# Supplementary material for: Genome-Wide Identification of the Dendrocalamus latiflorus IDD Gene Family and Its Functional Role in Bamboo Shoot Development
Source: Genes (Basel). 2025 Aug 30;16(9):1036. doi: 10.3390/genes16091036 (PMC12469270; doi:10.3390/genes16091036)
Supplement: Supplementary file 1 [file genes-16-01036-s001.zip › Table S1.xlsx]

## Sheet: Sheet1
Table S1. Physical and chemical properties analysis of the DlIDD genes
Gene	Gene ID	Number of Amino Acids	Molecular Weight	PI	Instability Index	Aliphatic Index	Grand Average of Hydropathicity (GRAVY)
evm.model.FRAGSCAFF_249.74	DlIDD1	546	57101	9.31	50.24	56.81	-0.468
evm.model.FRAGSCAFF_249.32	DlIDD2	395	41538.8	8.59	44.16	69.8	-0.307
evm.model.ORIGINAL_1592.83	DlIDD3	591	61491.7	8.83	42.54	58.31	-0.422
evm.model.ORIGINAL_1794.55	DlIDD4	519	54296.4	9.52	49.25	55.03	-0.534
evm.model.FRAGSCAFF_219.369	DlIDD5	470	50103.4	9	51.88	58.98	-0.541
evm.model.FRAGSCAFF_37.111	DlIDD6	411	43640.4	9.36	69.73	67.59	-0.472
evm.model.FRAGSCAFF_37.367	DlIDD7	534	55745.2	9.27	72.12	61.42	-0.44
evm.model.FRAGSCAFF_196.386	DlIDD8	480	50861.8	9.09	49.47	71.52	-0.283
evm.model.FRAGSCAFF_323.679	DlIDD9	362	39234.4	9.36	46.24	64.01	-0.546
evm.model.FRAGSCAFF_340.742	DlIDD10	588	61039.2	9.07	45.43	60.58	-0.411
evm.model.ORIGINAL_5387.95	DlIDD11	515	53602.9	9.33	47.25	58.29	-0.477
evm.model.FRAGSCAFF_68.422	DlIDD12	586	61157.5	8.81	46.23	62.56	-0.371
evm.model.ORIGINAL_3507.61	DlIDD13	490	53867.3	7.28	62.94	64.96	-0.625
evm.model.ORIGINAL_3507.344	DlIDD14	399	42788.1	7.96	60.48	63.51	-0.489
evm.model.ORIGINAL_2758.92	DlIDD15	387	41215.5	8.69	44.53	66.41	-0.382
evm.model.ORIGINAL_2758.36	DlIDD16	543	56669.5	9.56	45.3	56.02	-0.464
evm.model.FRAGSCAFF_330.144	DlIDD17	668	71783.3	5.93	61.87	67.69	-0.452
evm.model.FRAGSCAFF_230.876	DlIDD18	406	42981.7	9.46	75.99	64.8	-0.537
evm.model.FRAGSCAFF_230.619	DlIDD19	542	56553	9.03	74.13	59.23	-0.464
evm.model.ORIGINAL_2308.33	DlIDD20	410	43246.8	9.36	69.37	64.44	-0.514
evm.model.ORIGINAL_5293.44	DlIDD21	400	41916.2	8.56	46.89	68.17	-0.319
evm.model.ORIGINAL_5293.90	DlIDD22	545	57014.9	9.37	49.07	56.73	-0.476
evm.model.ORIGINAL_2712.128_evm.model.ORIGINAL_2712.129	DlIDD23	577	61846.3	5.23	58.06	65.15	-0.511
evm.model.FRAGSCAFF_293.85	DlIDD24	588	61297.5	8.93	47.88	61.53	-0.404
evm.model.FRAGSCAFF_56.242	DlIDD25	541	56704.4	9.27	75.85	59.72	-0.481
evm.model.FRAGSCAFF_218.309	DlIDD26	532	55345.6	9	73.73	60	-0.414
evm.model.FRAGSCAFF_218.820	DlIDD27	409	43101.7	9.36	70.28	65.55	-0.499
evm.model.FRAGSCAFF_218.396	DlIDD28	532	55335.6	9	73.37	60	-0.413
evm.model.FRAGSCAFF_257.213	DlIDD29	470	50157.6	9.06	52.94	60.43	-0.522
evm.model.ORIGINAL_2563.227.1	DlIDD30	603	64618.4	5.38	59.47	64.44	-0.523
evm.model.FRAGSCAFF_120.221	DlIDD31	484	52467.9	9.08	61.89	66.71	-0.545
evm.model.FRAGSCAFF_19.996	DlIDD32	586	60866.9	8.77	39.87	60.46	-0.408
evm.model.FRAGSCAFF_19.1410	DlIDD33	586	60836.9	8.77	39.3	60.46	-0.407
evm.model.FRAGSCAFF_190.1029	DlIDD34	593	61477.7	8.83	43.33	61.08	-0.409
evm.model.FRAGSCAFF_190.1180	DlIDD35	593	61402.6	8.73	44.68	60.42	-0.407
evm.model.FRAGSCAFF_459.244	DlIDD36	407	43154.8	9.39	75.26	64.4	-0.551
evm.model.ORIGINAL_4981.3	DlIDD37	368	39783.8	9.57	58.13	60.05	-0.558
evm.model.FRAGSCAFF_322.554	DlIDD38	513	53846	9.48	50.64	55.3	-0.55
evm.model.ORIGINAL_6123.610	DlIDD39	515	53616.9	9.33	47.25	58.49	-0.473
evm.model.FRAGSCAFF_418.433	DlIDD40	601	64519.3	5.54	64.3	62.4	-0.581
evm.model.ORIGINAL_2666.196	DlIDD41	539	56233.6	9.03	73.61	59.2	-0.463
evm.model.ORIGINAL_1673.570	DlIDD42	602	64562.3	5.59	65.56	62.29	-0.593
evm.model.FRAGSCAFF_250.990	DlIDD43	490	53845.2	7.28	63.46	64.16	-0.632
evm.model.FRAGSCAFF_455.25	DlIDD44	387	41266.5	8.47	44.7	66.15	-0.387
evm.model.ORIGINAL_6547.50	DlIDD45	148	16241.5	9.33	77.28	78.38	-0.555
