# Supplementary material for: Genome-Wide Identification of the Dendrocalamus latiflorus IDD Gene Family and Its Functional Role in Bamboo Shoot Development
Source: Genes (Basel). 2025 Aug 30;16(9):1036. doi: 10.3390/genes16091036 (PMC12469270; doi:10.3390/genes16091036)
Supplement: Supplementary file 1 [file genes-16-01036-s001.zip › Table S2.xlsx]

## Sheet: At_Dl
Table S2. Collinearity analysis results of Dendrocalamus latiflorus (intraspecific and interspecific)
############### Parameters ###############
# MATCH_SCORE: 50
# MATCH_SIZE: 5
# GAP_PENALTY: -1
# OVERLAP_WINDOW: 5
# E_VALUE: 1e-05
# MAX GAPS: 25
############### Statistics ###############
# Number of collinear genes: 6336, Percentage: 6.65
# Number of all genes: 95274
##########################################
## Alignment 0: score=287.0 e_value=4e-11 N=7 1&chr1.1 plus
0- 0:	transcript:AT1G11100.4	evm.model.FRAGSCAFF_129.1727.2	0
0- 1:	transcript:AT1G11160.1	evm.model.FRAGSCAFF_129.1722	4e-152
0- 2:	transcript:AT1G11330.2	evm.model.FRAGSCAFF_129.1704	5e-180
0- 3:	transcript:AT1G11340.1	evm.model.FRAGSCAFF_129.1701	0
0- 4:	transcript:AT1G11490.2	evm.model.FRAGSCAFF_129.1690	9e-76
0- 5:	transcript:AT1G11580.2	evm.model.FRAGSCAFF_129.1682	0
0- 6:	transcript:AT1G11690.1	evm.model.FRAGSCAFF_129.1674	4e-21
## Alignment 1: score=312.0 e_value=2.9e-14 N=8 1&chr1.1 minus
1- 0:	transcript:AT1G07280.1	evm.model.FRAGSCAFF_129.1291	3e-119
1- 1:	transcript:AT1G07310.1	evm.model.FRAGSCAFF_129.1305	4e-37
1- 2:	transcript:AT1G07410.1	evm.model.FRAGSCAFF_129.1338	2e-44
1- 3:	transcript:AT1G07430.1	evm.model.FRAGSCAFF_129.1350	1e-119
1- 4:	transcript:AT1G07510.1	evm.model.FRAGSCAFF_129.1369	7e-164
1- 5:	transcript:AT1G07520.3	evm.model.FRAGSCAFF_129.1372	9e-148
1- 6:	transcript:AT1G07730.2	evm.model.FRAGSCAFF_129.1402	1e-10
1- 7:	transcript:AT1G07810.1	evm.model.FRAGSCAFF_129.1411	0
## Alignment 2: score=323.0 e_value=2.7e-11 N=7 1&chr10.1 plus
2- 0:	transcript:AT1G20380.1	evm.model.FRAGSCAFF_19.968	0
2- 1:	transcript:AT1G20410.1	evm.model.FRAGSCAFF_19.971	3e-161
2- 2:	transcript:AT1G20530.1	evm.model.FRAGSCAFF_19.978	2e-51
2- 3:	transcript:AT1G20550.1	evm.model.FRAGSCAFF_19.981	0
2- 4:	transcript:AT1G20610.1	evm.model.FRAGSCAFF_19.982	1e-151
2- 5:	transcript:AT1G20680.1	evm.model.FRAGSCAFF_19.987	2e-26
2- 6:	transcript:AT1G20693.1	evm.model.FRAGSCAFF_19.988	1e-13
## Alignment 3: score=280.0 e_value=1.1e-07 N=6 1&chr10.1 plus
3- 0:	transcript:AT1G76140.1	evm.model.FRAGSCAFF_19.968	0
3- 1:	transcript:AT1G76160.1	evm.model.FRAGSCAFF_19.973	0
3- 2:	transcript:AT1G76240.1	evm.model.FRAGSCAFF_19.977	9e-31
3- 3:	transcript:AT1G76270.1	evm.model.FRAGSCAFF_19.981	0
3- 4:	transcript:AT1G76310.3	evm.model.FRAGSCAFF_19.982	3e-152
3- 5:	transcript:AT1G76360.1	evm.model.FRAGSCAFF_19.985	7e-152
## Alignment 4: score=273.0 e_value=1.3e-11 N=7 1&chr10.1 plus
4- 0:	transcript:AT1G05670.1	evm.model.FRAGSCAFF_19.1949	6e-81
4- 1:	transcript:AT1G05690.1	evm.model.FRAGSCAFF_19.1915.2	6e-35
4- 2:	transcript:AT1G05790.3	evm.model.FRAGSCAFF_19.1884	1e-41
4- 3:	transcript:AT1G05890.2	evm.model.FRAGSCAFF_19.1868	0
4- 4:	transcript:AT1G05990.1	evm.model.FRAGSCAFF_19.1865	1e-62
4- 5:	transcript:AT1G06040.1	evm.model.FRAGSCAFF_19.1862	1e-74
4- 6:	transcript:AT1G06070.1	evm.model.FRAGSCAFF_19.1852	1e-81
## Alignment 5: score=467.0 e_value=4.6e-25 N=11 1&chr11.1 minus
5- 0:	transcript:AT1G01620.1	evm.model.FRAGSCAFF_323.654	4e-179
5- 1:	transcript:AT1G01700.4	evm.model.FRAGSCAFF_323.652	2e-155
5- 2:	transcript:AT1G01710.1	evm.model.FRAGSCAFF_323.643	0
5- 3:	transcript:AT1G01720.1	evm.model.FRAGSCAFF_323.636	1e-21
5- 4:	transcript:AT1G01750.2	evm.model.FRAGSCAFF_323.632	2e-78
5- 5:	transcript:AT1G02030.1	evm.model.FRAGSCAFF_323.613	1e-32
5- 6:	transcript:AT1G02040.1	evm.model.FRAGSCAFF_323.611	6e-14
5- 7:	transcript:AT1G02070.1	evm.model.FRAGSCAFF_323.602	3e-23
5- 8:	transcript:AT1G02130.1	evm.model.FRAGSCAFF_371.443	3e-136
5- 9:	transcript:AT1G02145.3	evm.model.FRAGSCAFF_371.455	0
5- 10:	transcript:AT1G02150.1	evm.model.FRAGSCAFF_371.457	5e-155
## Alignment 6: score=326.0 e_value=2.1e-11 N=7 1&chr12.1 minus
6- 0:	transcript:AT1G12520.1	evm.model.FRAGSCAFF_212.326	6e-121
6- 1:	transcript:AT1G12570.1	evm.model.FRAGSCAFF_212.327	0
6- 2:	transcript:AT1G12610.1	evm.model.FRAGSCAFF_212.329	8e-46
6- 3:	transcript:AT1G12710.2	evm.model.FRAGSCAFF_212.332	4e-95
6- 4:	transcript:AT1G12740.2	evm.model.FRAGSCAFF_190.1152	0
6- 5:	transcript:AT1G12750.1	evm.model.FRAGSCAFF_190.1157	1e-128
6- 6:	transcript:AT1G12760.1	evm.model.FRAGSCAFF_190.1164	7e-144
## Alignment 7: score=288.0 e_value=1.6e-11 N=7 1&chr12.1 minus
7- 0:	transcript:AT1G01700.4	evm.model.FRAGSCAFF_190.1213	2e-151
7- 1:	transcript:AT1G01710.1	evm.model.FRAGSCAFF_190.1218	0
7- 2:	transcript:AT1G01750.2	evm.model.FRAGSCAFF_190.1232	1e-78
7- 3:	transcript:AT1G02030.1	evm.model.FRAGSCAFF_190.1240	5e-38
7- 4:	transcript:AT1G02070.1	evm.model.FRAGSCAFF_190.1248	2e-21
7- 5:	transcript:AT1G02130.1	evm.model.FRAGSCAFF_190.1269	6e-136
7- 6:	transcript:AT1G02145.3	evm.model.FRAGSCAFF_190.1274	0
## Alignment 8: score=355.0 e_value=6.4e-15 N=8 1&chr13.1 plus
8- 0:	transcript:AT1G02610.1	evm.model.FRAGSCAFF_379.37	1e-44
8- 1:	transcript:AT1G02750.1	evm.model.FRAGSCAFF_379.25.1	4e-22
8- 2:	transcript:AT1G02813.1	evm.model.FRAGSCAFF_379.3	7e-38
8- 3:	transcript:AT1G02840.1	evm.model.FRAGSCAFF_236.6	1e-73
8- 4:	transcript:AT1G02850.4	evm.model.FRAGSCAFF_236.8	0
8- 5:	transcript:AT1G02870.1	evm.model.FRAGSCAFF_236.12	1e-67
8- 6:	transcript:AT1G02880.6	evm.model.FRAGSCAFF_236.13	8e-118
8- 7:	transcript:AT1G02990.4	evm.model.FRAGSCAFF_236.32.1	1e-39
## Alignment 9: score=265.0 e_value=5.5e-12 N=7 1&chr13.1 plus
9- 0:	transcript:AT1G07170.1	evm.model.ORIGINAL_2788.232	1e-53
9- 1:	transcript:AT1G07410.1	evm.model.ORIGINAL_2788.229	7e-109
9- 2:	transcript:AT1G07630.1	evm.model.ORIGINAL_2788.204	4e-138
9- 3:	transcript:AT1G07640.3	evm.model.ORIGINAL_2788.203	2e-35
9- 4:	transcript:AT1G07750.1	evm.model.ORIGINAL_2788.191.3	1e-28
9- 5:	transcript:AT1G07810.1	evm.model.ORIGINAL_2788.183	0
9- 6:	transcript:AT1G07900.1	evm.model.ORIGINAL_2788.163	7e-46
## Alignment 10: score=313.0 e_value=7.2e-12 N=7 1&chr14.1 plus
10- 0:	transcript:AT1G48000.1	evm.model.ORIGINAL_5567.17	3e-83
10- 1:	transcript:AT1G48040.1	evm.model.ORIGINAL_5567.10	3e-126
10- 2:	transcript:AT1G48210.1	evm.model.ORIGINAL_5567.1	4e-112
10- 3:	transcript:AT1G48220.1	evm.model.ORIGINAL_2671.316	3e-174
10- 4:	transcript:AT1G48300.1	evm.model.ORIGINAL_2671.307	6e-13
10- 5:	transcript:AT1G48320.1	evm.model.ORIGINAL_2671.295	3e-53
10- 6:	transcript:AT1G48330.1	evm.model.ORIGINAL_2671.294	3e-16
## Alignment 11: score=258.0 e_value=4.4e-09 N=6 1&chr15.1 minus
11- 0:	transcript:AT1G07530.1	evm.model.FRAGSCAFF_132.416	7e-158
11- 1:	transcript:AT1G07570.3	evm.model.FRAGSCAFF_132.421	0
11- 2:	transcript:AT1G07630.1	evm.model.FRAGSCAFF_132.430	1e-21
11- 3:	transcript:AT1G07640.3	evm.model.FRAGSCAFF_132.437	3e-34
11- 4:	transcript:AT1G07750.1	evm.model.FRAGSCAFF_132.474	0
11- 5:	transcript:AT1G07810.1	evm.model.FRAGSCAFF_132.483.2	0
## Alignment 12: score=353.0 e_value=4.6e-15 N=8 1&chr16.1 plus
12- 0:	transcript:AT1G80510.1	evm.model.ORIGINAL_821.511	0
12- 1:	transcript:AT1G80520.1	evm.model.ORIGINAL_821.506	3e-33
12- 2:	transcript:AT1G80540.1	evm.model.ORIGINAL_821.505	3e-129
12- 3:	transcript:AT1G80660.1	evm.model.ORIGINAL_821.496	0
12- 4:	transcript:AT1G80840.1	evm.model.ORIGINAL_821.474	2e-55
12- 5:	transcript:AT1G80850.1	evm.model.ORIGINAL_821.466	3e-96
12- 6:	transcript:AT1G80900.1	evm.model.ORIGINAL_821.460	0
12- 7:	transcript:AT1G80920.1	evm.model.ORIGINAL_821.458	2e-17
## Alignment 13: score=253.0 e_value=1.9e-09 N=6 1&chr16.1 plus
13- 0:	transcript:AT1G68520.1	evm.model.FRAGSCAFF_310.128	2e-71
13- 1:	transcript:AT1G68570.1	evm.model.FRAGSCAFF_310.130	0
13- 2:	transcript:AT1G68640.1	evm.model.FRAGSCAFF_310.139	1e-146
13- 3:	transcript:AT1G68850.1	evm.model.FRAGSCAFF_310.173	8e-148
13- 4:	transcript:AT1G68920.4	evm.model.FRAGSCAFF_310.178	8e-72
13- 5:	transcript:AT1G68940.2	evm.model.FRAGSCAFF_310.179	0
## Alignment 14: score=357.0 e_value=8.2e-15 N=8 1&chr16.1 minus
14- 0:	transcript:AT1G22050.1	evm.model.FRAGSCAFF_402.21	1e-50
14- 1:	transcript:AT1G22160.1	evm.model.FRAGSCAFF_402.26	3e-16
14- 2:	transcript:AT1G22170.1	evm.model.FRAGSCAFF_402.31.3	2e-160
14- 3:	transcript:AT1G22190.1	evm.model.FRAGSCAFF_402.34	1e-53
14- 4:	transcript:AT1G22330.1	evm.model.FRAGSCAFF_402.51	1e-50
14- 5:	transcript:AT1G22360.1	evm.model.FRAGSCAFF_402.52	6e-154
14- 6:	transcript:AT1G22460.1	evm.model.ORIGINAL_4433.104	0
14- 7:	transcript:AT1G22480.1	evm.model.ORIGINAL_4433.112	1e-26
## Alignment 15: score=313.0 e_value=1.7e-11 N=7 1&chr16.1 minus
15- 0:	transcript:AT1G77870.1	evm.model.FRAGSCAFF_402.21	1e-42
15- 1:	transcript:AT1G78020.1	evm.model.FRAGSCAFF_402.26	5e-19
15- 2:	transcript:AT1G78050.1	evm.model.FRAGSCAFF_402.31.3	9e-152
15- 3:	transcript:AT1G78080.1	evm.model.FRAGSCAFF_402.34	2e-62
15- 4:	transcript:AT1G78090.1	evm.model.FRAGSCAFF_402.37	5e-145
15- 5:	transcript:AT1G78260.1	evm.model.FRAGSCAFF_402.51	6e-46
15- 6:	transcript:AT1G78270.1	evm.model.FRAGSCAFF_402.56	3e-17
## Alignment 16: score=306.0 e_value=9.1e-15 N=8 1&chr17.1 plus
16- 0:	transcript:AT1G75500.2	evm.model.FRAGSCAFF_245.383	2e-66
16- 1:	transcript:AT1G75520.1	evm.model.FRAGSCAFF_245.416	2e-52
16- 2:	transcript:AT1G75540.1	evm.model.FRAGSCAFF_245.420	4e-54
16- 3:	transcript:AT1G75820.1	evm.model.FRAGSCAFF_245.444	0
16- 4:	transcript:AT1G76050.2	evm.model.FRAGSCAFF_245.446	6e-166
16- 5:	transcript:AT1G76200.1	evm.model.FRAGSCAFF_245.461	5e-21
16- 6:	transcript:AT1G76240.1	evm.model.FRAGSCAFF_245.462	1e-42
16- 7:	transcript:AT1G76310.3	evm.model.FRAGSCAFF_245.471	1e-145
## Alignment 17: score=259.0 e_value=4.1e-09 N=6 1&chr17.1 plus
17- 0:	transcript:AT1G80520.1	evm.model.FRAGSCAFF_364.149	8e-13
17- 1:	transcript:AT1G80640.1	evm.model.FRAGSCAFF_57.543	2e-148
17- 2:	transcript:AT1G80840.1	evm.model.FRAGSCAFF_57.551	2e-59
17- 3:	transcript:AT1G80850.1	evm.model.FRAGSCAFF_57.557	3e-12
17- 4:	transcript:AT1G80900.1	evm.model.FRAGSCAFF_57.563	0
17- 5:	transcript:AT1G80920.1	evm.model.FRAGSCAFF_57.566	4e-17
## Alignment 18: score=262.0 e_value=2.8e-08 N=6 1&chr17.1 minus
18- 0:	transcript:AT1G22050.1	evm.model.FRAGSCAFF_259.291	1e-49
18- 1:	transcript:AT1G22130.1	evm.model.FRAGSCAFF_259.301	3e-67
18- 2:	transcript:AT1G22190.1	evm.model.FRAGSCAFF_259.306	6e-57
18- 3:	transcript:AT1G22330.1	evm.model.FRAGSCAFF_259.318	2e-45
18- 4:	transcript:AT1G22480.1	evm.model.FRAGSCAFF_259.327	1e-27
18- 5:	transcript:AT1G22490.2	evm.model.FRAGSCAFF_259.328	3e-46
## Alignment 19: score=300.0 e_value=9.2e-11 N=7 1&chr18.1 plus
19- 0:	transcript:AT1G30100.1	evm.model.FRAGSCAFF_400.800	0
19- 1:	transcript:AT1G30120.1	evm.model.FRAGSCAFF_400.793	1e-27
19- 2:	transcript:AT1G30210.1	evm.model.FRAGSCAFF_400.785	3e-30
19- 3:	transcript:AT1G30330.2	evm.model.FRAGSCAFF_400.776	0
19- 4:	transcript:AT1G30440.1	evm.model.FRAGSCAFF_400.775	0
19- 5:	transcript:AT1G30490.1	evm.model.FRAGSCAFF_400.772	0
19- 6:	transcript:AT1G30640.1	evm.model.FRAGSCAFF_400.758	0
## Alignment 20: score=266.0 e_value=3.4e-08 N=6 1&chr18.1 plus
20- 0:	transcript:AT1G07290.1	evm.model.ORIGINAL_3981.196	7e-117
20- 1:	transcript:AT1G07410.1	evm.model.ORIGINAL_3981.206	1e-133
20- 2:	transcript:AT1G07530.1	evm.model.ORIGINAL_3981.214	1e-168
20- 3:	transcript:AT1G07570.3	evm.model.ORIGINAL_3981.217	0
20- 4:	transcript:AT1G07630.1	evm.model.ORIGINAL_3981.219	0
20- 5:	transcript:AT1G07640.3	evm.model.ORIGINAL_3981.221	2e-36
## Alignment 21: score=257.0 e_value=7.9e-09 N=6 1&chr18.1 plus
21- 0:	transcript:AT1G48430.1	evm.model.FRAGSCAFF_292.242	0
21- 1:	transcript:AT1G48450.1	evm.model.FRAGSCAFF_292.233	5e-160
21- 2:	transcript:AT1G48470.1	evm.model.FRAGSCAFF_292.212	1e-49
21- 3:	transcript:AT1G48480.1	evm.model.FRAGSCAFF_292.209	0
21- 4:	transcript:AT1G48490.4	evm.model.FRAGSCAFF_292.202	0
21- 5:	transcript:AT1G48570.1	evm.model.FRAGSCAFF_292.179	1e-82
## Alignment 22: score=253.0 e_value=6.3e-10 N=6 1&chr18.1 plus
22- 0:	transcript:AT1G68530.1	evm.model.FRAGSCAFF_20.64	0
22- 1:	transcript:AT1G68570.1	evm.model.FRAGSCAFF_20.57	0
22- 2:	transcript:AT1G68640.1	evm.model.FRAGSCAFF_20.52	2e-140
22- 3:	transcript:AT1G68850.1	evm.model.FRAGSCAFF_20.24	2e-15
22- 4:	transcript:AT1G68920.4	evm.model.FRAGSCAFF_20.18	4e-64
22- 5:	transcript:AT1G68940.2	evm.model.FRAGSCAFF_20.17	0
## Alignment 23: score=270.0 e_value=1e-08 N=6 1&chr18.1 minus
23- 0:	transcript:AT1G69060.1	evm.model.FRAGSCAFF_400.121.2	2e-50
23- 1:	transcript:AT1G69120.1	evm.model.FRAGSCAFF_400.119	2e-51
23- 2:	transcript:AT1G69270.1	evm.model.FRAGSCAFF_400.110	4e-168
23- 3:	transcript:AT1G69310.1	evm.model.FRAGSCAFF_400.104	7e-54
23- 4:	transcript:AT1G69360.1	evm.model.FRAGSCAFF_400.98	7e-33
23- 5:	transcript:AT1G69410.1	evm.model.FRAGSCAFF_400.97	1e-100
## Alignment 24: score=332.0 e_value=1.7e-10 N=7 1&chr19.1 minus
24- 0:	transcript:AT1G72310.1	evm.model.ORIGINAL_2563.41	8e-27
24- 1:	transcript:AT1G72330.3	evm.model.ORIGINAL_2563.42	0
24- 2:	transcript:AT1G72370.1	evm.model.ORIGINAL_2563.56	4e-143
24- 3:	transcript:AT1G72410.1	evm.model.ORIGINAL_2563.62	5e-46
24- 4:	transcript:AT1G72450.1	evm.model.ORIGINAL_2563.66	2e-20
24- 5:	transcript:AT1G72490.3	evm.model.ORIGINAL_2563.73	2e-39
24- 6:	transcript:AT1G72510.2	evm.model.ORIGINAL_2563.75	1e-32
## Alignment 25: score=319.0 e_value=1.2e-12 N=7 1&chr19.1 minus
25- 0:	transcript:AT1G61105.1	evm.model.ORIGINAL_2563.316	1e-42
25- 1:	transcript:AT1G61110.1	evm.model.ORIGINAL_2563.317	1e-93
25- 2:	transcript:AT1G61215.1	evm.model.ORIGINAL_2563.326	1e-30
25- 3:	transcript:AT1G61240.4	evm.model.ORIGINAL_2563.327	7e-147
25- 4:	transcript:AT1G61260.1	evm.model.ORIGINAL_2563.339	4e-53
25- 5:	transcript:AT1G61340.1	evm.model.ORIGINAL_2563.347	3e-17
25- 6:	transcript:AT1G61350.1	evm.model.ORIGINAL_2563.350	1e-145
## Alignment 26: score=308.0 e_value=3.3e-13 N=7 1&chr19.1 minus
26- 0:	transcript:AT1G13610.1	evm.model.ORIGINAL_2563.89	3e-12
26- 1:	transcript:AT1G13700.1	evm.model.ORIGINAL_2563.107	2e-120
26- 2:	transcript:AT1G13710.1	evm.model.ORIGINAL_2563.112	0
26- 3:	transcript:AT1G13730.1	evm.model.ORIGINAL_2563.118	2e-60
26- 4:	transcript:AT1G13740.1	evm.model.ORIGINAL_2563.119	7e-50
26- 5:	transcript:AT1G13950.1	evm.model.ORIGINAL_2563.150	1e-101
26- 6:	transcript:AT1G13960.1	evm.model.ORIGINAL_2563.151	6e-73
## Alignment 27: score=276.0 e_value=9.9e-09 N=6 1&chr19.1 minus
27- 0:	transcript:AT1G02780.1	evm.model.ORIGINAL_5103.240	4e-109
27- 1:	transcript:AT1G02830.1	evm.model.ORIGINAL_5103.233	4e-42
27- 2:	transcript:AT1G02840.1	evm.model.ORIGINAL_5103.227	2e-95
27- 3:	transcript:AT1G02860.1	evm.model.ORIGINAL_5103.225	6e-49
27- 4:	transcript:AT1G02900.1	evm.model.ORIGINAL_5103.220	9e-18
27- 5:	transcript:AT1G02990.4	evm.model.ORIGINAL_5103.213	2e-47
## Alignment 28: score=269.0 e_value=8.4e-09 N=6 1&chr19.1 minus
28- 0:	transcript:AT1G61890.1	evm.model.ORIGINAL_5766.158	1e-18
28- 1:	transcript:AT1G61930.1	evm.model.ORIGINAL_5766.160	7e-23
28- 2:	transcript:AT1G61950.1	evm.model.ORIGINAL_5766.170	0
28- 3:	transcript:AT1G62040.1	evm.model.ORIGINAL_5766.183	3e-75
28- 4:	transcript:AT1G62050.1	evm.model.ORIGINAL_5766.186	3e-163
28- 5:	transcript:AT1G62180.1	evm.model.ORIGINAL_5766.198	0
## Alignment 29: score=267.0 e_value=3.9e-10 N=6 1&chr19.1 minus
29- 0:	transcript:AT1G17290.1	evm.model.ORIGINAL_2563.42	0
29- 1:	transcript:AT1G17360.1	evm.model.ORIGINAL_2563.62	3e-35
29- 2:	transcript:AT1G17370.1	evm.model.ORIGINAL_2563.65	0
29- 3:	transcript:AT1G17380.1	evm.model.ORIGINAL_2563.66	7e-21
29- 4:	transcript:AT1G17400.1	evm.model.ORIGINAL_2563.73	2e-37
29- 5:	transcript:AT1G17590.1	evm.model.ORIGINAL_2563.90	3e-36
## Alignment 30: score=264.0 e_value=1.3e-09 N=6 1&chr19.1 minus
30- 0:	transcript:AT1G69120.1	evm.model.ORIGINAL_2563.99	2e-79
30- 1:	transcript:AT1G69230.1	evm.model.ORIGINAL_2563.113	3e-40
30- 2:	transcript:AT1G69260.1	evm.model.ORIGINAL_2563.119	1e-44
30- 3:	transcript:AT1G69270.1	evm.model.ORIGINAL_2563.124	1e-168
30- 4:	transcript:AT1G69410.1	evm.model.ORIGINAL_2563.150	1e-97
30- 5:	transcript:AT1G69420.2	evm.model.ORIGINAL_2563.155	0
## Alignment 31: score=283.0 e_value=2.3e-11 N=7 1&chr2.1 plus
31- 0:	transcript:AT1G07270.1	evm.model.FRAGSCAFF_251.126	2e-176
31- 1:	transcript:AT1G07280.1	evm.model.FRAGSCAFF_251.134	5e-120
31- 2:	transcript:AT1G07310.1	evm.model.FRAGSCAFF_251.150	2e-37
31- 3:	transcript:AT1G07410.1	evm.model.FRAGSCAFF_251.182	6e-126
31- 4:	transcript:AT1G07430.1	evm.model.FRAGSCAFF_251.207	2e-124
31- 5:	transcript:AT1G07510.1	evm.model.FRAGSCAFF_251.227	6e-35
31- 6:	transcript:AT1G07520.3	evm.model.FRAGSCAFF_251.228	2e-146
## Alignment 32: score=269.0 e_value=1.3e-08 N=6 1&chr2.1 plus
32- 0:	transcript:AT1G67530.1	evm.model.ORIGINAL_519.304	0
32- 1:	transcript:AT1G67600.1	evm.model.ORIGINAL_519.301	8e-77
32- 2:	transcript:AT1G67710.1	evm.model.ORIGINAL_519.288	2e-111
32- 3:	transcript:AT1G67770.1	evm.model.ORIGINAL_519.268	2e-52
32- 4:	transcript:AT1G67785.1	evm.model.ORIGINAL_519.266	4e-26
32- 5:	transcript:AT1G67800.2	evm.model.ORIGINAL_519.263	0
## Alignment 33: score=261.0 e_value=4.5e-09 N=6 1&chr2.1 plus
33- 0:	transcript:AT1G05590.1	evm.model.FRAGSCAFF_232.60	9e-64
33- 1:	transcript:AT1G05650.1	evm.model.FRAGSCAFF_232.59	3e-122
33- 2:	transcript:AT1G05720.1	evm.model.FRAGSCAFF_232.32	3e-71
33- 3:	transcript:AT1G05790.3	evm.model.FRAGSCAFF_232.10	0
33- 4:	transcript:AT1G05800.1	evm.model.FRAGSCAFF_232.9	6e-147
33- 5:	transcript:AT1G05805.1	evm.model.ORIGINAL_519.305.3	6e-57
## Alignment 34: score=316.0 e_value=1.2e-11 N=7 1&chr2.1 minus
34- 0:	transcript:AT1G11330.2	evm.model.FRAGSCAFF_232.144	1e-58
34- 1:	transcript:AT1G11340.1	evm.model.FRAGSCAFF_232.146	1e-11
34- 2:	transcript:AT1G11490.2	evm.model.FRAGSCAFF_232.150	4e-74
34- 3:	transcript:AT1G11540.2	evm.model.FRAGSCAFF_232.152	2e-99
34- 4:	transcript:AT1G11570.3	evm.model.FRAGSCAFF_232.157	1e-46
34- 5:	transcript:AT1G11580.2	evm.model.FRAGSCAFF_232.158	3e-16
34- 6:	transcript:AT1G11630.1	evm.model.FRAGSCAFF_232.169	3e-92
## Alignment 35: score=279.0 e_value=2.5e-11 N=7 1&chr2.1 minus
35- 0:	transcript:AT1G06740.1	evm.model.FRAGSCAFF_232.289	3e-61
35- 1:	transcript:AT1G06840.1	evm.model.FRAGSCAFF_232.318	2e-15
35- 2:	transcript:AT1G06920.1	evm.model.FRAGSCAFF_232.347	7e-29
35- 3:	transcript:AT1G06980.1	evm.model.FRAGSCAFF_232.365	5e-38
35- 4:	transcript:AT1G07000.1	evm.model.FRAGSCAFF_251.337	2e-48
35- 5:	transcript:AT1G07080.1	evm.model.FRAGSCAFF_251.332	1e-15
35- 6:	transcript:AT1G07090.1	evm.model.FRAGSCAFF_251.331	5e-87
## Alignment 36: score=426.0 e_value=1.1e-15 N=9 1&chr20.1 minus
36- 0:	transcript:AT1G72310.1	evm.model.ORIGINAL_1673.336	1e-27
36- 1:	transcript:AT1G72330.3	evm.model.ORIGINAL_1673.337	3e-92
36- 2:	transcript:AT1G72370.1	evm.model.ORIGINAL_1673.345	4e-145
36- 3:	transcript:AT1G72410.1	evm.model.ORIGINAL_1673.348_evm.model.ORIGINAL_1673.349	3e-64
36- 4:	transcript:AT1G72450.1	evm.model.ORIGINAL_1673.353	6e-22
36- 5:	transcript:AT1G72490.3	evm.model.ORIGINAL_1673.360	5e-45
36- 6:	transcript:AT1G72500.1	evm.model.ORIGINAL_1673.361	0
36- 7:	transcript:AT1G72510.2	evm.model.ORIGINAL_1673.368	5e-34
36- 8:	transcript:AT1G72560.1	evm.model.ORIGINAL_1673.371	0
## Alignment 37: score=293.0 e_value=1.9e-11 N=7 1&chr20.1 minus
37- 0:	transcript:AT1G30100.1	evm.model.ORIGINAL_1117.7	0
37- 1:	transcript:AT1G30210.1	evm.model.ORIGINAL_1117.20	2e-42
37- 2:	transcript:AT1G30360.1	evm.model.ORIGINAL_1117.31	0
37- 3:	transcript:AT1G30380.1	evm.model.ORIGINAL_1117.33.1	2e-52
37- 4:	transcript:AT1G30510.2	evm.model.ORIGINAL_1117.41	0
37- 5:	transcript:AT1G30570.1	evm.model.ORIGINAL_1117.42	0
37- 6:	transcript:AT1G30620.1	evm.model.ORIGINAL_1117.63	0
## Alignment 38: score=273.0 e_value=1.3e-08 N=6 1&chr20.1 minus
38- 0:	transcript:AT1G09100.1	evm.model.FRAGSCAFF_342.333	1e-113
38- 1:	transcript:AT1G09160.1	evm.model.FRAGSCAFF_342.327	0
38- 2:	transcript:AT1G09240.1	evm.model.FRAGSCAFF_342.313	4e-110
38- 3:	transcript:AT1G09250.1	evm.model.FRAGSCAFF_342.307	4e-34
38- 4:	transcript:AT1G09270.1	evm.model.FRAGSCAFF_342.305	4e-172
38- 5:	transcript:AT1G09280.1	evm.model.FRAGSCAFF_342.297	1e-12
## Alignment 39: score=267.0 e_value=6.3e-10 N=6 1&chr20.1 minus
39- 0:	transcript:AT1G17290.1	evm.model.ORIGINAL_1673.337	1e-112
39- 1:	transcript:AT1G17360.1	evm.model.ORIGINAL_1673.348_evm.model.ORIGINAL_1673.349	1e-70
39- 2:	transcript:AT1G17370.1	evm.model.ORIGINAL_1673.352	7e-26
39- 3:	transcript:AT1G17380.1	evm.model.ORIGINAL_1673.353	7e-23
39- 4:	transcript:AT1G17400.1	evm.model.ORIGINAL_1673.360	2e-45
39- 5:	transcript:AT1G17590.1	evm.model.ORIGINAL_1673.382	2e-39
## Alignment 40: score=495.0 e_value=1.2e-23 N=11 1&chr22.1 plus
40- 0:	transcript:AT1G30090.1	evm.model.ORIGINAL_979.400	5e-179
40- 1:	transcript:AT1G30130.1	evm.model.ORIGINAL_979.399	9e-107
40- 2:	transcript:AT1G30210.1	evm.model.ORIGINAL_979.393	1e-42
40- 3:	transcript:AT1G30220.1	evm.model.ORIGINAL_979.390	0
40- 4:	transcript:AT1G30270.1	evm.model.ORIGINAL_979.384	0
40- 5:	transcript:AT1G30360.1	evm.model.ORIGINAL_979.381	0
40- 6:	transcript:AT1G30380.1	evm.model.ORIGINAL_979.375	2e-57
40- 7:	transcript:AT1G30510.2	evm.model.ORIGINAL_979.371	1e-106
40- 8:	transcript:AT1G30540.1	evm.model.ORIGINAL_979.369	4e-150
40- 9:	transcript:AT1G30570.1	evm.model.ORIGINAL_979.365	0
40- 10:	transcript:AT1G30620.1	evm.model.ORIGINAL_979.339	0
## Alignment 41: score=357.0 e_value=3.1e-17 N=8 1&chr22.1 minus
41- 0:	transcript:AT1G69120.1	evm.model.ORIGINAL_3068.29	3e-73
41- 1:	transcript:AT1G69230.1	evm.model.ORIGINAL_3068.19	9e-35
41- 2:	transcript:AT1G69240.1	evm.model.ORIGINAL_3068.17	1e-135
41- 3:	transcript:AT1G69260.1	evm.model.ORIGINAL_3068.10	4e-14
41- 4:	transcript:AT1G69270.1	evm.model.ORIGINAL_3068.8	7e-168
41- 5:	transcript:AT1G69410.1	evm.model.FRAGSCAFF_391.413	2e-97
41- 6:	transcript:AT1G69420.2	evm.model.FRAGSCAFF_330.218	0
41- 7:	transcript:AT1G69430.1	evm.model.FRAGSCAFF_330.217	1e-82
## Alignment 42: score=328.0 e_value=1.4e-10 N=7 1&chr22.1 minus
42- 0:	transcript:AT1G72310.1	evm.model.ORIGINAL_3068.81	7e-28
42- 1:	transcript:AT1G72330.3	evm.model.ORIGINAL_3068.80	0
42- 2:	transcript:AT1G72410.1	evm.model.ORIGINAL_3068.68.3	5e-66
42- 3:	transcript:AT1G72450.1	evm.model.ORIGINAL_3068.64	5e-21
42- 4:	transcript:AT1G72480.1	evm.model.ORIGINAL_3068.62	0
42- 5:	transcript:AT1G72500.1	evm.model.ORIGINAL_3068.60	0
42- 6:	transcript:AT1G72560.1	evm.model.ORIGINAL_3068.58	0
## Alignment 43: score=322.0 e_value=5.3e-12 N=7 1&chr22.1 minus
43- 0:	transcript:AT1G61105.1	evm.model.FRAGSCAFF_330.76	2e-51
43- 1:	transcript:AT1G61110.1	evm.model.FRAGSCAFF_330.75	1e-95
43- 2:	transcript:AT1G61215.1	evm.model.FRAGSCAFF_330.65	2e-19
43- 3:	transcript:AT1G61240.4	evm.model.FRAGSCAFF_330.64	2e-109
43- 4:	transcript:AT1G61260.1	evm.model.FRAGSCAFF_330.56	1e-53
43- 5:	transcript:AT1G61340.1	evm.model.FRAGSCAFF_330.44	4e-19
43- 6:	transcript:AT1G61350.1	evm.model.FRAGSCAFF_330.42	7e-150
## Alignment 44: score=314.0 e_value=1.3e-11 N=7 1&chr22.1 minus
44- 0:	transcript:AT1G02780.1	evm.model.FRAGSCAFF_52.139	8e-109
44- 1:	transcript:AT1G02830.1	evm.model.FRAGSCAFF_52.131	7e-42
44- 2:	transcript:AT1G02840.1	evm.model.FRAGSCAFF_52.125	3e-95
44- 3:	transcript:AT1G02860.1	evm.model.FRAGSCAFF_52.123	6e-141
44- 4:	transcript:AT1G02890.1	evm.model.FRAGSCAFF_52.119	0
44- 5:	transcript:AT1G02990.4	evm.model.FRAGSCAFF_52.104	2e-46
44- 6:	transcript:AT1G03080.2	evm.model.FRAGSCAFF_52.86	9e-26
## Alignment 45: score=310.0 e_value=1.7e-10 N=7 1&chr22.1 minus
45- 0:	transcript:AT1G61800.2	evm.model.ORIGINAL_979.64	2e-71
45- 1:	transcript:AT1G61850.2	evm.model.ORIGINAL_979.77	0
45- 2:	transcript:AT1G61890.1	evm.model.ORIGINAL_979.85	0
45- 3:	transcript:AT1G61930.1	evm.model.ORIGINAL_979.88	1e-21
45- 4:	transcript:AT1G61950.1	evm.model.ORIGINAL_979.93	0
45- 5:	transcript:AT1G62050.1	evm.model.ORIGINAL_979.100	7e-160
45- 6:	transcript:AT1G62180.1	evm.model.ORIGINAL_979.112	0
## Alignment 46: score=296.0 e_value=2.6e-12 N=7 1&chr22.1 minus
46- 0:	transcript:AT1G26310.1	evm.model.ORIGINAL_3068.29	2e-70
46- 1:	transcript:AT1G26355.1	evm.model.ORIGINAL_3068.19	2e-32
46- 2:	transcript:AT1G26360.1	evm.model.ORIGINAL_3068.17	3e-135
46- 3:	transcript:AT1G26500.1	evm.model.FRAGSCAFF_391.426	3e-27
46- 4:	transcript:AT1G26610.1	evm.model.FRAGSCAFF_391.423	5e-24
46- 5:	transcript:AT1G26630.1	evm.model.FRAGSCAFF_391.413	1e-90
46- 6:	transcript:AT1G26650.1	evm.model.FRAGSCAFF_330.217	9e-75
## Alignment 47: score=284.0 e_value=4.3e-08 N=6 1&chr23.1 plus
47- 0:	transcript:AT1G76450.1	evm.model.FRAGSCAFF_455.383	7e-13
47- 1:	transcript:AT1G76490.1	evm.model.FRAGSCAFF_455.378	0
47- 2:	transcript:AT1G76560.1	evm.model.FRAGSCAFF_455.375	1e-24
47- 3:	transcript:AT1G76580.1	evm.model.FRAGSCAFF_455.371	5e-86
47- 4:	transcript:AT1G76590.1	evm.model.FRAGSCAFF_455.365	1e-74
47- 5:	transcript:AT1G76620.1	evm.model.FRAGSCAFF_455.363	2e-86
## Alignment 48: score=269.0 e_value=2e-08 N=6 1&chr24.1 plus
48- 0:	transcript:AT1G76420.1	evm.model.ORIGINAL_5551.160	2e-90
48- 1:	transcript:AT1G76450.1	evm.model.ORIGINAL_5551.173	6e-84
48- 2:	transcript:AT1G76540.1	evm.model.ORIGINAL_5551.174	0
48- 3:	transcript:AT1G76580.1	evm.model.ORIGINAL_5551.180	0
48- 4:	transcript:AT1G76620.1	evm.model.ORIGINAL_5551.182	1e-86
48- 5:	transcript:AT1G76700.1	evm.model.ORIGINAL_5551.187	2e-166
## Alignment 49: score=252.0 e_value=1.4e-09 N=6 1&chr24.1 plus
49- 0:	transcript:AT1G75760.1	evm.model.ORIGINAL_5293.117	2e-172
49- 1:	transcript:AT1G75800.1	evm.model.ORIGINAL_5293.113	1e-99
49- 2:	transcript:AT1G75990.1	evm.model.ORIGINAL_5293.105	0
49- 3:	transcript:AT1G76210.1	evm.model.ORIGINAL_5293.95	5e-11
49- 4:	transcript:AT1G76260.1	evm.model.ORIGINAL_5293.93	1e-162
49- 5:	transcript:AT1G76270.1	evm.model.ORIGINAL_5293.92	0
## Alignment 50: score=288.0 e_value=1e-08 N=6 1&chr25.1 plus
50- 0:	transcript:AT1G78000.3	evm.model.FRAGSCAFF_419.135	0
50- 1:	transcript:AT1G78010.1	evm.model.FRAGSCAFF_419.132	3e-64
50- 2:	transcript:AT1G78020.1	evm.model.FRAGSCAFF_419.129	1e-19
50- 3:	transcript:AT1G78070.1	evm.model.FRAGSCAFF_419.126	5e-14
50- 4:	transcript:AT1G78080.1	evm.model.FRAGSCAFF_419.125	1e-54
50- 5:	transcript:AT1G78130.1	evm.model.FRAGSCAFF_419.117	8e-18
## Alignment 51: score=347.0 e_value=8e-16 N=8 1&chr26.1 plus
51- 0:	transcript:AT1G19790.1	evm.model.FRAGSCAFF_171.356	1e-44
51- 1:	transcript:AT1G19950.1	evm.model.FRAGSCAFF_171.374	9e-21
51- 2:	transcript:AT1G19970.1	evm.model.FRAGSCAFF_171.379	5e-172
51- 3:	transcript:AT1G20080.2	evm.model.FRAGSCAFF_171.411	0
51- 4:	transcript:AT1G20140.1	evm.model.FRAGSCAFF_171.416	4e-77
51- 5:	transcript:AT1G20200.1	evm.model.FRAGSCAFF_171.424	2e-86
51- 6:	transcript:AT1G20220.1	evm.model.FRAGSCAFF_171.425	5e-70
51- 7:	transcript:AT1G20225.1	evm.model.FRAGSCAFF_171.427	4e-65
## Alignment 52: score=295.0 e_value=2.1e-11 N=7 1&chr26.1 plus
52- 0:	transcript:AT1G20530.1	evm.model.FRAGSCAFF_171.446	3e-56
52- 1:	transcript:AT1G20550.1	evm.model.FRAGSCAFF_171.449	0
52- 2:	transcript:AT1G20640.3	evm.model.FRAGSCAFF_171.467	0
52- 3:	transcript:AT1G20670.1	evm.model.FRAGSCAFF_171.469	7e-96
52- 4:	transcript:AT1G20780.1	evm.model.FRAGSCAFF_171.477	0
52- 5:	transcript:AT1G20823.1	evm.model.FRAGSCAFF_171.492	1e-39
52- 6:	transcript:AT1G20925.1	evm.model.FRAGSCAFF_171.493	2e-115
## Alignment 53: score=255.0 e_value=5.8e-09 N=6 1&chr26.1 plus
53- 0:	transcript:AT1G76270.1	evm.model.FRAGSCAFF_171.449	0
53- 1:	transcript:AT1G76350.1	evm.model.FRAGSCAFF_171.467	0
53- 2:	transcript:AT1G76380.2	evm.model.FRAGSCAFF_171.469	4e-86
53- 3:	transcript:AT1G76390.2	evm.model.FRAGSCAFF_171.477	0
53- 4:	transcript:AT1G76410.1	evm.model.FRAGSCAFF_171.492	1e-37
53- 5:	transcript:AT1G76520.2	evm.model.FRAGSCAFF_171.493	7e-115
## Alignment 54: score=537.0 e_value=3.4e-29 N=13 1&chr27.1 plus
54- 0:	transcript:AT1G19790.1	evm.model.ORIGINAL_6123.466	1e-45
54- 1:	transcript:AT1G19940.1	evm.model.ORIGINAL_6123.488	0
54- 2:	transcript:AT1G19970.1	evm.model.ORIGINAL_6123.492	2e-172
54- 3:	transcript:AT1G20030.2	evm.model.ORIGINAL_6123.498	7e-107
54- 4:	transcript:AT1G20080.2	evm.model.ORIGINAL_6123.510	0
54- 5:	transcript:AT1G20120.1	evm.model.ORIGINAL_6123.514	9e-90
54- 6:	transcript:AT1G20225.1	evm.model.ORIGINAL_6123.532	3e-65
54- 7:	transcript:AT1G20310.1	evm.model.ORIGINAL_6123.539	7e-16
54- 8:	transcript:AT1G20530.1	evm.model.ORIGINAL_6123.569	2e-58
54- 9:	transcript:AT1G20640.3	evm.model.ORIGINAL_6123.582	0
54- 10:	transcript:AT1G20670.1	evm.model.ORIGINAL_6123.587	4e-99
54- 11:	transcript:AT1G20693.1	evm.model.ORIGINAL_6123.592	6e-40
54- 12:	transcript:AT1G20823.1	evm.model.ORIGINAL_6123.607	2e-38
## Alignment 55: score=444.0 e_value=2.7e-22 N=11 1&chr27.1 plus
55- 0:	transcript:AT1G75520.1	evm.model.ORIGINAL_6123.466	7e-52
55- 1:	transcript:AT1G75680.1	evm.model.ORIGINAL_6123.488	0
55- 2:	transcript:AT1G75760.1	evm.model.ORIGINAL_6123.492	4e-177
55- 3:	transcript:AT1G75800.1	evm.model.ORIGINAL_6123.498	4e-106
55- 4:	transcript:AT1G75880.1	evm.model.ORIGINAL_6123.514	2e-79
55- 5:	transcript:AT1G76020.1	evm.model.ORIGINAL_6123.532	8e-53
55- 6:	transcript:AT1G76070.1	evm.model.ORIGINAL_6123.539	3e-21
55- 7:	transcript:AT1G76150.1	evm.model.ORIGINAL_6123.553	1e-27
55- 8:	transcript:AT1G76350.1	evm.model.ORIGINAL_6123.582	0
55- 9:	transcript:AT1G76380.2	evm.model.ORIGINAL_6123.587	3e-87
55- 10:	transcript:AT1G76410.1	evm.model.ORIGINAL_6123.607	7e-36
## Alignment 56: score=284.0 e_value=3.7e-09 N=6 1&chr27.1 plus
56- 0:	transcript:AT1G72330.3	evm.model.FRAGSCAFF_62.100	9e-180
56- 1:	transcript:AT1G72360.2	evm.model.FRAGSCAFF_62.96	2e-32
56- 2:	transcript:AT1G72430.1	evm.model.FRAGSCAFF_62.91	7e-23
56- 3:	transcript:AT1G72470.1	evm.model.FRAGSCAFF_62.76	0
56- 4:	transcript:AT1G72480.1	evm.model.FRAGSCAFF_62.74	0
56- 5:	transcript:AT1G72490.3	evm.model.FRAGSCAFF_62.73	6e-21
## Alignment 57: score=284.0 e_value=1e-08 N=6 1&chr27.1 plus
57- 0:	transcript:AT1G12610.1	evm.model.ORIGINAL_6123.423	1e-31
57- 1:	transcript:AT1G12650.2	evm.model.ORIGINAL_6123.430.1	9e-45
57- 2:	transcript:AT1G12710.2	evm.model.ORIGINAL_6123.431	2e-99
57- 3:	transcript:AT1G12750.1	evm.model.ORIGINAL_6123.438	1e-106
57- 4:	transcript:AT1G12760.1	evm.model.ORIGINAL_6123.440	1e-74
57- 5:	transcript:AT1G12780.1	evm.model.ORIGINAL_6123.442	0
## Alignment 58: score=260.0 e_value=2.8e-08 N=6 1&chr27.1 plus
58- 0:	transcript:AT1G53885.1	evm.model.FRAGSCAFF_62.102	2e-15
58- 1:	transcript:AT1G53910.1	evm.model.FRAGSCAFF_62.96	8e-40
58- 2:	transcript:AT1G54090.1	evm.model.FRAGSCAFF_62.76	0
58- 3:	transcript:AT1G54100.2	evm.model.FRAGSCAFF_62.71.1	0
58- 4:	transcript:AT1G54130.1	evm.model.FRAGSCAFF_62.58	0
58- 5:	transcript:AT1G54180.1	evm.model.FRAGSCAFF_62.48	2e-126
## Alignment 59: score=633.0 e_value=8.2e-40 N=15 1&chr28.1 plus
59- 0:	transcript:AT1G19790.1	evm.model.ORIGINAL_3472.38	5e-48
59- 1:	transcript:AT1G19940.1	evm.model.ORIGINAL_3472.21	0
59- 2:	transcript:AT1G19970.1	evm.model.ORIGINAL_3472.20	5e-168
59- 3:	transcript:AT1G20030.2	evm.model.ORIGINAL_3472.6	4e-106
59- 4:	transcript:AT1G20200.1	evm.model.FRAGSCAFF_153.495	7e-30
59- 5:	transcript:AT1G20220.1	evm.model.FRAGSCAFF_153.494.1	9e-68
59- 6:	transcript:AT1G20300.1	evm.model.FRAGSCAFF_153.491	3e-173
59- 7:	transcript:AT1G20310.1	evm.model.FRAGSCAFF_153.488	4e-15
59- 8:	transcript:AT1G20530.1	evm.model.ORIGINAL_1794.10	5e-58
59- 9:	transcript:AT1G20640.3	evm.model.ORIGINAL_1794.21	0
59- 10:	transcript:AT1G20670.1	evm.model.ORIGINAL_1794.25	2e-99
59- 11:	transcript:AT1G20693.1	evm.model.ORIGINAL_1794.28.2	4e-39
59- 12:	transcript:AT1G20720.2	evm.model.ORIGINAL_1794.30	0
59- 13:	transcript:AT1G20823.1	evm.model.ORIGINAL_1794.43	4e-39
59- 14:	transcript:AT1G20925.1	evm.model.ORIGINAL_1794.44	4e-115
## Alignment 60: score=493.0 e_value=3e-28 N=12 1&chr28.1 plus
60- 0:	transcript:AT1G75520.1	evm.model.ORIGINAL_3472.38	5e-51
60- 1:	transcript:AT1G75680.1	evm.model.ORIGINAL_3472.21	0
60- 2:	transcript:AT1G75760.1	evm.model.ORIGINAL_3472.20	2e-172
60- 3:	transcript:AT1G75800.1	evm.model.ORIGINAL_3472.6	3e-105
60- 4:	transcript:AT1G75990.1	evm.model.FRAGSCAFF_153.495	1e-29
60- 5:	transcript:AT1G76010.1	evm.model.FRAGSCAFF_153.494.1	3e-71
60- 6:	transcript:AT1G76070.1	evm.model.FRAGSCAFF_153.488	1e-22
60- 7:	transcript:AT1G76150.1	evm.model.FRAGSCAFF_165.26	2e-147
60- 8:	transcript:AT1G76350.1	evm.model.ORIGINAL_1794.21	0
60- 9:	transcript:AT1G76380.2	evm.model.ORIGINAL_1794.25	3e-90
60- 10:	transcript:AT1G76410.1	evm.model.ORIGINAL_1794.43	6e-34
60- 11:	transcript:AT1G76520.2	evm.model.ORIGINAL_1794.44	1e-114
## Alignment 61: score=289.0 e_value=1.2e-10 N=7 1&chr28.1 plus
61- 0:	transcript:AT1G31770.1	evm.model.ORIGINAL_1794.157	0
61- 1:	transcript:AT1G31820.1	evm.model.ORIGINAL_1794.166	0
61- 2:	transcript:AT1G32050.1	evm.model.ORIGINAL_1794.178	1e-96
61- 3:	transcript:AT1G32190.1	evm.model.ORIGINAL_1794.180	1e-154
61- 4:	transcript:AT1G32240.1	evm.model.ORIGINAL_1794.186	2e-44
61- 5:	transcript:AT1G32360.1	evm.model.ORIGINAL_1794.189	4e-55
61- 6:	transcript:AT1G32400.1	evm.model.ORIGINAL_1794.194	8e-79
## Alignment 62: score=388.0 e_value=1.6e-17 N=9 1&chr3.1 plus
62- 0:	transcript:AT1G11100.4	evm.model.FRAGSCAFF_173.404	0
62- 1:	transcript:AT1G11160.1	evm.model.FRAGSCAFF_173.406	8e-42
62- 2:	transcript:AT1G11180.2	evm.model.FRAGSCAFF_173.407	2e-145
62- 3:	transcript:AT1G11360.4	evm.model.FRAGSCAFF_173.412	1e-93
62- 4:	transcript:AT1G11490.2	evm.model.FRAGSCAFF_173.421	6e-78
62- 5:	transcript:AT1G11540.2	evm.model.FRAGSCAFF_173.423	4e-97
62- 6:	transcript:AT1G11570.3	evm.model.FRAGSCAFF_173.428	7e-13
62- 7:	transcript:AT1G11580.2	evm.model.FRAGSCAFF_173.429_evm.model.FRAGSCAFF_173.430	0
62- 8:	transcript:AT1G11690.1	evm.model.FRAGSCAFF_173.440	6e-21
## Alignment 63: score=342.0 e_value=9.7e-15 N=8 1&chr3.1 plus
63- 0:	transcript:AT1G06840.1	evm.model.FRAGSCAFF_173.575	0
63- 1:	transcript:AT1G06890.1	evm.model.FRAGSCAFF_173.602	2e-162
63- 2:	transcript:AT1G06920.1	evm.model.FRAGSCAFF_173.605	2e-27
63- 3:	transcript:AT1G06980.1	evm.model.FRAGSCAFF_173.624	7e-39
63- 4:	transcript:AT1G07000.1	evm.model.FRAGSCAFF_173.628	7e-114
63- 5:	transcript:AT1G07080.1	evm.model.FRAGSCAFF_173.631	1e-71
63- 6:	transcript:AT1G07090.1	evm.model.FRAGSCAFF_173.634.2	1e-89
63- 7:	transcript:AT1G07180.1	evm.model.FRAGSCAFF_173.643	0
## Alignment 64: score=277.0 e_value=1.3e-08 N=6 1&chr3.1 minus
64- 0:	transcript:AT1G52570.1	evm.model.FRAGSCAFF_50.905	0
64- 1:	transcript:AT1G52590.1	evm.model.FRAGSCAFF_50.901	1e-13
64- 2:	transcript:AT1G52695.1	evm.model.FRAGSCAFF_50.887	2e-51
64- 3:	transcript:AT1G52720.1	evm.model.FRAGSCAFF_50.883	1e-19
64- 4:	transcript:AT1G52770.1	evm.model.FRAGSCAFF_50.880	9e-109
64- 5:	transcript:AT1G52780.1	evm.model.FRAGSCAFF_50.876	0
## Alignment 65: score=255.0 e_value=5.5e-09 N=6 1&chr3.1 minus
65- 0:	transcript:AT1G67530.1	evm.model.FRAGSCAFF_50.655.1	0
65- 1:	transcript:AT1G67710.1	evm.model.FRAGSCAFF_50.627	2e-110
65- 2:	transcript:AT1G67770.1	evm.model.FRAGSCAFF_50.607	6e-57
65- 3:	transcript:AT1G67785.1	evm.model.FRAGSCAFF_50.604	2e-25
65- 4:	transcript:AT1G67800.2	evm.model.FRAGSCAFF_50.600.1	3e-175
65- 5:	transcript:AT1G67850.1	evm.model.FRAGSCAFF_50.590	0
## Alignment 66: score=268.0 e_value=1.3e-09 N=6 1&chr35.1 plus
66- 0:	transcript:AT1G56280.2	evm.model.FRAGSCAFF_149.233	3e-34
66- 1:	transcript:AT1G56330.1	evm.model.FRAGSCAFF_149.246	9e-134
66- 2:	transcript:AT1G56345.1	evm.model.FRAGSCAFF_149.248	7e-104
66- 3:	transcript:AT1G56420.1	evm.model.FRAGSCAFF_149.249	2e-58
66- 4:	transcript:AT1G56460.3	evm.model.FRAGSCAFF_149.253	3e-19
66- 5:	transcript:AT1G56580.1	evm.model.FRAGSCAFF_149.270	1e-47
## Alignment 67: score=343.0 e_value=7e-14 N=8 1&chr35.1 minus
67- 0:	transcript:AT1G30100.1	evm.model.FRAGSCAFF_149.507	0
67- 1:	transcript:AT1G30120.1	evm.model.FRAGSCAFF_149.500	0
67- 2:	transcript:AT1G30210.1	evm.model.FRAGSCAFF_149.495	1e-31
67- 3:	transcript:AT1G30300.2	evm.model.FRAGSCAFF_149.489	2e-138
67- 4:	transcript:AT1G30330.2	evm.model.FRAGSCAFF_149.486	0
67- 5:	transcript:AT1G30440.1	evm.model.FRAGSCAFF_149.483	0
67- 6:	transcript:AT1G30490.1	evm.model.FRAGSCAFF_149.480	0
67- 7:	transcript:AT1G30640.1	evm.model.FRAGSCAFF_149.449	2e-29
## Alignment 68: score=302.0 e_value=4.7e-12 N=7 1&chr36.1 minus
68- 0:	transcript:AT1G30100.1	evm.model.ORIGINAL_4625.51	0
68- 1:	transcript:AT1G30120.1	evm.model.ORIGINAL_4625.53	0
68- 2:	transcript:AT1G30190.1	evm.model.ORIGINAL_4625.54	1e-14
68- 3:	transcript:AT1G30210.1	evm.model.ORIGINAL_4625.58	9e-32
68- 4:	transcript:AT1G30330.2	evm.model.ORIGINAL_4625.68_evm.model.ORIGINAL_4625.69	0
68- 5:	transcript:AT1G30490.1	evm.model.ORIGINAL_4625.77	0
68- 6:	transcript:AT1G30640.1	evm.model.ORIGINAL_4625.97	0
## Alignment 69: score=271.0 e_value=2.2e-10 N=6 1&chr36.1 minus
69- 0:	transcript:AT1G43160.1	evm.model.FRAGSCAFF_102.22	5e-25
69- 1:	transcript:AT1G43170.1	evm.model.FRAGSCAFF_102.24	0
69- 2:	transcript:AT1G43630.1	evm.model.FRAGSCAFF_102.44	2e-94
69- 3:	transcript:AT1G43640.1	evm.model.FRAGSCAFF_102.48	0
69- 4:	transcript:AT1G43700.1	evm.model.FRAGSCAFF_102.61	3e-72
69- 5:	transcript:AT1G43770.2	evm.model.FRAGSCAFF_102.64	2e-29
## Alignment 70: score=350.0 e_value=5.9e-14 N=8 1&chr4.1 plus
70- 0:	transcript:AT1G59610.1	evm.model.FRAGSCAFF_335.317	0
70- 1:	transcript:AT1G59760.1	evm.model.FRAGSCAFF_335.316.1	6e-72
70- 2:	transcript:AT1G59910.1	evm.model.FRAGSCAFF_335.315	6e-140
70- 3:	transcript:AT1G59970.1	evm.model.ORIGINAL_2067.9	3e-96
70- 4:	transcript:AT1G59980.1	evm.model.ORIGINAL_2067.10	3e-158
70- 5:	transcript:AT1G60010.1	evm.model.ORIGINAL_2067.16	2e-40
70- 6:	transcript:AT1G60030.1	evm.model.ORIGINAL_2067.21	0
70- 7:	transcript:AT1G60060.1	evm.model.ORIGINAL_2067.32	4e-135
## Alignment 71: score=329.0 e_value=5.1e-15 N=8 1&chr4.1 plus
71- 0:	transcript:AT1G21970.1	evm.model.ORIGINAL_2067.69	6e-19
71- 1:	transcript:AT1G22050.1	evm.model.ORIGINAL_2067.94	1e-53
71- 2:	transcript:AT1G22180.2	evm.model.ORIGINAL_2067.100	5e-114
71- 3:	transcript:AT1G22190.1	evm.model.ORIGINAL_2067.107	4e-53
71- 4:	transcript:AT1G22330.1	evm.model.FRAGSCAFF_256.292	8e-50
71- 5:	transcript:AT1G22340.1	evm.model.FRAGSCAFF_256.291	0
71- 6:	transcript:AT1G22490.2	evm.model.FRAGSCAFF_256.269.1	2e-58
71- 7:	transcript:AT1G22500.1	evm.model.FRAGSCAFF_256.267	7e-40
## Alignment 72: score=312.0 e_value=1.6e-10 N=7 1&chr4.1 plus
72- 0:	transcript:AT1G77870.1	evm.model.ORIGINAL_2067.94	1e-42
72- 1:	transcript:AT1G78020.1	evm.model.ORIGINAL_2067.98	7e-16
72- 2:	transcript:AT1G78060.1	evm.model.ORIGINAL_2067.101	0
72- 3:	transcript:AT1G78080.1	evm.model.ORIGINAL_2067.107	1e-64
72- 4:	transcript:AT1G78120.1	evm.model.ORIGINAL_2067.112	2e-120
72- 5:	transcript:AT1G78240.2	evm.model.FRAGSCAFF_256.294	0
72- 6:	transcript:AT1G78260.1	evm.model.FRAGSCAFF_256.292	2e-41
## Alignment 73: score=301.0 e_value=6.3e-13 N=7 1&chr4.1 minus
73- 0:	transcript:AT1G01600.1	evm.model.FRAGSCAFF_250.30	0
73- 1:	transcript:AT1G01620.1	evm.model.FRAGSCAFF_250.33	7e-179
73- 2:	transcript:AT1G01730.1	evm.model.FRAGSCAFF_250.36	3e-12
73- 3:	transcript:AT1G01750.2	evm.model.FRAGSCAFF_250.43	7e-76
73- 4:	transcript:AT1G02030.1	evm.model.FRAGSCAFF_250.67	1e-35
73- 5:	transcript:AT1G02040.1	evm.model.FRAGSCAFF_250.68	1e-14
73- 6:	transcript:AT1G02070.1	evm.model.FRAGSCAFF_250.80	1e-23
## Alignment 74: score=280.0 e_value=4.8e-09 N=6 1&chr4.1 minus
74- 0:	transcript:AT1G63000.1	evm.model.FRAGSCAFF_278.66	0
74- 1:	transcript:AT1G63010.5	evm.model.FRAGSCAFF_278.68	0
74- 2:	transcript:AT1G63030.2	evm.model.FRAGSCAFF_278.73	5e-48
74- 3:	transcript:AT1G63050.1	evm.model.FRAGSCAFF_278.80	0
74- 4:	transcript:AT1G63090.1	evm.model.FRAGSCAFF_278.82	4e-94
74- 5:	transcript:AT1G63170.1	evm.model.FRAGSCAFF_278.92	4e-137
## Alignment 75: score=313.0 e_value=3.4e-12 N=7 1&chr5.1 plus
75- 0:	transcript:AT1G22170.1	evm.model.FRAGSCAFF_68.939	5e-165
75- 1:	transcript:AT1G22180.2	evm.model.FRAGSCAFF_68.941	1e-116
75- 2:	transcript:AT1G22190.1	evm.model.FRAGSCAFF_68.947	5e-57
75- 3:	transcript:AT1G22230.1	evm.model.FRAGSCAFF_68.955	4e-30
75- 4:	transcript:AT1G22340.1	evm.model.FRAGSCAFF_68.973	0
75- 5:	transcript:AT1G22480.1	evm.model.FRAGSCAFF_68.992	1e-24
75- 6:	transcript:AT1G22490.2	evm.model.FRAGSCAFF_68.998	3e-60
## Alignment 76: score=280.0 e_value=5.7e-10 N=6 1&chr5.1 plus
76- 0:	transcript:AT1G78050.1	evm.model.FRAGSCAFF_68.939	6e-158
76- 1:	transcript:AT1G78060.1	evm.model.FRAGSCAFF_68.942_evm.model.FRAGSCAFF_68.944	0
76- 2:	transcript:AT1G78080.1	evm.model.FRAGSCAFF_68.947	5e-69
76- 3:	transcript:AT1G78110.1	evm.model.FRAGSCAFF_68.955	1e-40
76- 4:	transcript:AT1G78120.1	evm.model.FRAGSCAFF_68.956	2e-120
76- 5:	transcript:AT1G78240.2	evm.model.FRAGSCAFF_68.971	0
## Alignment 77: score=276.0 e_value=2.8e-08 N=6 1&chr5.1 plus
77- 0:	transcript:AT1G12970.1	evm.model.ORIGINAL_3006.162	6e-126
77- 1:	transcript:AT1G12980.1	evm.model.ORIGINAL_3006.159	9e-34
77- 2:	transcript:AT1G12990.1	evm.model.ORIGINAL_3006.152.1	0
77- 3:	transcript:AT1G13020.1	evm.model.ORIGINAL_3006.142	2e-77
77- 4:	transcript:AT1G13120.1	evm.model.ORIGINAL_3006.139	7e-100
77- 5:	transcript:AT1G13180.1	evm.model.ORIGINAL_3006.131	0
## Alignment 78: score=274.0 e_value=5.3e-12 N=7 1&chr5.1 minus
78- 0:	transcript:AT1G01620.1	evm.model.FRAGSCAFF_68.372.1	4e-155
78- 1:	transcript:AT1G01750.2	evm.model.FRAGSCAFF_68.364	4e-77
78- 2:	transcript:AT1G02030.1	evm.model.FRAGSCAFF_68.352	5e-35
78- 3:	transcript:AT1G02040.1	evm.model.FRAGSCAFF_68.349	4e-15
78- 4:	transcript:AT1G02070.1	evm.model.FRAGSCAFF_68.334	1e-24
78- 5:	transcript:AT1G02110.1	evm.model.FRAGSCAFF_68.306	3e-13
78- 6:	transcript:AT1G02130.1	evm.model.FRAGSCAFF_68.298.1	1e-91
## Alignment 79: score=264.0 e_value=8.9e-09 N=6 1&chr5.1 minus
79- 0:	transcript:AT1G67580.1	evm.model.ORIGINAL_3006.101	0
79- 1:	transcript:AT1G67590.1	evm.model.ORIGINAL_3006.103	3e-13
79- 2:	transcript:AT1G67700.2	evm.model.ORIGINAL_3006.119	7e-85
79- 3:	transcript:AT1G67730.1	evm.model.ORIGINAL_3006.124	2e-136
79- 4:	transcript:AT1G67880.1	evm.model.ORIGINAL_3006.152.1	0
79- 5:	transcript:AT1G67900.2	evm.model.ORIGINAL_3006.157	0
## Alignment 80: score=413.0 e_value=5.2e-18 N=9 1&chr6.1 plus
80- 0:	transcript:AT1G77870.1	evm.model.FRAGSCAFF_263.202.1	3e-40
80- 1:	transcript:AT1G78020.1	evm.model.FRAGSCAFF_263.204	6e-15
80- 2:	transcript:AT1G78050.1	evm.model.FRAGSCAFF_263.205	4e-155
80- 3:	transcript:AT1G78080.1	evm.model.FRAGSCAFF_263.208	7e-66
80- 4:	transcript:AT1G78110.1	evm.model.FRAGSCAFF_263.217	1e-33
80- 5:	transcript:AT1G78120.1	evm.model.FRAGSCAFF_263.218	8e-120
80- 6:	transcript:AT1G78240.2	evm.model.FRAGSCAFF_263.226	0
80- 7:	transcript:AT1G78260.1	evm.model.FRAGSCAFF_263.230	1e-43
80- 8:	transcript:AT1G78270.1	evm.model.FRAGSCAFF_263.231	2e-41
## Alignment 81: score=310.0 e_value=1.5e-11 N=7 1&chr6.1 plus
81- 0:	transcript:AT1G22050.1	evm.model.FRAGSCAFF_263.202.1	4e-49
81- 1:	transcript:AT1G22170.1	evm.model.FRAGSCAFF_263.205	3e-164
81- 2:	transcript:AT1G22190.1	evm.model.FRAGSCAFF_263.208	2e-52
81- 3:	transcript:AT1G22230.1	evm.model.FRAGSCAFF_263.217	3e-23
81- 4:	transcript:AT1G22330.1	evm.model.FRAGSCAFF_263.230	8e-52
81- 5:	transcript:AT1G22340.1	evm.model.FRAGSCAFF_263.231	8e-45
81- 6:	transcript:AT1G22480.1	evm.model.FRAGSCAFF_263.244	5e-21
## Alignment 82: score=285.0 e_value=6.9e-09 N=6 1&chr6.1 plus
82- 0:	transcript:AT1G69523.1	evm.model.FRAGSCAFF_263.170	6e-18
82- 1:	transcript:AT1G69530.3	evm.model.FRAGSCAFF_263.171.1	2e-121
82- 2:	transcript:AT1G69640.1	evm.model.FRAGSCAFF_263.180	3e-31
82- 3:	transcript:AT1G69670.1	evm.model.FRAGSCAFF_263.183	0
82- 4:	transcript:AT1G69690.1	evm.model.FRAGSCAFF_263.186	9e-50
82- 5:	transcript:AT1G69700.1	evm.model.FRAGSCAFF_263.187	2e-59
## Alignment 83: score=281.0 e_value=3.7e-09 N=6 1&chr6.1 plus
83- 0:	transcript:AT1G59900.1	evm.model.FRAGSCAFF_263.120	9e-67
83- 1:	transcript:AT1G59910.1	evm.model.FRAGSCAFF_263.133	5e-138
83- 2:	transcript:AT1G59970.1	evm.model.FRAGSCAFF_263.143	4e-94
83- 3:	transcript:AT1G59980.1	evm.model.FRAGSCAFF_263.144	1e-164
83- 4:	transcript:AT1G60010.1	evm.model.FRAGSCAFF_263.146	2e-40
83- 5:	transcript:AT1G60030.1	evm.model.FRAGSCAFF_263.148	0
## Alignment 84: score=319.0 e_value=2.5e-12 N=7 1&chr6.1 minus
84- 0:	transcript:AT1G23980.1	evm.model.FRAGSCAFF_263.161	2e-11
84- 1:	transcript:AT1G24050.1	evm.model.FRAGSCAFF_263.150.1	2e-58
84- 2:	transcript:AT1G24110.1	evm.model.FRAGSCAFF_263.145	8e-38
84- 3:	transcript:AT1G24120.1	evm.model.FRAGSCAFF_263.144	0
84- 4:	transcript:AT1G24140.1	evm.model.FRAGSCAFF_263.143	4e-114
84- 5:	transcript:AT1G24170.1	evm.model.FRAGSCAFF_263.134	1e-151
84- 6:	transcript:AT1G24180.1	evm.model.FRAGSCAFF_263.120	2e-66
## Alignment 85: score=544.0 e_value=2.5e-29 N=13 1&chr7.1 plus
85- 0:	transcript:AT1G07400.1	evm.model.FRAGSCAFF_301.940	2e-65
85- 1:	transcript:AT1G07430.1	evm.model.FRAGSCAFF_301.923.1	1e-120
85- 2:	transcript:AT1G07440.1	evm.model.FRAGSCAFF_301.922	2e-121
85- 3:	transcript:AT1G07530.1	evm.model.FRAGSCAFF_301.895	0
85- 4:	transcript:AT1G07540.1	evm.model.FRAGSCAFF_301.893.1	5e-79
85- 5:	transcript:AT1G07570.3	evm.model.FRAGSCAFF_301.891	2e-179
85- 6:	transcript:AT1G07630.1	evm.model.FRAGSCAFF_301.888.1	4e-101
85- 7:	transcript:AT1G07645.1	evm.model.FRAGSCAFF_301.871	7e-64
85- 8:	transcript:AT1G07730.2	evm.model.FRAGSCAFF_301.842	7e-73
85- 9:	transcript:AT1G07810.1	evm.model.FRAGSCAFF_301.834	0
85- 10:	transcript:AT1G07870.2	evm.model.FRAGSCAFF_301.819.1	5e-128
85- 11:	transcript:AT1G07890.1	evm.model.FRAGSCAFF_301.810	1e-154
85- 12:	transcript:AT1G07900.1	evm.model.FRAGSCAFF_301.802	1e-65
## Alignment 86: score=317.0 e_value=2.2e-11 N=7 1&chr7.1 plus
86- 0:	transcript:AT1G69060.1	evm.model.FRAGSCAFF_158.785	7e-51
86- 1:	transcript:AT1G69120.1	evm.model.FRAGSCAFF_158.786	4e-86
86- 2:	transcript:AT1G69220.1	evm.model.FRAGSCAFF_158.793	0
86- 3:	transcript:AT1G69270.1	evm.model.FRAGSCAFF_158.796	1e-168
86- 4:	transcript:AT1G69310.1	evm.model.FRAGSCAFF_158.805	4e-54
86- 5:	transcript:AT1G69360.1	evm.model.FRAGSCAFF_158.817	2e-30
86- 6:	transcript:AT1G69400.1	evm.model.FRAGSCAFF_158.818	2e-88
## Alignment 87: score=289.0 e_value=2.9e-09 N=6 1&chr7.1 plus
87- 0:	transcript:AT1G14670.1	evm.model.FRAGSCAFF_230.872	0
87- 1:	transcript:AT1G14685.1	evm.model.FRAGSCAFF_230.879	3e-75
87- 2:	transcript:AT1G14690.2	evm.model.FRAGSCAFF_230.881	0
87- 3:	transcript:AT1G14710.1	evm.model.FRAGSCAFF_230.887	1e-126
87- 4:	transcript:AT1G14720.1	evm.model.FRAGSCAFF_230.888	2e-29
87- 5:	transcript:AT1G14740.1	evm.model.FRAGSCAFF_230.889	0
## Alignment 88: score=284.0 e_value=1.1e-12 N=7 1&chr7.1 plus
88- 0:	transcript:AT1G09160.1	evm.model.FRAGSCAFF_301.696	0
88- 1:	transcript:AT1G09170.5	evm.model.FRAGSCAFF_301.694	0
88- 2:	transcript:AT1G09240.1	evm.model.ORIGINAL_6430.171	8e-53
88- 3:	transcript:AT1G09250.1	evm.model.ORIGINAL_6430.142	1e-36
88- 4:	transcript:AT1G09350.1	evm.model.ORIGINAL_6430.121	1e-175
88- 5:	transcript:AT1G09410.1	evm.model.ORIGINAL_6430.118	1e-59
88- 6:	transcript:AT1G09420.2	evm.model.ORIGINAL_6430.113	0
## Alignment 89: score=271.0 e_value=1e-09 N=6 1&chr7.1 plus
89- 0:	transcript:AT1G13680.1	evm.model.FRAGSCAFF_393.265	2e-151
89- 1:	transcript:AT1G13700.1	evm.model.FRAGSCAFF_393.271	4e-117
89- 2:	transcript:AT1G13710.1	evm.model.FRAGSCAFF_393.279	0
89- 3:	transcript:AT1G13730.1	evm.model.FRAGSCAFF_393.282.2	2e-62
89- 4:	transcript:AT1G13960.1	evm.model.FRAGSCAFF_393.312	9e-111
89- 5:	transcript:AT1G13970.1	evm.model.FRAGSCAFF_393.313	2e-147
## Alignment 90: score=336.0 e_value=4.5e-15 N=8 1&chr7.1 minus
90- 0:	transcript:AT1G20330.1	evm.model.FRAGSCAFF_230.232	0
90- 1:	transcript:AT1G20560.1	evm.model.FRAGSCAFF_230.216	3e-64
90- 2:	transcript:AT1G20620.6	evm.model.FRAGSCAFF_230.194	0
90- 3:	transcript:AT1G20640.3	evm.model.FRAGSCAFF_230.192	0
90- 4:	transcript:AT1G20650.1	evm.model.FRAGSCAFF_230.190	9e-145
90- 5:	transcript:AT1G20670.1	evm.model.FRAGSCAFF_230.189	8e-85
90- 6:	transcript:AT1G20760.1	evm.model.FRAGSCAFF_230.185	0
90- 7:	transcript:AT1G20823.1	evm.model.FRAGSCAFF_230.168	3e-47
## Alignment 91: score=319.0 e_value=5.5e-13 N=7 1&chr7.1 minus
91- 0:	transcript:AT1G06960.1	evm.model.FRAGSCAFF_301.729	9e-106
91- 1:	transcript:AT1G07030.1	evm.model.FRAGSCAFF_301.742	9e-132
91- 2:	transcript:AT1G07110.1	evm.model.FRAGSCAFF_301.762	0
91- 3:	transcript:AT1G07120.1	evm.model.FRAGSCAFF_301.763	6e-104
91- 4:	transcript:AT1G07140.1	evm.model.FRAGSCAFF_301.770	6e-82
91- 5:	transcript:AT1G07150.1	evm.model.FRAGSCAFF_301.771	5e-66
91- 6:	transcript:AT1G07160.1	evm.model.FRAGSCAFF_301.772	5e-117
## Alignment 92: score=301.0 e_value=3.8e-13 N=7 1&chr7.1 minus
92- 0:	transcript:AT1G72360.2	evm.model.FRAGSCAFF_230.515	3e-25
92- 1:	transcript:AT1G72370.1	evm.model.FRAGSCAFF_230.513	1e-140
92- 2:	transcript:AT1G72510.2	evm.model.FRAGSCAFF_230.492	1e-20
92- 3:	transcript:AT1G72520.1	evm.model.FRAGSCAFF_230.489.1	0
92- 4:	transcript:AT1G72620.1	evm.model.FRAGSCAFF_230.483	2e-57
92- 5:	transcript:AT1G72820.1	evm.model.FRAGSCAFF_230.472	1e-138
92- 6:	transcript:AT1G72830.2	evm.model.FRAGSCAFF_230.469	2e-35
## Alignment 93: score=263.0 e_value=4.5e-09 N=6 1&chr7.1 minus
93- 0:	transcript:AT1G77990.1	evm.model.FRAGSCAFF_230.601	0
93- 1:	transcript:AT1G78080.1	evm.model.FRAGSCAFF_230.576	7e-62
93- 2:	transcript:AT1G78170.1	evm.model.FRAGSCAFF_230.570	2e-12
93- 3:	transcript:AT1G78180.1	evm.model.FRAGSCAFF_230.569	6e-152
93- 4:	transcript:AT1G78230.1	evm.model.FRAGSCAFF_230.563	5e-39
93- 5:	transcript:AT1G78310.1	evm.model.FRAGSCAFF_230.561	4e-19
## Alignment 94: score=340.0 e_value=6e-15 N=8 1&chr8.1 plus
94- 0:	transcript:AT1G07320.1	evm.model.FRAGSCAFF_188.340	5e-104
94- 1:	transcript:AT1G07400.1	evm.model.FRAGSCAFF_188.332	2e-62
94- 2:	transcript:AT1G07430.1	evm.model.FRAGSCAFF_188.320	2e-121
94- 3:	transcript:AT1G07530.1	evm.model.FRAGSCAFF_188.285	3e-176
94- 4:	transcript:AT1G07540.1	evm.model.FRAGSCAFF_188.282	1e-110
94- 5:	transcript:AT1G07570.3	evm.model.FRAGSCAFF_188.280	0
94- 6:	transcript:AT1G07630.1	evm.model.FRAGSCAFF_188.279	7e-176
94- 7:	transcript:AT1G07640.3	evm.model.FRAGSCAFF_188.265	3e-37
## Alignment 95: score=329.0 e_value=1e-13 N=7 1&chr8.1 plus
95- 0:	transcript:AT1G04470.1	evm.model.FRAGSCAFF_146.73	0
95- 1:	transcript:AT1G04480.1	evm.model.FRAGSCAFF_146.70	3e-91
95- 2:	transcript:AT1G04490.8	evm.model.FRAGSCAFF_146.69	2e-37
95- 3:	transcript:AT1G04500.1	evm.model.FRAGSCAFF_146.67	8e-47
95- 4:	transcript:AT1G04510.1	evm.model.FRAGSCAFF_146.66	2e-18
95- 5:	transcript:AT1G04520.1	evm.model.FRAGSCAFF_146.62	3e-71
95- 6:	transcript:AT1G04650.1	evm.model.FRAGSCAFF_146.45	0
## Alignment 96: score=298.0 e_value=4.4e-12 N=7 1&chr8.1 plus
96- 0:	transcript:AT1G72370.1	evm.model.FRAGSCAFF_371.362	6e-144
96- 1:	transcript:AT1G72450.1	evm.model.FRAGSCAFF_371.421	3e-17
96- 2:	transcript:AT1G72490.3	evm.model.FRAGSCAFF_420.127	8e-35
96- 3:	transcript:AT1G72500.1	evm.model.FRAGSCAFF_420.135	0
96- 4:	transcript:AT1G72630.1	evm.model.FRAGSCAFF_420.153	7e-38
96- 5:	transcript:AT1G72640.1	evm.model.FRAGSCAFF_420.154	2e-18
96- 6:	transcript:AT1G72830.2	evm.model.FRAGSCAFF_420.162	3e-38
## Alignment 97: score=296.0 e_value=3.8e-11 N=7 1&chr8.1 plus
97- 0:	transcript:AT1G07710.1	evm.model.FRAGSCAFF_188.218	6e-125
97- 1:	transcript:AT1G07810.1	evm.model.FRAGSCAFF_188.213	0
97- 2:	transcript:AT1G07870.2	evm.model.FRAGSCAFF_188.188	1e-26
97- 3:	transcript:AT1G07890.1	evm.model.FRAGSCAFF_188.176	9e-152
97- 4:	transcript:AT1G07900.1	evm.model.ORIGINAL_3448.221	1e-64
97- 5:	transcript:AT1G07960.3	evm.model.ORIGINAL_3448.219	1e-64
97- 6:	transcript:AT1G07970.1	evm.model.ORIGINAL_3448.213	0
## Alignment 98: score=290.0 e_value=2e-08 N=6 1&chr8.1 plus
98- 0:	transcript:AT1G14670.1	evm.model.ORIGINAL_6401.144	0
98- 1:	transcript:AT1G14685.1	evm.model.ORIGINAL_6401.135	9e-73
98- 2:	transcript:AT1G14700.1	evm.model.ORIGINAL_6401.133	2e-145
98- 3:	transcript:AT1G14710.1	evm.model.ORIGINAL_6401.131	4e-117
98- 4:	transcript:AT1G14720.1	evm.model.ORIGINAL_6401.130	2e-139
98- 5:	transcript:AT1G14740.1	evm.model.ORIGINAL_6401.129	0
## Alignment 99: score=276.0 e_value=4.2e-09 N=6 1&chr8.1 plus
99- 0:	transcript:AT1G02830.1	evm.model.FRAGSCAFF_317.88	3e-41
99- 1:	transcript:AT1G02840.1	evm.model.FRAGSCAFF_317.87	4e-91
99- 2:	transcript:AT1G02890.1	evm.model.FRAGSCAFF_317.80	2e-16
99- 3:	transcript:AT1G02900.1	evm.model.FRAGSCAFF_317.75	2e-21
99- 4:	transcript:AT1G02990.4	evm.model.FRAGSCAFF_317.50	2e-55
99- 5:	transcript:AT1G03010.1	evm.model.FRAGSCAFF_317.44	0
## Alignment 100: score=273.0 e_value=3.9e-08 N=6 1&chr8.1 plus
100- 0:	transcript:AT1G69120.1	evm.model.FRAGSCAFF_387.1961	1e-83
100- 1:	transcript:AT1G69220.1	evm.model.FRAGSCAFF_387.1951	0
100- 2:	transcript:AT1G69270.1	evm.model.FRAGSCAFF_387.1948	8e-167
100- 3:	transcript:AT1G69310.1	evm.model.FRAGSCAFF_387.1936	3e-54
100- 4:	transcript:AT1G69360.1	evm.model.FRAGSCAFF_387.1933	7e-23
100- 5:	transcript:AT1G69410.1	evm.model.FRAGSCAFF_387.1932	3e-100
## Alignment 101: score=271.0 e_value=1e-10 N=7 1&chr8.1 plus
101- 0:	transcript:AT1G56300.1	evm.model.ORIGINAL_3448.117	2e-48
101- 1:	transcript:AT1G56320.1	evm.model.ORIGINAL_3448.91	3e-21
101- 2:	transcript:AT1G56423.1	evm.model.ORIGINAL_3448.68	4e-103
101- 3:	transcript:AT1G56430.1	evm.model.ORIGINAL_3448.51	1e-106
101- 4:	transcript:AT1G56500.1	evm.model.ORIGINAL_3448.22	6e-47
101- 5:	transcript:AT1G56560.1	evm.model.ORIGINAL_3448.10	0
101- 6:	transcript:AT1G56690.1	evm.model.FRAGSCAFF_317.257	0
## Alignment 102: score=416.0 e_value=4.1e-17 N=9 1&chr8.1 minus
102- 0:	transcript:AT1G06960.1	evm.model.ORIGINAL_3448.134	1e-102
102- 1:	transcript:AT1G06980.1	evm.model.ORIGINAL_3448.146	4e-51
102- 2:	transcript:AT1G07030.1	evm.model.ORIGINAL_3448.160	2e-133
102- 3:	transcript:AT1G07080.1	evm.model.ORIGINAL_3448.167	1e-80
102- 4:	transcript:AT1G07110.1	evm.model.ORIGINAL_3448.182	0
102- 5:	transcript:AT1G07120.1	evm.model.ORIGINAL_3448.183.1	8e-104
102- 6:	transcript:AT1G07140.1	evm.model.ORIGINAL_3448.190	2e-81
102- 7:	transcript:AT1G07150.1	evm.model.ORIGINAL_3448.191	2e-65
102- 8:	transcript:AT1G07160.1	evm.model.ORIGINAL_3448.193	3e-113
## Alignment 103: score=399.0 e_value=7.5e-19 N=9 1&chr8.1 minus
103- 0:	transcript:AT1G20330.1	evm.model.FRAGSCAFF_320.615	0
103- 1:	transcript:AT1G20480.1	evm.model.FRAGSCAFF_320.600	3e-91
103- 2:	transcript:AT1G20620.6	evm.model.FRAGSCAFF_320.591	0
103- 3:	transcript:AT1G20640.3	evm.model.FRAGSCAFF_320.590	0
103- 4:	transcript:AT1G20650.1	evm.model.FRAGSCAFF_320.588	2e-146
103- 5:	transcript:AT1G20670.1	evm.model.FRAGSCAFF_320.586	1e-81
103- 6:	transcript:AT1G20760.1	evm.model.FRAGSCAFF_320.583	0
103- 7:	transcript:AT1G20823.1	evm.model.FRAGSCAFF_320.574	2e-50
103- 8:	transcript:AT1G20840.1	evm.model.FRAGSCAFF_320.573	4e-180
## Alignment 104: score=312.0 e_value=9.5e-13 N=7 1&chr8.1 minus
104- 0:	transcript:AT1G76060.1	evm.model.FRAGSCAFF_320.617	2e-51
104- 1:	transcript:AT1G76090.1	evm.model.FRAGSCAFF_320.615	0
104- 2:	transcript:AT1G76240.1	evm.model.FRAGSCAFF_320.603	1e-32
104- 3:	transcript:AT1G76350.1	evm.model.FRAGSCAFF_320.590	2e-175
104- 4:	transcript:AT1G76360.1	evm.model.FRAGSCAFF_320.589	2e-140
104- 5:	transcript:AT1G76380.2	evm.model.FRAGSCAFF_320.586	2e-80
104- 6:	transcript:AT1G76410.1	evm.model.FRAGSCAFF_320.574	2e-49
## Alignment 105: score=265.0 e_value=4.7e-09 N=6 1&chr8.1 minus
105- 0:	transcript:AT1G77990.1	evm.model.FRAGSCAFF_56.269	0
105- 1:	transcript:AT1G78080.1	evm.model.FRAGSCAFF_56.291	5e-63
105- 2:	transcript:AT1G78160.2	evm.model.FRAGSCAFF_56.294	1e-117
105- 3:	transcript:AT1G78170.1	evm.model.FRAGSCAFF_56.296	1e-12
105- 4:	transcript:AT1G78230.1	evm.model.FRAGSCAFF_56.301	2e-143
105- 5:	transcript:AT1G78310.1	evm.model.FRAGSCAFF_56.305	5e-19
## Alignment 106: score=256.0 e_value=1.1e-08 N=6 1&chr8.1 minus
106- 0:	transcript:AT1G22150.1	evm.model.FRAGSCAFF_56.269	0
106- 1:	transcript:AT1G22190.1	evm.model.FRAGSCAFF_56.291	3e-51
106- 2:	transcript:AT1G22240.1	evm.model.FRAGSCAFF_56.294	2e-114
106- 3:	transcript:AT1G22430.1	evm.model.FRAGSCAFF_56.308	3e-165
106- 4:	transcript:AT1G22490.2	evm.model.FRAGSCAFF_56.319.1	3e-61
106- 5:	transcript:AT1G22500.1	evm.model.FRAGSCAFF_56.327	6e-31
## Alignment 107: score=254.0 e_value=6.7e-08 N=6 1&chr8.1 minus
107- 0:	transcript:AT1G07230.1	evm.model.FRAGSCAFF_387.1175	0
107- 1:	transcript:AT1G07290.1	evm.model.FRAGSCAFF_387.1157	2e-90
107- 2:	transcript:AT1G07410.1	evm.model.FRAGSCAFF_387.1153	1e-138
107- 3:	transcript:AT1G07520.3	evm.model.FRAGSCAFF_387.1144	2e-18
107- 4:	transcript:AT1G07570.3	evm.model.FRAGSCAFF_387.1140	7e-22
107- 5:	transcript:AT1G07630.1	evm.model.FRAGSCAFF_387.1133	0
## Alignment 108: score=570.0 e_value=1.2e-32 N=14 1&chr9.1 plus
108- 0:	transcript:AT1G07320.1	evm.model.ORIGINAL_2308.188	1e-102
108- 1:	transcript:AT1G07350.1	evm.model.ORIGINAL_2308.190.1	1e-43
108- 2:	transcript:AT1G07400.1	evm.model.ORIGINAL_2308.195	1e-65
108- 3:	transcript:AT1G07430.1	evm.model.ORIGINAL_2308.208	6e-125
108- 4:	transcript:AT1G07530.1	evm.model.ORIGINAL_4848.90	0
108- 5:	transcript:AT1G07540.1	evm.model.ORIGINAL_4848.95	9e-102
108- 6:	transcript:AT1G07630.1	evm.model.ORIGINAL_4848.99	2e-152
108- 7:	transcript:AT1G07640.3	evm.model.ORIGINAL_4848.105	1e-38
108- 8:	transcript:AT1G07645.1	evm.model.ORIGINAL_4848.116	3e-19
108- 9:	transcript:AT1G07730.2	evm.model.ORIGINAL_4848.143	5e-35
108- 10:	transcript:AT1G07810.1	evm.model.ORIGINAL_4848.151	0
108- 11:	transcript:AT1G07900.1	evm.model.ORIGINAL_4848.187	4e-63
108- 12:	transcript:AT1G07920.1	evm.model.ORIGINAL_4848.198	0
108- 13:	transcript:AT1G07970.1	evm.model.ORIGINAL_4848.206	1e-88
## Alignment 109: score=341.0 e_value=9.7e-11 N=7 1&chr9.1 plus
109- 0:	transcript:AT1G14670.1	evm.model.ORIGINAL_2308.32	0
109- 1:	transcript:AT1G14685.1	evm.model.ORIGINAL_2308.34	8e-75
109- 2:	transcript:AT1G14690.2	evm.model.ORIGINAL_2308.38	0
109- 3:	transcript:AT1G14700.1	evm.model.ORIGINAL_2308.43	8e-140
109- 4:	transcript:AT1G14710.1	evm.model.ORIGINAL_2308.44	3e-126
109- 5:	transcript:AT1G14720.1	evm.model.ORIGINAL_2308.45	6e-142
109- 6:	transcript:AT1G14740.1	evm.model.ORIGINAL_2308.47	0
## Alignment 110: score=273.0 e_value=1.1e-08 N=6 1&chr9.1 plus
110- 0:	transcript:AT1G02780.1	evm.model.FRAGSCAFF_424.78	4e-109
110- 1:	transcript:AT1G02830.1	evm.model.FRAGSCAFF_424.66	1e-39
110- 2:	transcript:AT1G02840.1	evm.model.FRAGSCAFF_424.62.4	1e-92
110- 3:	transcript:AT1G02890.1	evm.model.FRAGSCAFF_424.56	0
110- 4:	transcript:AT1G02990.4	evm.model.FRAGSCAFF_424.40	1e-53
110- 5:	transcript:AT1G03010.1	evm.model.FRAGSCAFF_424.37	0
## Alignment 111: score=329.0 e_value=1.8e-11 N=7 1&chr9.1 minus
111- 0:	transcript:AT1G06980.1	evm.model.ORIGINAL_4848.252	1e-48
111- 1:	transcript:AT1G07030.1	evm.model.ORIGINAL_4848.244	4e-132
111- 2:	transcript:AT1G07080.1	evm.model.ORIGINAL_4848.238	1e-80
111- 3:	transcript:AT1G07120.1	evm.model.ORIGINAL_4848.229	6e-107
111- 4:	transcript:AT1G07140.1	evm.model.ORIGINAL_4848.226	6e-82
111- 5:	transcript:AT1G07150.1	evm.model.ORIGINAL_4848.225	4e-66
111- 6:	transcript:AT1G07160.1	evm.model.ORIGINAL_4848.219	2e-115
## Alignment 112: score=307.0 e_value=2.3e-12 N=7 1&chr9.1 minus
112- 0:	transcript:AT1G80510.1	evm.model.ORIGINAL_2314.158	0
112- 1:	transcript:AT1G80520.1	evm.model.ORIGINAL_2314.161	3e-37
112- 2:	transcript:AT1G80640.1	evm.model.ORIGINAL_2314.167	3e-148
112- 3:	transcript:AT1G80660.1	evm.model.ORIGINAL_2314.168	0
112- 4:	transcript:AT1G80840.1	evm.model.ORIGINAL_2314.176	1e-57
112- 5:	transcript:AT1G80850.1	evm.model.ORIGINAL_2314.179	1e-98
112- 6:	transcript:AT1G80920.1	evm.model.ORIGINAL_2314.184	1e-15
## Alignment 113: score=280.0 e_value=1.7e-13 N=7 1&chr9.1 minus
113- 0:	transcript:AT1G72200.1	evm.model.FRAGSCAFF_218.256	1e-33
113- 1:	transcript:AT1G72360.2	evm.model.FRAGSCAFF_218.226	7e-38
113- 2:	transcript:AT1G72370.1	evm.model.FRAGSCAFF_218.224	5e-141
113- 3:	transcript:AT1G72510.2	evm.model.FRAGSCAFF_218.205	6e-16
113- 4:	transcript:AT1G72520.1	evm.model.FRAGSCAFF_218.204	0
113- 5:	transcript:AT1G72620.1	evm.model.FRAGSCAFF_218.199	1e-41
113- 6:	transcript:AT1G72820.1	evm.model.FRAGSCAFF_218.177	2e-138
## Alignment 114: score=264.0 e_value=1.9e-09 N=6 1&chr9.1 minus
114- 0:	transcript:AT1G78000.3	evm.model.FRAGSCAFF_218.297	0
114- 1:	transcript:AT1G78080.1	evm.model.FRAGSCAFF_218.275	3e-63
114- 2:	transcript:AT1G78170.1	evm.model.FRAGSCAFF_218.271	2e-13
114- 3:	transcript:AT1G78180.1	evm.model.FRAGSCAFF_218.269	2e-151
114- 4:	transcript:AT1G78230.1	evm.model.FRAGSCAFF_218.266	6e-42
114- 5:	transcript:AT1G78310.1	evm.model.FRAGSCAFF_218.264	5e-19
## Alignment 115: score=667.0 e_value=4.3e-40 N=16 2&chr1.1 plus
115- 0:	transcript:AT2G37080.2	evm.model.FRAGSCAFF_129.1431	1e-63
115- 1:	transcript:AT2G37290.2	evm.model.FRAGSCAFF_129.1420	0
115- 2:	transcript:AT2G37380.1	evm.model.FRAGSCAFF_129.1406	6e-17
115- 3:	transcript:AT2G37430.1	evm.model.FRAGSCAFF_129.1387	7e-22
115- 4:	transcript:AT2G37470.1	evm.model.FRAGSCAFF_129.1382	3e-68
115- 5:	transcript:AT2G37570.1	evm.model.FRAGSCAFF_129.1379	0
115- 6:	transcript:AT2G37650.1	evm.model.FRAGSCAFF_129.1372	3e-172
115- 7:	transcript:AT2G37760.1	evm.model.FRAGSCAFF_129.1343	3e-134
115- 8:	transcript:AT2G37940.2	evm.model.FRAGSCAFF_129.1332	1e-153
115- 9:	transcript:AT2G37950.1	evm.model.FRAGSCAFF_129.1331	5e-22
115- 10:	transcript:AT2G37970.1	evm.model.FRAGSCAFF_129.1321	1e-97
115- 11:	transcript:AT2G38050.1	evm.model.FRAGSCAFF_129.1318	5e-82
115- 12:	transcript:AT2G38070.1	evm.model.FRAGSCAFF_129.1315	6e-73
115- 13:	transcript:AT2G38090.1	evm.model.FRAGSCAFF_129.1307	6e-80
115- 14:	transcript:AT2G38110.1	evm.model.FRAGSCAFF_129.1293	0
115- 15:	transcript:AT2G38120.1	evm.model.FRAGSCAFF_129.1289	0
## Alignment 116: score=659.0 e_value=5e-38 N=15 2&chr1.1 plus
116- 0:	transcript:AT2G46940.1	evm.model.ORIGINAL_1958.90	6e-21
116- 1:	transcript:AT2G46970.1	evm.model.ORIGINAL_1958.81	1e-32
116- 2:	transcript:AT2G46990.1	evm.model.ORIGINAL_1958.77	3e-30
116- 3:	transcript:AT2G47000.5	evm.model.ORIGINAL_1958.60	0
116- 4:	transcript:AT2G47060.4	evm.model.ORIGINAL_1958.47	0
116- 5:	transcript:AT2G47070.1	evm.model.ORIGINAL_1958.46	0
116- 6:	transcript:AT2G47115.1	evm.model.ORIGINAL_1958.42	6e-33
116- 7:	transcript:AT2G47190.1	evm.model.ORIGINAL_1958.34	4e-76
116- 8:	transcript:AT2G47400.1	evm.model.ORIGINAL_1958.15	8e-33
116- 9:	transcript:AT2G47460.1	evm.model.ORIGINAL_1958.4	2e-24
116- 10:	transcript:AT2G47480.1	evm.model.ORIGINAL_1958.3	2e-14
116- 11:	transcript:AT2G47485.1	evm.model.FRAGSCAFF_442.177	3e-11
116- 12:	transcript:AT2G47550.1	evm.model.FRAGSCAFF_442.154	0
116- 13:	transcript:AT2G47630.1	evm.model.FRAGSCAFF_442.138	1e-169
116- 14:	transcript:AT2G47650.2	evm.model.FRAGSCAFF_442.137	0
## Alignment 117: score=255.0 e_value=5.6e-09 N=6 2&chr1.1 plus
117- 0:	transcript:AT2G29060.1	evm.model.FRAGSCAFF_129.1372	2e-166
117- 1:	transcript:AT2G29080.1	evm.model.FRAGSCAFF_129.1369	2e-159
117- 2:	transcript:AT2G29130.1	evm.model.FRAGSCAFF_129.1362	0
117- 3:	transcript:AT2G29140.2	evm.model.FRAGSCAFF_129.1355	0
117- 4:	transcript:AT2G29380.1	evm.model.FRAGSCAFF_129.1350	4e-119
117- 5:	transcript:AT2G29525.1	evm.model.FRAGSCAFF_129.1332	5e-145
## Alignment 118: score=251.0 e_value=8.3e-08 N=6 2&chr1.1 plus
118- 0:	transcript:AT2G39710.1	evm.model.FRAGSCAFF_129.1358	2e-145
118- 1:	transcript:AT2G39800.4	evm.model.FRAGSCAFF_129.1342	0
118- 2:	transcript:AT2G39880.1	evm.model.FRAGSCAFF_129.1327	1e-63
118- 3:	transcript:AT2G39940.1	evm.model.FRAGSCAFF_129.1309.1	0
118- 4:	transcript:AT2G39980.1	evm.model.FRAGSCAFF_129.1300	1e-171
118- 5:	transcript:AT2G40000.1	evm.model.FRAGSCAFF_129.1290	5e-131
## Alignment 119: score=429.0 e_value=1.7e-20 N=10 2&chr1.1 minus
119- 0:	transcript:AT2G38240.1	evm.model.FRAGSCAFF_129.1443	6e-136
119- 1:	transcript:AT2G38290.1	evm.model.FRAGSCAFF_129.1448	0
119- 2:	transcript:AT2G38310.1	evm.model.FRAGSCAFF_129.1473	3e-71
119- 3:	transcript:AT2G38410.1	evm.model.FRAGSCAFF_129.1487	8e-15
119- 4:	transcript:AT2G38500.1	evm.model.FRAGSCAFF_129.1508	8e-31
119- 5:	transcript:AT2G38540.1	evm.model.FRAGSCAFF_129.1514	1e-24
119- 6:	transcript:AT2G38550.1	evm.model.FRAGSCAFF_129.1519	2e-63
119- 7:	transcript:AT2G38610.2	evm.model.FRAGSCAFF_129.1533	3e-110
119- 8:	transcript:AT2G38630.1	evm.model.FRAGSCAFF_129.1539	0
119- 9:	transcript:AT2G38640.1	evm.model.FRAGSCAFF_129.1541	1e-15
## Alignment 120: score=389.0 e_value=3.8e-22 N=10 2&chr1.1 minus
120- 0:	transcript:AT2G37150.3	evm.model.FRAGSCAFF_136.15	4e-31
120- 1:	transcript:AT2G37340.1	evm.model.FRAGSCAFF_136.32	2e-78
120- 2:	transcript:AT2G37370.2	evm.model.FRAGSCAFF_136.36	1e-178
120- 3:	transcript:AT2G37530.1	evm.model.FRAGSCAFF_136.60	9e-19
120- 4:	transcript:AT2G37540.1	evm.model.FRAGSCAFF_136.61	3e-157
120- 5:	transcript:AT2G37570.1	evm.model.FRAGSCAFF_136.63	0
120- 6:	transcript:AT2G37680.2	evm.model.FRAGSCAFF_136.93	2e-115
120- 7:	transcript:AT2G37890.1	evm.model.FRAGSCAFF_136.96	5e-134
120- 8:	transcript:AT2G38090.1	evm.model.FRAGSCAFF_136.101	7e-75
120- 9:	transcript:AT2G38160.3	evm.model.FRAGSCAFF_136.105	4e-19
## Alignment 121: score=379.0 e_value=1.5e-16 N=9 2&chr1.1 minus
121- 0:	transcript:AT2G40150.1	evm.model.FRAGSCAFF_129.1453	7e-163
121- 1:	transcript:AT2G40280.1	evm.model.FRAGSCAFF_129.1472	0
121- 2:	transcript:AT2G40330.1	evm.model.FRAGSCAFF_129.1473	2e-73
121- 3:	transcript:AT2G40380.1	evm.model.FRAGSCAFF_129.1480	4e-11
121- 4:	transcript:AT2G40400.1	evm.model.FRAGSCAFF_129.1483	7e-48
121- 5:	transcript:AT2G40470.1	evm.model.FRAGSCAFF_129.1492	1e-68
121- 6:	transcript:AT2G40610.1	evm.model.FRAGSCAFF_129.1512	3e-130
121- 7:	transcript:AT2G40740.3	evm.model.FRAGSCAFF_129.1521	2e-19
121- 8:	transcript:AT2G40815.1	evm.model.FRAGSCAFF_129.1536	1e-43
## Alignment 122: score=338.0 e_value=9e-16 N=8 2&chr1.1 minus
122- 0:	transcript:AT2G42350.1	evm.model.FRAGSCAFF_390.227	5e-20
122- 1:	transcript:AT2G42360.1	evm.model.FRAGSCAFF_390.225	4e-22
122- 2:	transcript:AT2G42380.2	evm.model.FRAGSCAFF_390.219	1e-74
122- 3:	transcript:AT2G42590.3	evm.model.FRAGSCAFF_390.203	1e-122
122- 4:	transcript:AT2G42600.1	evm.model.FRAGSCAFF_390.197	2e-50
122- 5:	transcript:AT2G42740.1	evm.model.FRAGSCAFF_390.183	3e-127
122- 6:	transcript:AT2G42810.2	evm.model.FRAGSCAFF_226.125	2e-119
122- 7:	transcript:AT2G42830.2	evm.model.FRAGSCAFF_226.135	1e-88
## Alignment 123: score=301.0 e_value=4.1e-11 N=7 2&chr1.1 minus
123- 0:	transcript:AT2G29990.1	evm.model.FRAGSCAFF_129.1458	0
123- 1:	transcript:AT2G30210.1	evm.model.FRAGSCAFF_129.1481	0
123- 2:	transcript:AT2G30300.1	evm.model.FRAGSCAFF_129.1491	2e-124
123- 3:	transcript:AT2G30340.2	evm.model.FRAGSCAFF_129.1492	8e-69
123- 4:	transcript:AT2G30370.1	evm.model.FRAGSCAFF_129.1497	5e-27
123- 5:	transcript:AT2G30380.1	evm.model.FRAGSCAFF_129.1505	9e-67
123- 6:	transcript:AT2G30460.2	evm.model.FRAGSCAFF_129.1511	0
## Alignment 124: score=278.0 e_value=2.4e-09 N=6 2&chr1.1 minus
124- 0:	transcript:AT2G39480.1	evm.model.FRAGSCAFF_400.841	0
124- 1:	transcript:AT2G39660.1	evm.model.FRAGSCAFF_400.855	0
124- 2:	transcript:AT2G39670.2	evm.model.FRAGSCAFF_400.856	3e-25
124- 3:	transcript:AT2G39700.1	evm.model.FRAGSCAFF_400.858	2e-144
124- 4:	transcript:AT2G39705.1	evm.model.FRAGSCAFF_400.862	3e-12
124- 5:	transcript:AT2G39720.1	evm.model.FRAGSCAFF_400.868	2e-90
## Alignment 125: score=256.0 e_value=1.2e-08 N=6 2&chr1.1 minus
125- 0:	transcript:AT2G28660.1	evm.model.FRAGSCAFF_400.840	2e-30
125- 1:	transcript:AT2G28690.1	evm.model.FRAGSCAFF_400.843	2e-21
125- 2:	transcript:AT2G28840.1	evm.model.FRAGSCAFF_400.849	2e-85
125- 3:	transcript:AT2G28930.1	evm.model.FRAGSCAFF_400.855	0
125- 4:	transcript:AT2G28950.1	evm.model.FRAGSCAFF_400.858	3e-140
125- 5:	transcript:AT2G29140.2	evm.model.FRAGSCAFF_400.872	0
## Alignment 126: score=795.0 e_value=4.8e-43 N=17 2&chr10.1 plus
126- 0:	transcript:AT2G44680.1	evm.model.FRAGSCAFF_19.1558	4e-140
126- 1:	transcript:AT2G44710.1	evm.model.FRAGSCAFF_19.1556	8e-146
126- 2:	transcript:AT2G44730.1	evm.model.FRAGSCAFF_19.1555	4e-15
126- 3:	transcript:AT2G44740.1	evm.model.FRAGSCAFF_19.1545	3e-61
126- 4:	transcript:AT2G44745.1	evm.model.FRAGSCAFF_19.1541	3e-20
126- 5:	transcript:AT2G44760.1	evm.model.FRAGSCAFF_19.1539.1	2e-179
126- 6:	transcript:AT2G44790.1	evm.model.FRAGSCAFF_19.1537	8e-21
126- 7:	transcript:AT2G44830.2	evm.model.FRAGSCAFF_19.1533	0
126- 8:	transcript:AT2G44840.1	evm.model.FRAGSCAFF_19.1527	7e-46
126- 9:	transcript:AT2G44910.1	evm.model.FRAGSCAFF_19.1516	2e-68
126- 10:	transcript:AT2G44940.1	evm.model.FRAGSCAFF_19.1510	1e-47
126- 11:	transcript:AT2G44950.1	evm.model.FRAGSCAFF_19.1506	0
126- 12:	transcript:AT2G44990.2	evm.model.FRAGSCAFF_19.1505	4e-46
126- 13:	transcript:AT2G45080.1	evm.model.FRAGSCAFF_19.1494	3e-69
126- 14:	transcript:AT2G45120.1	evm.model.FRAGSCAFF_19.1492	2e-35
126- 15:	transcript:AT2G45140.1	evm.model.FRAGSCAFF_19.1486	3e-59
126- 16:	transcript:AT2G45160.1	evm.model.FRAGSCAFF_19.1481	1e-74
## Alignment 127: score=274.0 e_value=9.6e-10 N=6 2&chr10.1 plus
127- 0:	transcript:AT2G43230.2	evm.model.FRAGSCAFF_19.1878	4e-114
127- 1:	transcript:AT2G43240.1	evm.model.FRAGSCAFF_19.1876	0
127- 2:	transcript:AT2G43250.1	evm.model.FRAGSCAFF_19.1874	2e-179
127- 3:	transcript:AT2G43330.1	evm.model.FRAGSCAFF_19.1869	0
127- 4:	transcript:AT2G43470.1	evm.model.FRAGSCAFF_19.1851.1	3e-21
127- 5:	transcript:AT2G43500.4	evm.model.FRAGSCAFF_19.1849.1	0
## Alignment 128: score=536.0 e_value=1.3e-25 N=12 2&chr10.1 minus
128- 0:	transcript:AT2G27200.1	evm.model.FRAGSCAFF_143.376	1e-70
128- 1:	transcript:AT2G27240.1	evm.model.FRAGSCAFF_143.382	4e-121
128- 2:	transcript:AT2G27290.1	evm.model.FRAGSCAFF_143.393	1e-60
128- 3:	transcript:AT2G27385.3	evm.model.FRAGSCAFF_143.405	8e-14
128- 4:	transcript:AT2G27460.1	evm.model.FRAGSCAFF_143.409	0
128- 5:	transcript:AT2G27500.1	evm.model.FRAGSCAFF_143.412	1e-156
128- 6:	transcript:AT2G27510.1	evm.model.FRAGSCAFF_143.413	5e-24
128- 7:	transcript:AT2G27550.1	evm.model.ORIGINAL_4868.22	1e-94
128- 8:	transcript:AT2G27710.2	evm.model.ORIGINAL_4868.33	1e-19
128- 9:	transcript:AT2G27740.1	evm.model.ORIGINAL_4868.43	8e-55
128- 10:	transcript:AT2G27770.1	evm.model.ORIGINAL_4868.47	1e-48
128- 11:	transcript:AT2G27820.1	evm.model.ORIGINAL_4868.49	3e-103
## Alignment 129: score=279.0 e_value=5.9e-08 N=6 2&chr10.1 minus
129- 0:	transcript:AT2G35930.1	evm.model.FRAGSCAFF_143.380	6e-114
129- 1:	transcript:AT2G35960.1	evm.model.FRAGSCAFF_143.384	4e-48
129- 2:	transcript:AT2G36010.2	evm.model.FRAGSCAFF_143.392	9e-103
129- 3:	transcript:AT2G36020.1	evm.model.FRAGSCAFF_143.397	3e-42
129- 4:	transcript:AT2G36050.1	evm.model.FRAGSCAFF_143.398	6e-18
129- 5:	transcript:AT2G36090.1	evm.model.FRAGSCAFF_143.408	2e-53
## Alignment 130: score=545.0 e_value=3.6e-26 N=12 2&chr11.1 plus
130- 0:	transcript:AT2G44710.1	evm.model.FRAGSCAFF_371.466.3	8e-144
130- 1:	transcript:AT2G44740.1	evm.model.FRAGSCAFF_371.458	4e-65
130- 2:	transcript:AT2G44745.1	evm.model.FRAGSCAFF_371.453	7e-61
130- 3:	transcript:AT2G44760.1	evm.model.FRAGSCAFF_371.450	3e-15
130- 4:	transcript:AT2G44830.2	evm.model.FRAGSCAFF_371.442	0
130- 5:	transcript:AT2G44910.1	evm.model.FRAGSCAFF_371.430	6e-69
130- 6:	transcript:AT2G44940.1	evm.model.FRAGSCAFF_323.589	5e-46
130- 7:	transcript:AT2G44950.1	evm.model.FRAGSCAFF_323.592	4e-61
130- 8:	transcript:AT2G45110.1	evm.model.FRAGSCAFF_323.609	4e-95
130- 9:	transcript:AT2G45120.1	evm.model.FRAGSCAFF_323.613	1e-33
130- 10:	transcript:AT2G45140.1	evm.model.FRAGSCAFF_323.623	8e-52
130- 11:	transcript:AT2G45180.1	evm.model.FRAGSCAFF_323.626	3e-38
## Alignment 131: score=270.0 e_value=1.5e-09 N=6 2&chr11.1 plus
131- 0:	transcript:AT2G43230.2	evm.model.FRAGSCAFF_179.64	4e-102
131- 1:	transcript:AT2G43240.1	evm.model.FRAGSCAFF_371.774	0
131- 2:	transcript:AT2G43250.1	evm.model.FRAGSCAFF_371.772	5e-171
131- 3:	transcript:AT2G43320.1	evm.model.FRAGSCAFF_371.764	5e-168
131- 4:	transcript:AT2G43470.1	evm.model.FRAGSCAFF_371.744	3e-21
131- 5:	transcript:AT2G43500.4	evm.model.FRAGSCAFF_371.742	2e-177
## Alignment 132: score=553.0 e_value=1.6e-25 N=12 2&chr11.1 minus
132- 0:	transcript:AT2G35930.1	evm.model.FRAGSCAFF_119.199	3e-116
132- 1:	transcript:AT2G35960.1	evm.model.FRAGSCAFF_119.195	1e-48
132- 2:	transcript:AT2G36010.2	evm.model.FRAGSCAFF_119.192	2e-99
132- 3:	transcript:AT2G36020.1	evm.model.FRAGSCAFF_119.189	5e-42
132- 4:	transcript:AT2G36050.1	evm.model.FRAGSCAFF_119.188	1e-17
132- 5:	transcript:AT2G36090.1	evm.model.FRAGSCAFF_119.184	8e-54
132- 6:	transcript:AT2G36160.1	evm.model.FRAGSCAFF_119.177	3e-90
132- 7:	transcript:AT2G36190.1	evm.model.FRAGSCAFF_119.176	0
132- 8:	transcript:AT2G36250.2	evm.model.FRAGSCAFF_458.298	0
132- 9:	transcript:AT2G36290.1	evm.model.FRAGSCAFF_458.294	1e-138
132- 10:	transcript:AT2G36350.1	evm.model.FRAGSCAFF_458.269	0
132- 11:	transcript:AT2G36410.1	evm.model.FRAGSCAFF_458.262	1e-52
## Alignment 133: score=535.0 e_value=1.7e-28 N=12 2&chr11.1 minus
133- 0:	transcript:AT2G27240.1	evm.model.FRAGSCAFF_119.197	4e-89
133- 1:	transcript:AT2G27290.1	evm.model.FRAGSCAFF_119.191.1	9e-35
133- 2:	transcript:AT2G27310.1	evm.model.FRAGSCAFF_119.184	2e-52
133- 3:	transcript:AT2G27330.1	evm.model.FRAGSCAFF_119.183	4e-23
133- 4:	transcript:AT2G27500.1	evm.model.FRAGSCAFF_458.301	8e-164
133- 5:	transcript:AT2G27510.1	evm.model.FRAGSCAFF_458.300	6e-48
133- 6:	transcript:AT2G27550.1	evm.model.FRAGSCAFF_458.284	3e-95
133- 7:	transcript:AT2G27710.2	evm.model.FRAGSCAFF_458.271	2e-17
133- 8:	transcript:AT2G27740.1	evm.model.FRAGSCAFF_458.262	4e-55
133- 9:	transcript:AT2G27770.1	evm.model.FRAGSCAFF_458.261	3e-46
133- 10:	transcript:AT2G27820.1	evm.model.FRAGSCAFF_458.257	0
133- 11:	transcript:AT2G27830.1	evm.model.FRAGSCAFF_458.254	1e-33
## Alignment 134: score=362.0 e_value=3.1e-15 N=8 2&chr12.1 plus
134- 0:	transcript:AT2G44710.1	evm.model.FRAGSCAFF_190.1282	8e-93
134- 1:	transcript:AT2G44730.1	evm.model.FRAGSCAFF_190.1281	3e-16
134- 2:	transcript:AT2G44745.1	evm.model.FRAGSCAFF_190.1273	4e-59
134- 3:	transcript:AT2G44760.1	evm.model.FRAGSCAFF_190.1272.1	9e-177
134- 4:	transcript:AT2G44950.1	evm.model.FRAGSCAFF_190.1253	6e-61
134- 5:	transcript:AT2G44990.2	evm.model.FRAGSCAFF_190.1250	0
134- 6:	transcript:AT2G45080.1	evm.model.FRAGSCAFF_190.1242	2e-64
134- 7:	transcript:AT2G45120.1	evm.model.FRAGSCAFF_190.1240	7e-38
## Alignment 135: score=266.0 e_value=4.7e-09 N=6 2&chr12.1 plus
135- 0:	transcript:AT2G43140.2	evm.model.FRAGSCAFF_121.462	8e-45
135- 1:	transcript:AT2G43230.2	evm.model.FRAGSCAFF_121.468	1e-115
135- 2:	transcript:AT2G43240.1	evm.model.FRAGSCAFF_121.469	0
135- 3:	transcript:AT2G43290.1	evm.model.FRAGSCAFF_121.477	3e-66
135- 4:	transcript:AT2G43470.1	evm.model.FRAGSCAFF_121.490	1e-24
135- 5:	transcript:AT2G43500.4	evm.model.FRAGSCAFF_121.491	0
## Alignment 136: score=449.0 e_value=3.6e-19 N=10 2&chr12.1 minus
136- 0:	transcript:AT2G35930.1	evm.model.ORIGINAL_2955.14	5e-113
136- 1:	transcript:AT2G35960.1	evm.model.ORIGINAL_2955.21	1e-49
136- 2:	transcript:AT2G36010.2	evm.model.ORIGINAL_2955.26	8e-102
136- 3:	transcript:AT2G36050.1	evm.model.ORIGINAL_2955.35	9e-15
136- 4:	transcript:AT2G36090.1	evm.model.ORIGINAL_2955.43	5e-53
136- 5:	transcript:AT2G36160.1	evm.model.ORIGINAL_2955.52.1	1e-81
136- 6:	transcript:AT2G36190.1	evm.model.ORIGINAL_2955.55	0
136- 7:	transcript:AT2G36350.1	evm.model.ORIGINAL_2955.73	0
136- 8:	transcript:AT2G36390.1	evm.model.ORIGINAL_2955.75	0
136- 9:	transcript:AT2G36410.1	evm.model.ORIGINAL_2955.77	2e-49
## Alignment 137: score=430.0 e_value=5.5e-20 N=10 2&chr12.1 minus
137- 0:	transcript:AT2G27240.1	evm.model.ORIGINAL_2955.19	3e-120
137- 1:	transcript:AT2G27310.1	evm.model.ORIGINAL_2955.43	1e-51
137- 2:	transcript:AT2G27350.3	evm.model.ORIGINAL_2955.44	3e-172
137- 3:	transcript:AT2G27460.1	evm.model.ORIGINAL_2955.57	1e-19
137- 4:	transcript:AT2G27550.1	evm.model.ORIGINAL_2955.68	1e-95
137- 5:	transcript:AT2G27710.2	evm.model.ORIGINAL_2955.72	9e-17
137- 6:	transcript:AT2G27740.1	evm.model.ORIGINAL_2955.77	7e-52
137- 7:	transcript:AT2G27770.1	evm.model.ORIGINAL_2955.81	7e-47
137- 8:	transcript:AT2G27820.1	evm.model.ORIGINAL_2955.87	0
137- 9:	transcript:AT2G27830.1	evm.model.ORIGINAL_2955.92	2e-30
## Alignment 138: score=479.0 e_value=1.6e-24 N=11 2&chr13.1 plus
138- 0:	transcript:AT2G40120.1	evm.model.FRAGSCAFF_236.598	2e-176
138- 1:	transcript:AT2G40150.1	evm.model.FRAGSCAFF_236.611	9e-160
138- 2:	transcript:AT2G40270.1	evm.model.FRAGSCAFF_236.615	2e-96
138- 3:	transcript:AT2G40280.1	evm.model.FRAGSCAFF_236.620	3e-152
138- 4:	transcript:AT2G40340.6	evm.model.FRAGSCAFF_236.622	1e-26
138- 5:	transcript:AT2G40380.1	evm.model.FRAGSCAFF_236.626	1e-67
138- 6:	transcript:AT2G40400.1	evm.model.FRAGSCAFF_236.627	0
138- 7:	transcript:AT2G40480.1	evm.model.FRAGSCAFF_236.643	2e-18
138- 8:	transcript:AT2G40590.1	evm.model.FRAGSCAFF_236.648	5e-20
138- 9:	transcript:AT2G40610.1	evm.model.FRAGSCAFF_236.649	1e-132
138- 10:	transcript:AT2G40750.1	evm.model.FRAGSCAFF_236.656	2e-24
## Alignment 139: score=461.0 e_value=1.8e-24 N=11 2&chr13.1 minus
139- 0:	transcript:AT2G37290.2	evm.model.FRAGSCAFF_236.590	0
139- 1:	transcript:AT2G37380.1	evm.model.FRAGSCAFF_236.566	5e-12
139- 2:	transcript:AT2G37470.1	evm.model.FRAGSCAFF_236.548	5e-70
139- 3:	transcript:AT2G37600.1	evm.model.FRAGSCAFF_236.544.1	3e-53
139- 4:	transcript:AT2G37760.1	evm.model.FRAGSCAFF_236.517	1e-115
139- 5:	transcript:AT2G37940.2	evm.model.FRAGSCAFF_236.498	4e-152
139- 6:	transcript:AT2G37950.1	evm.model.FRAGSCAFF_236.497	4e-36
139- 7:	transcript:AT2G37975.1	evm.model.FRAGSCAFF_236.495	5e-28
139- 8:	transcript:AT2G37980.1	evm.model.FRAGSCAFF_236.491	0
139- 9:	transcript:AT2G38070.1	evm.model.FRAGSCAFF_236.481	2e-50
139- 10:	transcript:AT2G38090.1	evm.model.FRAGSCAFF_236.478	3e-83
## Alignment 140: score=388.0 e_value=6.7e-17 N=9 2&chr13.1 minus
140- 0:	transcript:AT2G28500.1	evm.model.ORIGINAL_2788.163	1e-45
140- 1:	transcript:AT2G28560.1	evm.model.ORIGINAL_2788.170	3e-147
140- 2:	transcript:AT2G28610.1	evm.model.ORIGINAL_2788.177	4e-42
140- 3:	transcript:AT2G28680.1	evm.model.ORIGINAL_2788.191.3	2e-30
140- 4:	transcript:AT2G28690.1	evm.model.ORIGINAL_2788.193	2e-36
140- 5:	transcript:AT2G28810.1	evm.model.ORIGINAL_2788.203	2e-36
140- 6:	transcript:AT2G28890.1	evm.model.ORIGINAL_2788.204	1e-140
140- 7:	transcript:AT2G29020.1	evm.model.ORIGINAL_2788.206.1	9e-40
140- 8:	transcript:AT2G29140.2	evm.model.ORIGINAL_2788.210	0
## Alignment 141: score=372.0 e_value=3e-17 N=9 2&chr13.1 minus
141- 0:	transcript:AT2G30060.1	evm.model.FRAGSCAFF_379.54	3e-84
141- 1:	transcript:AT2G30130.1	evm.model.FRAGSCAFF_379.86	2e-69
141- 2:	transcript:AT2G30250.1	evm.model.FRAGSCAFF_379.99	3e-79
141- 3:	transcript:AT2G30270.1	evm.model.ORIGINAL_6721.6	2e-20
141- 4:	transcript:AT2G30360.1	evm.model.ORIGINAL_6721.29	1e-108
141- 5:	transcript:AT2G30395.1	evm.model.ORIGINAL_6721.36	2e-26
141- 6:	transcript:AT2G30400.1	evm.model.ORIGINAL_6721.42	5e-25
141- 7:	transcript:AT2G30490.1	evm.model.ORIGINAL_6721.50	0
141- 8:	transcript:AT2G30530.1	evm.model.ORIGINAL_6721.90	4e-92
## Alignment 142: score=361.0 e_value=4.3e-14 N=8 2&chr13.1 minus
142- 0:	transcript:AT2G46940.1	evm.model.FRAGSCAFF_93.189	5e-11
142- 1:	transcript:AT2G46970.1	evm.model.FRAGSCAFF_93.184	3e-33
142- 2:	transcript:AT2G46990.1	evm.model.FRAGSCAFF_93.183	6e-33
142- 3:	transcript:AT2G47000.5	evm.model.FRAGSCAFF_93.171.1	0
142- 4:	transcript:AT2G47020.3	evm.model.FRAGSCAFF_93.164	2e-80
142- 5:	transcript:AT2G47190.1	evm.model.ORIGINAL_2788.122	3e-77
142- 6:	transcript:AT2G47240.1	evm.model.ORIGINAL_2788.126	0
142- 7:	transcript:AT2G47260.1	evm.model.ORIGINAL_2788.129	2e-42
## Alignment 143: score=259.0 e_value=1.6e-08 N=6 2&chr13.1 minus
143- 0:	transcript:AT2G40150.1	evm.model.FRAGSCAFF_379.47	1e-173
143- 1:	transcript:AT2G40220.1	evm.model.FRAGSCAFF_379.59	1e-27
143- 2:	transcript:AT2G40270.1	evm.model.FRAGSCAFF_379.67	1e-119
143- 3:	transcript:AT2G40340.6	evm.model.FRAGSCAFF_379.95	6e-43
143- 4:	transcript:AT2G40435.1	evm.model.ORIGINAL_6721.14	1e-46
143- 5:	transcript:AT2G40460.1	evm.model.ORIGINAL_6721.17	0
## Alignment 144: score=512.0 e_value=1.5e-27 N=12 2&chr14.1 plus
144- 0:	transcript:AT2G40120.1	evm.model.FRAGSCAFF_377.65	0
144- 1:	transcript:AT2G40150.1	evm.model.FRAGSCAFF_377.55	2e-155
144- 2:	transcript:AT2G40270.1	evm.model.FRAGSCAFF_377.50	1e-92
144- 3:	transcript:AT2G40280.1	evm.model.FRAGSCAFF_377.45	8e-91
144- 4:	transcript:AT2G40330.1	evm.model.FRAGSCAFF_377.40	7e-69
144- 5:	transcript:AT2G40340.6	evm.model.FRAGSCAFF_377.34	2e-26
144- 6:	transcript:AT2G40400.1	evm.model.FRAGSCAFF_377.32	0
144- 7:	transcript:AT2G40480.1	evm.model.FRAGSCAFF_377.16	2e-18
144- 8:	transcript:AT2G40590.1	evm.model.FRAGSCAFF_377.7	5e-31
144- 9:	transcript:AT2G40610.1	evm.model.FRAGSCAFF_377.6	6e-131
144- 10:	transcript:AT2G40750.1	evm.model.FRAGSCAFF_133.656	6e-22
144- 11:	transcript:AT2G40890.1	evm.model.FRAGSCAFF_133.629	3e-18
## Alignment 145: score=459.0 e_value=6.9e-24 N=11 2&chr14.1 minus
145- 0:	transcript:AT2G37290.2	evm.model.FRAGSCAFF_377.72.2	0
145- 1:	transcript:AT2G37430.1	evm.model.FRAGSCAFF_377.107	7e-19
145- 2:	transcript:AT2G37600.1	evm.model.FRAGSCAFF_377.114	3e-54
145- 3:	transcript:AT2G37760.1	evm.model.FRAGSCAFF_377.141	4e-131
145- 4:	transcript:AT2G37940.2	evm.model.FRAGSCAFF_343.8.2	1e-147
145- 5:	transcript:AT2G37950.1	evm.model.FRAGSCAFF_343.11	1e-35
145- 6:	transcript:AT2G37980.1	evm.model.FRAGSCAFF_343.12	0
145- 7:	transcript:AT2G38060.2	evm.model.FRAGSCAFF_343.23	2e-179
145- 8:	transcript:AT2G38070.1	evm.model.FRAGSCAFF_343.24	4e-50
145- 9:	transcript:AT2G38090.1	evm.model.FRAGSCAFF_343.25	1e-81
145- 10:	transcript:AT2G38110.1	evm.model.FRAGSCAFF_343.32	3e-67
## Alignment 146: score=444.0 e_value=1.7e-19 N=10 2&chr14.1 minus
146- 0:	transcript:AT2G28500.1	evm.model.ORIGINAL_5567.82	4e-64
146- 1:	transcript:AT2G28560.1	evm.model.ORIGINAL_5567.87	2e-38
146- 2:	transcript:AT2G28620.2	evm.model.ORIGINAL_6239.6	0
146- 3:	transcript:AT2G28680.1	evm.model.ORIGINAL_6239.25	0
146- 4:	transcript:AT2G28690.1	evm.model.ORIGINAL_6239.31	3e-34
146- 5:	transcript:AT2G28710.1	evm.model.ORIGINAL_6239.36	6e-23
146- 6:	transcript:AT2G28810.1	evm.model.ORIGINAL_6239.44	7e-36
146- 7:	transcript:AT2G28840.1	evm.model.ORIGINAL_6239.45	0
146- 8:	transcript:AT2G28900.1	evm.model.ORIGINAL_6239.49	2e-29
146- 9:	transcript:AT2G29020.1	evm.model.ORIGINAL_6239.54	9e-44
## Alignment 147: score=364.0 e_value=9.4e-14 N=8 2&chr14.1 minus
147- 0:	transcript:AT2G47000.5	evm.model.ORIGINAL_2671.308	0
147- 1:	transcript:AT2G47020.3	evm.model.ORIGINAL_2671.314	2e-116
147- 2:	transcript:AT2G47060.4	evm.model.ORIGINAL_5567.1	2e-116
147- 3:	transcript:AT2G47190.1	evm.model.ORIGINAL_5567.17	3e-79
147- 4:	transcript:AT2G47230.2	evm.model.ORIGINAL_5567.25	9e-23
147- 5:	transcript:AT2G47240.1	evm.model.ORIGINAL_5567.27	0
147- 6:	transcript:AT2G47260.1	evm.model.ORIGINAL_5567.33	1e-43
147- 7:	transcript:AT2G47380.1	evm.model.ORIGINAL_5567.42	2e-27
## Alignment 148: score=288.0 e_value=2.4e-10 N=7 2&chr14.1 minus
148- 0:	transcript:AT2G30060.1	evm.model.ORIGINAL_6248.181	1e-84
148- 1:	transcript:AT2G30130.1	evm.model.ORIGINAL_6248.207	4e-73
148- 2:	transcript:AT2G30270.1	evm.model.ORIGINAL_6248.232	4e-19
148- 3:	transcript:AT2G30360.1	evm.model.ORIGINAL_6248.249	2e-101
148- 4:	transcript:AT2G30395.1	evm.model.ORIGINAL_6248.254	6e-13
148- 5:	transcript:AT2G30490.1	evm.model.ORIGINAL_6248.272	0
148- 6:	transcript:AT2G30530.1	evm.model.ORIGINAL_6248.287	3e-90
## Alignment 149: score=278.0 e_value=3.6e-11 N=7 2&chr14.1 minus
149- 0:	transcript:AT2G29080.1	evm.model.FRAGSCAFF_377.122.3	0
149- 1:	transcript:AT2G29130.1	evm.model.FRAGSCAFF_377.127	5e-110
149- 2:	transcript:AT2G29380.1	evm.model.FRAGSCAFF_377.135	1e-122
149- 3:	transcript:AT2G29525.1	evm.model.FRAGSCAFF_343.8.2	4e-143
149- 4:	transcript:AT2G29650.1	evm.model.FRAGSCAFF_343.23	5e-111
149- 5:	transcript:AT2G29670.1	evm.model.FRAGSCAFF_343.34	2e-111
149- 6:	transcript:AT2G29700.1	evm.model.FRAGSCAFF_343.40	2e-65
## Alignment 150: score=566.0 e_value=2.7e-29 N=13 2&chr15.1 plus
150- 0:	transcript:AT2G28500.1	evm.model.FRAGSCAFF_132.521	4e-66
150- 1:	transcript:AT2G28550.3	evm.model.FRAGSCAFF_132.511	3e-108
150- 2:	transcript:AT2G28610.1	evm.model.FRAGSCAFF_132.500	7e-41
150- 3:	transcript:AT2G28680.1	evm.model.FRAGSCAFF_132.474	0
150- 4:	transcript:AT2G28690.1	evm.model.FRAGSCAFF_132.468	4e-40
150- 5:	transcript:AT2G28710.1	evm.model.FRAGSCAFF_132.460	1e-23
150- 6:	transcript:AT2G28810.1	evm.model.FRAGSCAFF_132.437	5e-34
150- 7:	transcript:AT2G28840.1	evm.model.FRAGSCAFF_132.434	0
150- 8:	transcript:AT2G28890.1	evm.model.FRAGSCAFF_132.430	1e-21
150- 9:	transcript:AT2G28900.1	evm.model.FRAGSCAFF_132.428	4e-62
150- 10:	transcript:AT2G28930.1	evm.model.FRAGSCAFF_132.421	0
150- 11:	transcript:AT2G29060.1	evm.model.FRAGSCAFF_132.416	7e-155
150- 12:	transcript:AT2G29140.2	evm.model.FRAGSCAFF_132.409	0
## Alignment 151: score=369.0 e_value=1.3e-19 N=9 2&chr15.1 plus
151- 0:	transcript:AT2G37100.1	evm.model.FRAGSCAFF_132.528	6e-12
151- 1:	transcript:AT2G37330.1	evm.model.FRAGSCAFF_132.498	6e-142
151- 2:	transcript:AT2G37340.1	evm.model.FRAGSCAFF_132.489	6e-85
151- 3:	transcript:AT2G37360.1	evm.model.FRAGSCAFF_132.488	0
151- 4:	transcript:AT2G37430.1	evm.model.FRAGSCAFF_132.460	7e-24
151- 5:	transcript:AT2G37440.1	evm.model.FRAGSCAFF_132.454	1e-170
151- 6:	transcript:AT2G37590.1	evm.model.FRAGSCAFF_132.437	8e-38
151- 7:	transcript:AT2G37650.1	evm.model.FRAGSCAFF_132.416	2e-176
151- 8:	transcript:AT2G37660.1	evm.model.FRAGSCAFF_132.413	2e-158
## Alignment 152: score=349.0 e_value=2.3e-14 N=8 2&chr15.1 plus
152- 0:	transcript:AT2G40120.1	evm.model.ORIGINAL_5603.101	0
152- 1:	transcript:AT2G40150.1	evm.model.ORIGINAL_5603.93	2e-15
152- 2:	transcript:AT2G40280.1	evm.model.ORIGINAL_5603.82	0
152- 3:	transcript:AT2G40330.1	evm.model.ORIGINAL_5603.78	1e-71
152- 4:	transcript:AT2G40380.1	evm.model.ORIGINAL_5603.75	3e-68
152- 5:	transcript:AT2G40480.1	evm.model.ORIGINAL_5603.61	2e-19
152- 6:	transcript:AT2G40590.1	evm.model.ORIGINAL_5603.52	1e-30
152- 7:	transcript:AT2G40610.1	evm.model.ORIGINAL_5603.51	3e-132
## Alignment 153: score=338.0 e_value=4.4e-16 N=8 2&chr15.1 plus
153- 0:	transcript:AT2G38290.1	evm.model.ORIGINAL_5603.96	0
153- 1:	transcript:AT2G38310.1	evm.model.ORIGINAL_5603.78	9e-70
153- 2:	transcript:AT2G38360.1	evm.model.ORIGINAL_5603.75	2e-75
153- 3:	transcript:AT2G38370.2	evm.model.ORIGINAL_5603.61	1e-50
153- 4:	transcript:AT2G38610.2	evm.model.ORIGINAL_5603.35	2e-123
153- 5:	transcript:AT2G38630.1	evm.model.ORIGINAL_5603.28	0
153- 6:	transcript:AT2G38640.1	evm.model.ORIGINAL_5603.27	4e-48
153- 7:	transcript:AT2G38650.1	evm.model.ORIGINAL_5603.21	3e-59
## Alignment 154: score=467.0 e_value=4.6e-22 N=11 2&chr15.1 minus
154- 0:	transcript:AT2G37290.2	evm.model.ORIGINAL_5603.106	0
154- 1:	transcript:AT2G37380.1	evm.model.ORIGINAL_5603.114	6e-11
154- 2:	transcript:AT2G37430.1	evm.model.ORIGINAL_5603.124	6e-24
154- 3:	transcript:AT2G37470.1	evm.model.ORIGINAL_5603.128	3e-69
154- 4:	transcript:AT2G37600.1	evm.model.ORIGINAL_5603.133	3e-54
154- 5:	transcript:AT2G37760.1	evm.model.ORIGINAL_5603.147	6e-136
154- 6:	transcript:AT2G37950.1	evm.model.ORIGINAL_5603.159	3e-35
154- 7:	transcript:AT2G37980.1	evm.model.ORIGINAL_5603.164	0
154- 8:	transcript:AT2G38070.1	evm.model.ORIGINAL_5603.169	2e-67
154- 9:	transcript:AT2G38090.1	evm.model.ORIGINAL_5603.171	3e-83
154- 10:	transcript:AT2G38120.1	evm.model.ORIGINAL_5603.183	0
## Alignment 155: score=309.0 e_value=6.1e-11 N=7 2&chr15.1 minus
155- 0:	transcript:AT2G40150.1	evm.model.FRAGSCAFF_132.240	3e-173
155- 1:	transcript:AT2G40170.1	evm.model.FRAGSCAFF_132.244	1e-44
155- 2:	transcript:AT2G40220.1	evm.model.FRAGSCAFF_132.255	3e-31
155- 3:	transcript:AT2G40270.1	evm.model.FRAGSCAFF_132.262	3e-121
155- 4:	transcript:AT2G40340.6	evm.model.FRAGSCAFF_132.269.2	9e-43
155- 5:	transcript:AT2G40435.1	evm.model.FRAGSCAFF_132.299	1e-52
155- 6:	transcript:AT2G40460.1	evm.model.FRAGSCAFF_132.301	0
## Alignment 156: score=290.0 e_value=9e-09 N=6 2&chr16.1 plus
156- 0:	transcript:AT2G45290.1	evm.model.FRAGSCAFF_284.158	0
156- 1:	transcript:AT2G45300.4	evm.model.FRAGSCAFF_284.159	0
156- 2:	transcript:AT2G45330.1	evm.model.FRAGSCAFF_284.161	1e-23
156- 3:	transcript:AT2G45340.1	evm.model.FRAGSCAFF_284.162	0
156- 4:	transcript:AT2G45380.1	evm.model.FRAGSCAFF_284.164	1e-58
156- 5:	transcript:AT2G45430.1	evm.model.FRAGSCAFF_284.168	1e-59
## Alignment 157: score=313.0 e_value=1.1e-10 N=7 2&chr16.1 minus
157- 0:	transcript:AT2G25080.1	evm.model.FRAGSCAFF_284.392	1e-98
157- 1:	transcript:AT2G25170.3	evm.model.FRAGSCAFF_284.376	0
157- 2:	transcript:AT2G25180.1	evm.model.FRAGSCAFF_284.374	7e-15
157- 3:	transcript:AT2G25200.1	evm.model.FRAGSCAFF_284.368	9e-25
157- 4:	transcript:AT2G25260.1	evm.model.FRAGSCAFF_284.352.1	8e-176
157- 5:	transcript:AT2G25300.1	evm.model.FRAGSCAFF_284.345	7e-166
157- 6:	transcript:AT2G25340.1	evm.model.FRAGSCAFF_284.338	4e-115
## Alignment 158: score=303.0 e_value=6.6e-12 N=7 2&chr17.1 plus
158- 0:	transcript:AT2G42350.1	evm.model.FRAGSCAFF_355.125	2e-18
158- 1:	transcript:AT2G42370.1	evm.model.FRAGSCAFF_355.134	8e-21
158- 2:	transcript:AT2G42600.1	evm.model.FRAGSCAFF_355.146	0
158- 3:	transcript:AT2G42660.1	evm.model.FRAGSCAFF_355.147	2e-32
158- 4:	transcript:AT2G42710.1	evm.model.FRAGSCAFF_355.153	2e-114
158- 5:	transcript:AT2G42740.1	evm.model.FRAGSCAFF_355.166	8e-121
158- 6:	transcript:AT2G42760.1	evm.model.FRAGSCAFF_355.170	2e-23
## Alignment 159: score=289.0 e_value=6.9e-09 N=6 2&chr17.1 plus
159- 0:	transcript:AT2G45290.1	evm.model.FRAGSCAFF_259.814	0
159- 1:	transcript:AT2G45300.4	evm.model.FRAGSCAFF_259.813	5e-29
159- 2:	transcript:AT2G45330.1	evm.model.FRAGSCAFF_259.811	5e-114
159- 3:	transcript:AT2G45340.1	evm.model.FRAGSCAFF_259.809	0
159- 4:	transcript:AT2G45380.1	evm.model.FRAGSCAFF_259.807.1	1e-55
159- 5:	transcript:AT2G45430.1	evm.model.FRAGSCAFF_259.798	4e-65
## Alignment 160: score=286.0 e_value=7.5e-12 N=7 2&chr17.1 minus
160- 0:	transcript:AT2G24720.1	evm.model.FRAGSCAFF_259.548	1e-15
160- 1:	transcript:AT2G25050.1	evm.model.FRAGSCAFF_259.568	1e-104
160- 2:	transcript:AT2G25170.3	evm.model.FRAGSCAFF_259.575	0
160- 3:	transcript:AT2G25180.1	evm.model.FRAGSCAFF_259.579	4e-116
160- 4:	transcript:AT2G25190.1	evm.model.FRAGSCAFF_259.587	1e-66
160- 5:	transcript:AT2G25210.1	evm.model.FRAGSCAFF_259.591	7e-14
160- 6:	transcript:AT2G25340.1	evm.model.FRAGSCAFF_259.614	1e-114
## Alignment 161: score=462.0 e_value=2e-24 N=11 2&chr18.1 minus
161- 0:	transcript:AT2G25010.1	evm.model.ORIGINAL_600.29	2e-12
161- 1:	transcript:AT2G25050.1	evm.model.FRAGSCAFF_196.695	2e-143
161- 2:	transcript:AT2G25170.3	evm.model.FRAGSCAFF_196.703	0
161- 3:	transcript:AT2G25180.1	evm.model.FRAGSCAFF_196.707	1e-16
161- 4:	transcript:AT2G25190.1	evm.model.FRAGSCAFF_196.710	2e-67
161- 5:	transcript:AT2G25200.1	evm.model.FRAGSCAFF_196.711	1e-25
161- 6:	transcript:AT2G25210.1	evm.model.FRAGSCAFF_196.714	5e-24
161- 7:	transcript:AT2G25260.1	evm.model.FRAGSCAFF_196.721	3e-161
161- 8:	transcript:AT2G25300.1	evm.model.FRAGSCAFF_196.743.3	5e-157
161- 9:	transcript:AT2G25340.1	evm.model.FRAGSCAFF_196.747	9e-115
161- 10:	transcript:AT2G25490.1	evm.model.ORIGINAL_6248.127	8e-11
## Alignment 162: score=305.0 e_value=4.2e-11 N=7 2&chr18.1 minus
162- 0:	transcript:AT2G28550.3	evm.model.ORIGINAL_2012.237	2e-83
162- 1:	transcript:AT2G28660.1	evm.model.ORIGINAL_2012.244	5e-28
162- 2:	transcript:AT2G28810.1	evm.model.ORIGINAL_3981.221	8e-45
162- 3:	transcript:AT2G28890.1	evm.model.ORIGINAL_3981.219	0
162- 4:	transcript:AT2G28930.1	evm.model.ORIGINAL_3981.217	0
162- 5:	transcript:AT2G28950.1	evm.model.ORIGINAL_3981.216	2e-143
162- 6:	transcript:AT2G29060.1	evm.model.ORIGINAL_3981.214	2e-160
## Alignment 163: score=270.0 e_value=1.9e-09 N=6 2&chr18.1 minus
163- 0:	transcript:AT2G37390.1	evm.model.ORIGINAL_2012.244	7e-37
163- 1:	transcript:AT2G37590.1	evm.model.ORIGINAL_3981.221	1e-49
163- 2:	transcript:AT2G37640.1	evm.model.ORIGINAL_3981.216	9e-147
163- 3:	transcript:AT2G37650.1	evm.model.ORIGINAL_3981.214	5e-168
163- 4:	transcript:AT2G37660.1	evm.model.ORIGINAL_3981.213	5e-50
163- 5:	transcript:AT2G37710.1	evm.model.ORIGINAL_3981.207	0
## Alignment 164: score=270.0 e_value=2.2e-09 N=6 2&chr18.1 minus
164- 0:	transcript:AT2G28790.2	evm.model.ORIGINAL_2512.60	1e-32
164- 1:	transcript:AT2G28810.1	evm.model.ORIGINAL_2512.63	2e-44
164- 2:	transcript:AT2G28830.1	evm.model.ORIGINAL_2512.64	0
164- 3:	transcript:AT2G29040.1	evm.model.ORIGINAL_2512.77	6e-157
164- 4:	transcript:AT2G29060.1	evm.model.ORIGINAL_2512.81	4e-154
164- 5:	transcript:AT2G29140.2	evm.model.ORIGINAL_1053.79	2e-126
## Alignment 165: score=502.0 e_value=6e-26 N=12 2&chr2.1 plus
165- 0:	transcript:AT2G46940.1	evm.model.FRAGSCAFF_75.326	8e-22
165- 1:	transcript:AT2G46970.1	evm.model.FRAGSCAFF_75.330	1e-30
165- 2:	transcript:AT2G46990.1	evm.model.FRAGSCAFF_75.333	9e-33
165- 3:	transcript:AT2G47000.5	evm.model.FRAGSCAFF_75.355	0
165- 4:	transcript:AT2G47060.4	evm.model.FRAGSCAFF_75.369	0
165- 5:	transcript:AT2G47070.1	evm.model.FRAGSCAFF_75.370	1e-79
165- 6:	transcript:AT2G47190.1	evm.model.FRAGSCAFF_75.403	4e-75
165- 7:	transcript:AT2G47280.1	evm.model.FRAGSCAFF_75.410	1e-15
165- 8:	transcript:AT2G47400.1	evm.model.FRAGSCAFF_75.424	4e-31
165- 9:	transcript:AT2G47460.1	evm.model.FRAGSCAFF_75.435	7e-71
165- 10:	transcript:AT2G47485.1	evm.model.FRAGSCAFF_75.451	2e-15
165- 11:	transcript:AT2G47560.1	evm.model.FRAGSCAFF_75.467	3e-24
## Alignment 166: score=477.0 e_value=2.9e-23 N=11 2&chr2.1 plus
166- 0:	transcript:AT2G38240.1	evm.model.FRAGSCAFF_251.310	2e-137
166- 1:	transcript:AT2G38290.1	evm.model.FRAGSCAFF_251.319	4e-45
166- 2:	transcript:AT2G38310.1	evm.model.FRAGSCAFF_251.336	1e-68
166- 3:	transcript:AT2G38360.1	evm.model.FRAGSCAFF_251.340	1e-69
166- 4:	transcript:AT2G38470.1	evm.model.FRAGSCAFF_232.364	9e-100
166- 5:	transcript:AT2G38500.1	evm.model.FRAGSCAFF_232.346	2e-11
166- 6:	transcript:AT2G38530.1	evm.model.FRAGSCAFF_232.343	1e-25
166- 7:	transcript:AT2G38550.1	evm.model.FRAGSCAFF_232.335	4e-62
166- 8:	transcript:AT2G38610.2	evm.model.FRAGSCAFF_232.315	4e-111
166- 9:	transcript:AT2G38630.1	evm.model.FRAGSCAFF_232.310	8e-25
166- 10:	transcript:AT2G38640.1	evm.model.FRAGSCAFF_232.304	2e-45
## Alignment 167: score=414.0 e_value=7.1e-20 N=10 2&chr2.1 plus
167- 0:	transcript:AT2G40120.1	evm.model.FRAGSCAFF_251.308	0
167- 1:	transcript:AT2G40320.1	evm.model.FRAGSCAFF_251.325	6e-105
167- 2:	transcript:AT2G40330.1	evm.model.FRAGSCAFF_251.336	4e-72
167- 3:	transcript:AT2G40380.1	evm.model.FRAGSCAFF_251.340	2e-62
167- 4:	transcript:AT2G40400.1	evm.model.FRAGSCAFF_232.366	0
167- 5:	transcript:AT2G40470.1	evm.model.FRAGSCAFF_232.359	3e-71
167- 6:	transcript:AT2G40590.1	evm.model.FRAGSCAFF_232.345	4e-59
167- 7:	transcript:AT2G40660.1	evm.model.FRAGSCAFF_232.336.2	2e-101
167- 8:	transcript:AT2G40740.3	evm.model.FRAGSCAFF_232.331	4e-16
167- 9:	transcript:AT2G40890.1	evm.model.FRAGSCAFF_232.328	1e-87
## Alignment 168: score=365.0 e_value=1.1e-13 N=8 2&chr2.1 plus
168- 0:	transcript:AT2G30210.1	evm.model.FRAGSCAFF_232.369	0
168- 1:	transcript:AT2G30230.1	evm.model.FRAGSCAFF_232.365	1e-42
168- 2:	transcript:AT2G30300.1	evm.model.FRAGSCAFF_232.361	2e-128
168- 3:	transcript:AT2G30340.2	evm.model.FRAGSCAFF_232.359	3e-68
168- 4:	transcript:AT2G30370.1	evm.model.FRAGSCAFF_232.353	1e-26
168- 5:	transcript:AT2G30380.1	evm.model.FRAGSCAFF_232.349	8e-66
168- 6:	transcript:AT2G30400.1	evm.model.FRAGSCAFF_232.347	2e-28
168- 7:	transcript:AT2G30490.1	evm.model.FRAGSCAFF_232.328	0
## Alignment 169: score=317.0 e_value=2.4e-11 N=7 2&chr2.1 plus
169- 0:	transcript:AT2G35930.1	evm.model.FRAGSCAFF_251.50	1e-108
169- 1:	transcript:AT2G35980.1	evm.model.FRAGSCAFF_251.58	1e-37
169- 2:	transcript:AT2G36026.1	evm.model.FRAGSCAFF_251.63	2e-18
169- 3:	transcript:AT2G36220.1	evm.model.FRAGSCAFF_251.84	6e-15
169- 4:	transcript:AT2G36250.2	evm.model.FRAGSCAFF_251.93	9e-43
169- 5:	transcript:AT2G36270.3	evm.model.FRAGSCAFF_251.98	7e-50
169- 6:	transcript:AT2G36290.1	evm.model.FRAGSCAFF_251.99	2e-102
## Alignment 170: score=366.0 e_value=7.4e-14 N=8 2&chr2.1 minus
170- 0:	transcript:AT2G37940.2	evm.model.FRAGSCAFF_251.176	8e-126
170- 1:	transcript:AT2G37950.1	evm.model.FRAGSCAFF_251.175	4e-36
170- 2:	transcript:AT2G37980.1	evm.model.FRAGSCAFF_251.171	0
170- 3:	transcript:AT2G38050.1	evm.model.FRAGSCAFF_251.169	2e-32
170- 4:	transcript:AT2G38070.1	evm.model.FRAGSCAFF_251.162	5e-47
170- 5:	transcript:AT2G38090.1	evm.model.FRAGSCAFF_251.152	1e-82
170- 6:	transcript:AT2G38110.1	evm.model.FRAGSCAFF_251.139	0
170- 7:	transcript:AT2G38120.1	evm.model.FRAGSCAFF_251.124	0
## Alignment 171: score=349.0 e_value=3.9e-14 N=8 2&chr2.1 minus
171- 0:	transcript:AT2G39710.1	evm.model.FRAGSCAFF_251.220	3e-149
171- 1:	transcript:AT2G39740.2	evm.model.FRAGSCAFF_251.205	1e-108
171- 2:	transcript:AT2G39750.1	evm.model.FRAGSCAFF_251.202	0
171- 3:	transcript:AT2G39770.1	evm.model.FRAGSCAFF_251.190	0
171- 4:	transcript:AT2G39800.4	evm.model.FRAGSCAFF_251.188	0
171- 5:	transcript:AT2G39880.1	evm.model.FRAGSCAFF_251.174	2e-63
171- 6:	transcript:AT2G39940.1	evm.model.FRAGSCAFF_251.154.1	0
171- 7:	transcript:AT2G39980.1	evm.model.FRAGSCAFF_251.146	4e-170
## Alignment 172: score=342.0 e_value=3.4e-15 N=8 2&chr2.1 minus
172- 0:	transcript:AT2G42350.1	evm.model.FRAGSCAFF_196.199	5e-20
172- 1:	transcript:AT2G42380.2	evm.model.FRAGSCAFF_196.181	2e-90
172- 2:	transcript:AT2G42590.3	evm.model.FRAGSCAFF_196.158	5e-127
172- 3:	transcript:AT2G42600.1	evm.model.FRAGSCAFF_196.156	0
172- 4:	transcript:AT2G42740.1	evm.model.FRAGSCAFF_196.144	7e-128
172- 5:	transcript:AT2G42810.2	evm.model.FRAGSCAFF_196.131	0
172- 6:	transcript:AT2G42830.2	evm.model.FRAGSCAFF_196.127	1e-89
172- 7:	transcript:AT2G42840.1	evm.model.FRAGSCAFF_196.126	1e-27
## Alignment 173: score=322.0 e_value=1.7e-14 N=8 2&chr2.1 minus
173- 0:	transcript:AT2G28710.1	evm.model.FRAGSCAFF_251.254	3e-22
173- 1:	transcript:AT2G28790.2	evm.model.FRAGSCAFF_251.245	1e-111
173- 2:	transcript:AT2G29060.1	evm.model.FRAGSCAFF_251.228	1e-167
173- 3:	transcript:AT2G29080.1	evm.model.FRAGSCAFF_251.227	3e-34
173- 4:	transcript:AT2G29130.1	evm.model.FRAGSCAFF_251.223	0
173- 5:	transcript:AT2G29140.2	evm.model.FRAGSCAFF_251.218	0
173- 6:	transcript:AT2G29380.1	evm.model.FRAGSCAFF_251.207	6e-124
173- 7:	transcript:AT2G29525.1	evm.model.FRAGSCAFF_251.176	2e-124
## Alignment 174: score=318.0 e_value=2.7e-11 N=7 2&chr2.1 minus
174- 0:	transcript:AT2G39280.2	evm.model.FRAGSCAFF_251.291	0
174- 1:	transcript:AT2G39340.1	evm.model.FRAGSCAFF_251.281	0
174- 2:	transcript:AT2G39350.1	evm.model.FRAGSCAFF_251.280	0
174- 3:	transcript:AT2G39370.1	evm.model.FRAGSCAFF_251.278	2e-28
174- 4:	transcript:AT2G39400.1	evm.model.FRAGSCAFF_251.275	1e-26
174- 5:	transcript:AT2G39450.1	evm.model.FRAGSCAFF_251.267	0
174- 6:	transcript:AT2G39590.1	evm.model.FRAGSCAFF_251.262	2e-84
## Alignment 175: score=285.0 e_value=1.2e-10 N=7 2&chr2.1 minus
175- 0:	transcript:AT2G37080.2	evm.model.FRAGSCAFF_251.298	6e-68
175- 1:	transcript:AT2G37290.2	evm.model.FRAGSCAFF_251.291	0
175- 2:	transcript:AT2G37360.1	evm.model.FRAGSCAFF_251.280	0
175- 3:	transcript:AT2G37380.1	evm.model.FRAGSCAFF_251.278	4e-16
175- 4:	transcript:AT2G37430.1	evm.model.FRAGSCAFF_251.259	6e-26
175- 5:	transcript:AT2G37570.1	evm.model.FRAGSCAFF_251.244	0
175- 6:	transcript:AT2G37650.1	evm.model.FRAGSCAFF_251.228	1e-176
## Alignment 176: score=256.0 e_value=2.4e-08 N=6 2&chr22.1 minus
176- 0:	transcript:AT2G47520.1	evm.model.FRAGSCAFF_52.135	7e-35
176- 1:	transcript:AT2G47650.2	evm.model.FRAGSCAFF_52.129	0
176- 2:	transcript:AT2G47710.1	evm.model.FRAGSCAFF_52.124	4e-55
176- 3:	transcript:AT2G47780.1	evm.model.FRAGSCAFF_52.118	4e-61
176- 4:	transcript:AT2G47890.1	evm.model.FRAGSCAFF_52.88	2e-52
176- 5:	transcript:AT2G47920.1	evm.model.FRAGSCAFF_52.86	6e-45
## Alignment 177: score=335.0 e_value=1.2e-10 N=7 2&chr24.1 minus
177- 0:	transcript:AT2G42150.1	evm.model.ORIGINAL_5551.156	9e-69
177- 1:	transcript:AT2G42190.2	evm.model.ORIGINAL_5551.146	4e-14
177- 2:	transcript:AT2G42200.1	evm.model.ORIGINAL_5551.143	4e-52
177- 3:	transcript:AT2G42280.3	evm.model.ORIGINAL_5551.138.1	3e-58
177- 4:	transcript:AT2G42290.1	evm.model.ORIGINAL_5551.135	0
177- 5:	transcript:AT2G42310.1	evm.model.ORIGINAL_5551.133	7e-48
177- 6:	transcript:AT2G42320.2	evm.model.ORIGINAL_5551.132	0
## Alignment 178: score=575.0 e_value=1.8e-31 N=13 2&chr25.1 minus
178- 0:	transcript:AT2G46940.1	evm.model.FRAGSCAFF_443.165	5e-21
178- 1:	transcript:AT2G46970.1	evm.model.FRAGSCAFF_443.169.3	1e-32
178- 2:	transcript:AT2G46990.1	evm.model.FRAGSCAFF_443.172	2e-31
178- 3:	transcript:AT2G47000.5	evm.model.FRAGSCAFF_443.182	0
178- 4:	transcript:AT2G47070.1	evm.model.FRAGSCAFF_443.188	0
178- 5:	transcript:AT2G47280.1	evm.model.FRAGSCAFF_443.209	4e-86
178- 6:	transcript:AT2G47400.1	evm.model.FRAGSCAFF_203.144	2e-20
178- 7:	transcript:AT2G47460.1	evm.model.FRAGSCAFF_203.151	1e-71
178- 8:	transcript:AT2G47480.1	evm.model.FRAGSCAFF_203.153	4e-13
178- 9:	transcript:AT2G47485.1	evm.model.FRAGSCAFF_203.159	6e-16
178- 10:	transcript:AT2G47550.1	evm.model.FRAGSCAFF_203.170	0
178- 11:	transcript:AT2G47630.1	evm.model.FRAGSCAFF_203.179	3e-167
178- 12:	transcript:AT2G47650.2	evm.model.FRAGSCAFF_203.180_evm.model.FRAGSCAFF_203.181	0
## Alignment 179: score=289.0 e_value=2.1e-08 N=6 2&chr25.1 minus
179- 0:	transcript:AT2G42190.2	evm.model.FRAGSCAFF_120.444	3e-17
179- 1:	transcript:AT2G42200.1	evm.model.FRAGSCAFF_120.443	5e-48
179- 2:	transcript:AT2G42280.3	evm.model.FRAGSCAFF_120.437.1	3e-53
179- 3:	transcript:AT2G42290.1	evm.model.FRAGSCAFF_120.432	0
179- 4:	transcript:AT2G42310.1	evm.model.FRAGSCAFF_120.430	1e-46
179- 5:	transcript:AT2G42320.2	evm.model.FRAGSCAFF_120.427	0
## Alignment 180: score=299.0 e_value=8.1e-13 N=7 2&chr26.1 minus
180- 0:	transcript:AT2G20930.1	evm.model.FRAGSCAFF_171.422	1e-83
180- 1:	transcript:AT2G20980.1	evm.model.FRAGSCAFF_171.415	7e-103
180- 2:	transcript:AT2G20990.3	evm.model.FRAGSCAFF_171.411	0
180- 3:	transcript:AT2G21150.1	evm.model.FRAGSCAFF_171.384	5e-179
180- 4:	transcript:AT2G21170.1	evm.model.FRAGSCAFF_171.381	2e-156
180- 5:	transcript:AT2G21190.1	evm.model.FRAGSCAFF_171.379	5e-170
180- 6:	transcript:AT2G21385.1	evm.model.FRAGSCAFF_171.354	6e-141
## Alignment 181: score=288.0 e_value=7.5e-09 N=6 2&chr26.1 minus
181- 0:	transcript:AT2G42150.1	evm.model.FRAGSCAFF_171.145	1e-47
181- 1:	transcript:AT2G42190.2	evm.model.FRAGSCAFF_171.140	3e-18
181- 2:	transcript:AT2G42200.1	evm.model.FRAGSCAFF_171.139	1e-49
181- 3:	transcript:AT2G42280.3	evm.model.FRAGSCAFF_171.127.2	7e-59
181- 4:	transcript:AT2G42310.1	evm.model.FRAGSCAFF_171.122	1e-47
181- 5:	transcript:AT2G42320.2	evm.model.FRAGSCAFF_171.119	0
## Alignment 182: score=255.0 e_value=2.2e-09 N=6 2&chr26.1 minus
182- 0:	transcript:AT2G27470.1	evm.model.ORIGINAL_623.60	4e-33
182- 1:	transcript:AT2G27530.2	evm.model.ORIGINAL_623.62	9e-119
182- 2:	transcript:AT2G27680.1	evm.model.ORIGINAL_623.70	2e-70
182- 3:	transcript:AT2G27770.1	evm.model.ORIGINAL_623.72	3e-47
182- 4:	transcript:AT2G27820.1	evm.model.ORIGINAL_623.75	5e-13
182- 5:	transcript:AT2G28000.1	evm.model.ORIGINAL_623.88	2e-42
## Alignment 183: score=257.0 e_value=3.5e-09 N=6 2&chr28.1 plus
183- 0:	transcript:AT2G17110.1	evm.model.ORIGINAL_1794.10	8e-123
183- 1:	transcript:AT2G17120.1	evm.model.ORIGINAL_1794.15	4e-72
183- 2:	transcript:AT2G17150.1	evm.model.ORIGINAL_1794.21	4e-154
183- 3:	transcript:AT2G17270.1	evm.model.ORIGINAL_1794.42	8e-31
183- 4:	transcript:AT2G17450.1	evm.model.ORIGINAL_1794.43	2e-33
183- 5:	transcript:AT2G17500.2	evm.model.ORIGINAL_1794.44	4e-159
## Alignment 184: score=288.0 e_value=9.1e-08 N=6 2&chr29.1 plus
184- 0:	transcript:AT2G28305.1	evm.model.FRAGSCAFF_404.40	1e-108
184- 1:	transcript:AT2G28315.1	evm.model.FRAGSCAFF_404.38	6e-154
184- 2:	transcript:AT2G28350.1	evm.model.FRAGSCAFF_404.36	0
184- 3:	transcript:AT2G28380.1	evm.model.FRAGSCAFF_404.33	1e-135
184- 4:	transcript:AT2G28400.1	evm.model.FRAGSCAFF_404.30	2e-22
184- 5:	transcript:AT2G28430.1	evm.model.FRAGSCAFF_404.27	3e-16
## Alignment 185: score=543.0 e_value=3.9e-26 N=12 2&chr29.1 minus
185- 0:	transcript:AT2G44590.3	evm.model.FRAGSCAFF_216.144	0
185- 1:	transcript:AT2G44680.1	evm.model.FRAGSCAFF_216.157	3e-150
185- 2:	transcript:AT2G44730.1	evm.model.FRAGSCAFF_216.159	3e-28
185- 3:	transcript:AT2G44740.1	evm.model.FRAGSCAFF_216.161	4e-68
185- 4:	transcript:AT2G44830.2	evm.model.FRAGSCAFF_216.170	0
185- 5:	transcript:AT2G44910.1	evm.model.FRAGSCAFF_216.180	2e-74
185- 6:	transcript:AT2G44940.1	evm.model.FRAGSCAFF_216.190	4e-55
185- 7:	transcript:AT2G45010.1	evm.model.FRAGSCAFF_216.199	2e-109
185- 8:	transcript:AT2G45040.1	evm.model.FRAGSCAFF_216.209	4e-102
185- 9:	transcript:AT2G45050.1	evm.model.FRAGSCAFF_216.211	1e-59
185- 10:	transcript:AT2G45110.1	evm.model.FRAGSCAFF_216.214	7e-59
185- 11:	transcript:AT2G45120.1	evm.model.FRAGSCAFF_216.219	3e-38
## Alignment 186: score=801.0 e_value=3.3e-46 N=18 2&chr3.1 plus
186- 0:	transcript:AT2G37360.1	evm.model.FRAGSCAFF_173.683	0
186- 1:	transcript:AT2G37380.1	evm.model.FRAGSCAFF_173.687	5e-19
186- 2:	transcript:AT2G37430.1	evm.model.FRAGSCAFF_173.700	3e-29
186- 3:	transcript:AT2G37470.1	evm.model.FRAGSCAFF_173.706	5e-69
186- 4:	transcript:AT2G37570.1	evm.model.FRAGSCAFF_173.710	0
186- 5:	transcript:AT2G37600.1	evm.model.FRAGSCAFF_173.712	1e-53
186- 6:	transcript:AT2G37650.1	evm.model.FRAGSCAFF_173.727	1e-17
186- 7:	transcript:AT2G37760.1	evm.model.FRAGSCAFF_173.751	1e-135
186- 8:	transcript:AT2G37870.1	evm.model.FRAGSCAFF_173.760	3e-35
186- 9:	transcript:AT2G37940.2	evm.model.FRAGSCAFF_173.772	5e-155
186- 10:	transcript:AT2G37950.1	evm.model.FRAGSCAFF_173.774	3e-34
186- 11:	transcript:AT2G37980.1	evm.model.FRAGSCAFF_173.776	0
186- 12:	transcript:AT2G38050.1	evm.model.FRAGSCAFF_173.779	1e-80
186- 13:	transcript:AT2G38060.2	evm.model.FRAGSCAFF_173.782	5e-147
186- 14:	transcript:AT2G38070.1	evm.model.FRAGSCAFF_173.783	7e-17
186- 15:	transcript:AT2G38090.1	evm.model.FRAGSCAFF_173.789	1e-79
186- 16:	transcript:AT2G38110.1	evm.model.FRAGSCAFF_173.797	0
186- 17:	transcript:AT2G38120.1	evm.model.FRAGSCAFF_173.805	0
## Alignment 187: score=510.0 e_value=8.4e-30 N=13 2&chr3.1 plus
187- 0:	transcript:AT2G28520.1	evm.model.FRAGSCAFF_173.667	0
187- 1:	transcript:AT2G28670.1	evm.model.FRAGSCAFF_173.694	2e-17
187- 2:	transcript:AT2G28710.1	evm.model.FRAGSCAFF_173.700	5e-32
187- 3:	transcript:AT2G28720.1	evm.model.FRAGSCAFF_173.706	7e-71
187- 4:	transcript:AT2G28790.2	evm.model.FRAGSCAFF_173.708	1e-111
187- 5:	transcript:AT2G29060.1	evm.model.FRAGSCAFF_173.727	2e-18
187- 6:	transcript:AT2G29080.1	evm.model.FRAGSCAFF_173.732	0
187- 7:	transcript:AT2G29140.2	evm.model.FRAGSCAFF_173.741	0
187- 8:	transcript:AT2G29380.1	evm.model.FRAGSCAFF_173.745	2e-120
187- 9:	transcript:AT2G29525.1	evm.model.FRAGSCAFF_173.772	2e-144
187- 10:	transcript:AT2G29650.1	evm.model.FRAGSCAFF_173.782	8e-102
187- 11:	transcript:AT2G29670.1	evm.model.FRAGSCAFF_173.799	5e-126
187- 12:	transcript:AT2G29700.1	evm.model.FRAGSCAFF_173.809	2e-16
## Alignment 188: score=425.0 e_value=2.4e-18 N=10 2&chr3.1 minus
188- 0:	transcript:AT2G40120.1	evm.model.FRAGSCAFF_173.657	0
188- 1:	transcript:AT2G40150.1	evm.model.FRAGSCAFF_173.648	1e-162
188- 2:	transcript:AT2G40280.1	evm.model.FRAGSCAFF_173.632	6e-49
188- 3:	transcript:AT2G40370.1	evm.model.FRAGSCAFF_173.626	2e-98
188- 4:	transcript:AT2G40420.1	evm.model.FRAGSCAFF_173.620	2e-132
188- 5:	transcript:AT2G40470.1	evm.model.FRAGSCAFF_173.617	3e-68
188- 6:	transcript:AT2G40610.1	evm.model.FRAGSCAFF_173.601	3e-132
188- 7:	transcript:AT2G40660.1	evm.model.FRAGSCAFF_173.595	2e-116
188- 8:	transcript:AT2G40730.1	evm.model.FRAGSCAFF_173.585	0
188- 9:	transcript:AT2G40815.1	evm.model.FRAGSCAFF_173.572	7e-40
## Alignment 189: score=392.0 e_value=3.4e-17 N=9 2&chr3.1 minus
189- 0:	transcript:AT2G29990.1	evm.model.FRAGSCAFF_173.643	0
189- 1:	transcript:AT2G30210.1	evm.model.FRAGSCAFF_173.626	2e-87
189- 2:	transcript:AT2G30230.1	evm.model.FRAGSCAFF_173.624	1e-43
189- 3:	transcript:AT2G30300.1	evm.model.FRAGSCAFF_173.618	1e-127
189- 4:	transcript:AT2G30340.2	evm.model.FRAGSCAFF_173.617	5e-66
189- 5:	transcript:AT2G30380.1	evm.model.FRAGSCAFF_173.607	2e-69
189- 6:	transcript:AT2G30400.1	evm.model.FRAGSCAFF_173.605	4e-26
189- 7:	transcript:AT2G30460.2	evm.model.FRAGSCAFF_173.602	2e-161
189- 8:	transcript:AT2G30490.1	evm.model.FRAGSCAFF_173.586	1e-100
## Alignment 190: score=376.0 e_value=1.6e-13 N=8 2&chr3.1 minus
190- 0:	transcript:AT2G35980.1	evm.model.FRAGSCAFF_173.851	1e-28
190- 1:	transcript:AT2G36026.1	evm.model.FRAGSCAFF_173.846	7e-19
190- 2:	transcript:AT2G36050.1	evm.model.FRAGSCAFF_173.844	1e-21
190- 3:	transcript:AT2G36145.1	evm.model.FRAGSCAFF_173.836	4e-53
190- 4:	transcript:AT2G36220.1	evm.model.FRAGSCAFF_173.831	7e-14
190- 5:	transcript:AT2G36250.2	evm.model.FRAGSCAFF_173.827	0
190- 6:	transcript:AT2G36270.3	evm.model.FRAGSCAFF_173.823.1	7e-48
190- 7:	transcript:AT2G36290.1	evm.model.FRAGSCAFF_173.822	3e-103
## Alignment 191: score=579.0 e_value=7.4e-30 N=13 2&chr30.1 minus
191- 0:	transcript:AT2G44590.3	evm.model.FRAGSCAFF_127.648	0
191- 1:	transcript:AT2G44600.1	evm.model.FRAGSCAFF_127.649	6e-16
191- 2:	transcript:AT2G44680.1	evm.model.FRAGSCAFF_127.664	8e-150
191- 3:	transcript:AT2G44730.1	evm.model.FRAGSCAFF_127.668	1e-27
191- 4:	transcript:AT2G44740.1	evm.model.FRAGSCAFF_127.672	1e-70
191- 5:	transcript:AT2G44900.2	evm.model.ORIGINAL_2335.165	1e-115
191- 6:	transcript:AT2G44910.1	evm.model.ORIGINAL_2335.158	2e-73
191- 7:	transcript:AT2G44940.1	evm.model.ORIGINAL_2335.148	2e-50
191- 8:	transcript:AT2G45010.1	evm.model.ORIGINAL_2335.142	3e-111
191- 9:	transcript:AT2G45040.1	evm.model.ORIGINAL_2335.133	9e-105
191- 10:	transcript:AT2G45050.1	evm.model.ORIGINAL_2335.130	3e-57
191- 11:	transcript:AT2G45120.1	evm.model.ORIGINAL_2335.124	3e-39
191- 12:	transcript:AT2G45180.1	evm.model.ORIGINAL_2335.110	4e-32
## Alignment 192: score=488.0 e_value=1.4e-22 N=11 2&chr31.1 minus
192- 0:	transcript:AT2G44600.1	evm.model.ORIGINAL_2749.14	5e-16
192- 1:	transcript:AT2G44650.1	evm.model.ORIGINAL_2749.22	7e-48
192- 2:	transcript:AT2G44680.1	evm.model.ORIGINAL_2749.28	2e-148
192- 3:	transcript:AT2G44730.1	evm.model.ORIGINAL_2749.31	2e-28
192- 4:	transcript:AT2G44740.1	evm.model.ORIGINAL_2749.35	9e-69
192- 5:	transcript:AT2G44830.2	evm.model.ORIGINAL_2749.51	0
192- 6:	transcript:AT2G44910.1	evm.model.ORIGINAL_2749.60	1e-73
192- 7:	transcript:AT2G44940.1	evm.model.ORIGINAL_5092.16	1e-55
192- 8:	transcript:AT2G45050.1	evm.model.ORIGINAL_5092.27	5e-57
192- 9:	transcript:AT2G45120.1	evm.model.ORIGINAL_5092.34	8e-42
192- 10:	transcript:AT2G45180.1	evm.model.ORIGINAL_5092.38	3e-14
## Alignment 193: score=288.0 e_value=7.6e-08 N=6 2&chr31.1 minus
193- 0:	transcript:AT2G45770.1	evm.model.FRAGSCAFF_341.35	2e-25
193- 1:	transcript:AT2G45850.2	evm.model.FRAGSCAFF_341.39	2e-22
193- 2:	transcript:AT2G45870.1	evm.model.FRAGSCAFF_341.41.4	3e-135
193- 3:	transcript:AT2G45900.1	evm.model.FRAGSCAFF_341.44	2e-18
193- 4:	transcript:AT2G45910.2	evm.model.FRAGSCAFF_341.45	3e-170
193- 5:	transcript:AT2G45950.2	evm.model.FRAGSCAFF_341.49	8e-132
## Alignment 194: score=281.0 e_value=1.4e-08 N=6 2&chr32.1 minus
194- 0:	transcript:AT2G35940.2	evm.model.FRAGSCAFF_43.44	2e-112
194- 1:	transcript:AT2G36020.1	evm.model.FRAGSCAFF_43.26	1e-22
194- 2:	transcript:AT2G36026.1	evm.model.FRAGSCAFF_43.25	1e-11
194- 3:	transcript:AT2G36050.1	evm.model.FRAGSCAFF_43.24	1e-16
194- 4:	transcript:AT2G36080.1	evm.model.FRAGSCAFF_43.20	7e-54
194- 5:	transcript:AT2G36090.1	evm.model.FRAGSCAFF_43.15	2e-58
## Alignment 195: score=307.0 e_value=1.1e-11 N=7 2&chr33.1 plus
195- 0:	transcript:AT2G29980.1	evm.model.FRAGSCAFF_425.24	1e-171
195- 1:	transcript:AT2G30110.1	evm.model.FRAGSCAFF_425.28	2e-28
195- 2:	transcript:AT2G30130.1	evm.model.FRAGSCAFF_425.31	5e-68
195- 3:	transcript:AT2G30210.1	evm.model.FRAGSCAFF_425.35	0
195- 4:	transcript:AT2G30240.1	evm.model.FRAGSCAFF_425.42	2e-140
195- 5:	transcript:AT2G30280.1	evm.model.FRAGSCAFF_425.52	1e-19
195- 6:	transcript:AT2G30290.2	evm.model.FRAGSCAFF_425.65	5e-171
## Alignment 196: score=294.0 e_value=1.7e-10 N=7 2&chr33.1 plus
196- 0:	transcript:AT2G40260.1	evm.model.FRAGSCAFF_425.18	4e-33
196- 1:	transcript:AT2G40300.1	evm.model.FRAGSCAFF_425.29	1e-112
196- 2:	transcript:AT2G40370.1	evm.model.FRAGSCAFF_425.35	0
196- 3:	transcript:AT2G40410.2	evm.model.FRAGSCAFF_425.43_evm.model.FRAGSCAFF_425.46	3e-108
196- 4:	transcript:AT2G40450.1	evm.model.FRAGSCAFF_425.54	2e-16
196- 5:	transcript:AT2G40520.2	evm.model.FRAGSCAFF_425.61	1e-105
196- 6:	transcript:AT2G40740.3	evm.model.FRAGSCAFF_425.70	3e-19
## Alignment 197: score=331.0 e_value=5.7e-14 N=8 2&chr33.1 minus
197- 0:	transcript:AT2G35940.2	evm.model.FRAGSCAFF_425.233	2e-103
197- 1:	transcript:AT2G36020.1	evm.model.FRAGSCAFF_425.217.1	1e-49
197- 2:	transcript:AT2G36026.1	evm.model.FRAGSCAFF_425.216	2e-12
197- 3:	transcript:AT2G36080.1	evm.model.FRAGSCAFF_425.210	2e-54
197- 4:	transcript:AT2G36090.1	evm.model.FRAGSCAFF_425.200	2e-59
197- 5:	transcript:AT2G36290.1	evm.model.FRAGSCAFF_425.178	1e-24
197- 6:	transcript:AT2G36470.1	evm.model.FRAGSCAFF_425.167	4e-31
197- 7:	transcript:AT2G36580.1	evm.model.FRAGSCAFF_425.159	0
## Alignment 198: score=378.0 e_value=4.9e-16 N=9 2&chr34.1 plus
198- 0:	transcript:AT2G40116.1	evm.model.FRAGSCAFF_45.360	0
198- 1:	transcript:AT2G40130.2	evm.model.FRAGSCAFF_45.356	2e-79
198- 2:	transcript:AT2G40150.1	evm.model.FRAGSCAFF_45.346	7e-156
198- 3:	transcript:AT2G40270.1	evm.model.FRAGSCAFF_45.337	6e-99
198- 4:	transcript:AT2G40300.1	evm.model.FRAGSCAFF_45.335.1	1e-91
198- 5:	transcript:AT2G40380.1	evm.model.ORIGINAL_5902.2	8e-62
198- 6:	transcript:AT2G40450.1	evm.model.ORIGINAL_5902.13	5e-19
198- 7:	transcript:AT2G40520.2	evm.model.ORIGINAL_5902.28	7e-105
198- 8:	transcript:AT2G40740.3	evm.model.ORIGINAL_5902.35	1e-19
## Alignment 199: score=268.0 e_value=5.6e-10 N=6 2&chr34.1 plus
199- 0:	transcript:AT2G41310.1	evm.model.ORIGINAL_5704.159	2e-70
199- 1:	transcript:AT2G41340.1	evm.model.ORIGINAL_5704.158	1e-68
199- 2:	transcript:AT2G41370.1	evm.model.ORIGINAL_5704.149	0
199- 3:	transcript:AT2G41410.1	evm.model.ORIGINAL_5704.145	2e-26
199- 4:	transcript:AT2G41560.1	evm.model.ORIGINAL_5704.136	0
199- 5:	transcript:AT2G41600.7	evm.model.ORIGINAL_5704.135	7e-31
## Alignment 200: score=334.0 e_value=6.3e-11 N=7 2&chr34.1 minus
200- 0:	transcript:AT2G35940.2	evm.model.FRAGSCAFF_294.292	3e-111
200- 1:	transcript:AT2G35980.1	evm.model.FRAGSCAFF_294.301	2e-12
200- 2:	transcript:AT2G36020.1	evm.model.FRAGSCAFF_294.309	9e-50
200- 3:	transcript:AT2G36026.1	evm.model.FRAGSCAFF_294.311	6e-12
200- 4:	transcript:AT2G36050.1	evm.model.FRAGSCAFF_294.312	5e-17
200- 5:	transcript:AT2G36080.1	evm.model.FRAGSCAFF_294.320	1e-52
200- 6:	transcript:AT2G36090.1	evm.model.FRAGSCAFF_294.326	2e-53
## Alignment 201: score=326.0 e_value=1.4e-12 N=7 2&chr34.1 minus
201- 0:	transcript:AT2G35930.1	evm.model.ORIGINAL_5704.227	3e-80
201- 1:	transcript:AT2G35940.2	evm.model.ORIGINAL_5704.229	2e-108
201- 2:	transcript:AT2G35960.1	evm.model.ORIGINAL_5704.237	7e-56
201- 3:	transcript:AT2G35980.1	evm.model.ORIGINAL_5704.238	2e-14
201- 4:	transcript:AT2G36010.2	evm.model.ORIGINAL_5718.479	5e-93
201- 5:	transcript:AT2G36020.1	evm.model.ORIGINAL_5718.477	3e-50
201- 6:	transcript:AT2G36050.1	evm.model.ORIGINAL_5718.476	5e-17
## Alignment 202: score=265.0 e_value=7.6e-08 N=6 2&chr34.1 minus
202- 0:	transcript:AT2G40116.1	evm.model.ORIGINAL_5704.19	0
202- 1:	transcript:AT2G40130.2	evm.model.ORIGINAL_5704.23	1e-77
202- 2:	transcript:AT2G40160.2	evm.model.ORIGINAL_5704.27	2e-124
202- 3:	transcript:AT2G40260.1	evm.model.ORIGINAL_5704.29	8e-37
202- 4:	transcript:AT2G40320.1	evm.model.ORIGINAL_5704.31	5e-125
202- 5:	transcript:AT2G40450.1	evm.model.ORIGINAL_5704.36_evm.model.ORIGINAL_5704.37	3e-16
## Alignment 203: score=339.0 e_value=1.3e-14 N=8 2&chr36.1 plus
203- 0:	transcript:AT2G40130.2	evm.model.ORIGINAL_3126.25	6e-71
203- 1:	transcript:AT2G40150.1	evm.model.ORIGINAL_3126.29	2e-156
203- 2:	transcript:AT2G40270.1	evm.model.ORIGINAL_3126.33	1e-112
203- 3:	transcript:AT2G40300.1	evm.model.ORIGINAL_3126.35	4e-109
203- 4:	transcript:AT2G40320.1	evm.model.ORIGINAL_3126.36	5e-128
203- 5:	transcript:AT2G40370.1	evm.model.ORIGINAL_3126.40	0
203- 6:	transcript:AT2G40520.2	evm.model.ORIGINAL_3126.59.1	3e-106
203- 7:	transcript:AT2G40740.3	evm.model.ORIGINAL_3126.70	3e-16
## Alignment 204: score=334.0 e_value=1.8e-12 N=7 2&chr36.1 minus
204- 0:	transcript:AT2G35940.2	evm.model.FRAGSCAFF_102.69	3e-96
204- 1:	transcript:AT2G36010.2	evm.model.FRAGSCAFF_325.81	1e-91
204- 2:	transcript:AT2G36020.1	evm.model.FRAGSCAFF_325.85	1e-51
204- 3:	transcript:AT2G36026.1	evm.model.FRAGSCAFF_325.86	6e-12
204- 4:	transcript:AT2G36050.1	evm.model.FRAGSCAFF_325.87	2e-17
204- 5:	transcript:AT2G36080.1	evm.model.FRAGSCAFF_325.94	9e-53
204- 6:	transcript:AT2G36090.1	evm.model.FRAGSCAFF_325.99	3e-58
## Alignment 205: score=547.0 e_value=2.2e-26 N=12 2&chr4.1 plus
205- 0:	transcript:AT2G44740.1	evm.model.FRAGSCAFF_250.132	1e-59
205- 1:	transcript:AT2G44770.1	evm.model.FRAGSCAFF_250.128	1e-123
205- 2:	transcript:AT2G44810.2	evm.model.FRAGSCAFF_250.122	8e-97
205- 3:	transcript:AT2G44830.2	evm.model.FRAGSCAFF_250.117	0
205- 4:	transcript:AT2G44840.1	evm.model.FRAGSCAFF_250.113	6e-42
205- 5:	transcript:AT2G44850.1	evm.model.FRAGSCAFF_250.111	4e-80
205- 6:	transcript:AT2G44940.1	evm.model.FRAGSCAFF_250.94	2e-51
205- 7:	transcript:AT2G44950.1	evm.model.FRAGSCAFF_250.88	1e-16
205- 8:	transcript:AT2G45110.1	evm.model.FRAGSCAFF_250.72	1e-77
205- 9:	transcript:AT2G45120.1	evm.model.FRAGSCAFF_250.67	3e-32
205- 10:	transcript:AT2G45140.1	evm.model.FRAGSCAFF_250.59	2e-55
205- 11:	transcript:AT2G45160.1	evm.model.FRAGSCAFF_250.52	4e-79
## Alignment 206: score=254.0 e_value=1.8e-09 N=6 2&chr4.1 plus
206- 0:	transcript:AT2G24820.1	evm.model.FRAGSCAFF_256.50	0
206- 1:	transcript:AT2G24830.1	evm.model.FRAGSCAFF_256.47	2e-154
206- 2:	transcript:AT2G25050.1	evm.model.FRAGSCAFF_256.37	3e-60
206- 3:	transcript:AT2G25180.1	evm.model.FRAGSCAFF_256.30	2e-112
206- 4:	transcript:AT2G25210.1	evm.model.FRAGSCAFF_256.19	5e-24
206- 5:	transcript:AT2G25270.1	evm.model.FRAGSCAFF_256.5	0
## Alignment 207: score=254.0 e_value=3e-09 N=6 2&chr4.1 plus
207- 0:	transcript:AT2G24762.1	evm.model.FRAGSCAFF_268.677	5e-28
207- 1:	transcript:AT2G25000.1	evm.model.FRAGSCAFF_268.649	2e-52
207- 2:	transcript:AT2G25140.1	evm.model.FRAGSCAFF_268.647	0
207- 3:	transcript:AT2G25180.1	evm.model.FRAGSCAFF_268.646	3e-112
207- 4:	transcript:AT2G25220.2	evm.model.FRAGSCAFF_268.643	5e-160
207- 5:	transcript:AT2G25270.1	evm.model.FRAGSCAFF_268.640	4e-172
## Alignment 208: score=398.0 e_value=4.9e-16 N=9 2&chr4.1 minus
208- 0:	transcript:AT2G35930.1	evm.model.FRAGSCAFF_250.869	3e-129
208- 1:	transcript:AT2G36010.2	evm.model.FRAGSCAFF_250.879	1e-81
208- 2:	transcript:AT2G36090.1	evm.model.FRAGSCAFF_250.890	2e-49
208- 3:	transcript:AT2G36160.1	evm.model.FRAGSCAFF_250.897	3e-90
208- 4:	transcript:AT2G36190.1	evm.model.FRAGSCAFF_250.901	0
208- 5:	transcript:AT2G36290.1	evm.model.FRAGSCAFF_250.916	1e-148
208- 6:	transcript:AT2G36320.1	evm.model.FRAGSCAFF_250.931	4e-47
208- 7:	transcript:AT2G36390.1	evm.model.FRAGSCAFF_250.943	0
208- 8:	transcript:AT2G36410.1	evm.model.FRAGSCAFF_250.945	1e-45
## Alignment 209: score=391.0 e_value=3.1e-16 N=9 2&chr4.1 minus
209- 0:	transcript:AT2G27310.1	evm.model.FRAGSCAFF_250.890	3e-51
209- 1:	transcript:AT2G27385.3	evm.model.FRAGSCAFF_250.895	5e-16
209- 2:	transcript:AT2G27450.2	evm.model.FRAGSCAFF_250.903	0
209- 3:	transcript:AT2G27500.1	evm.model.FRAGSCAFF_250.912	5e-25
209- 4:	transcript:AT2G27550.1	evm.model.FRAGSCAFF_250.919	6e-97
209- 5:	transcript:AT2G27580.1	evm.model.FRAGSCAFF_250.931	1e-42
209- 6:	transcript:AT2G27710.2	evm.model.FRAGSCAFF_250.936	5e-18
209- 7:	transcript:AT2G27740.1	evm.model.FRAGSCAFF_250.945	3e-46
209- 8:	transcript:AT2G27830.1	evm.model.FRAGSCAFF_250.950	4e-12
## Alignment 210: score=348.0 e_value=1.1e-13 N=8 2&chr5.1 plus
210- 0:	transcript:AT2G44770.1	evm.model.FRAGSCAFF_68.284	2e-148
210- 1:	transcript:AT2G44810.2	evm.model.FRAGSCAFF_68.300	6e-96
210- 2:	transcript:AT2G44830.2	evm.model.FRAGSCAFF_68.303	0
210- 3:	transcript:AT2G44940.1	evm.model.FRAGSCAFF_68.322	2e-49
210- 4:	transcript:AT2G44950.1	evm.model.FRAGSCAFF_68.327	5e-73
210- 5:	transcript:AT2G45080.1	evm.model.FRAGSCAFF_68.346	3e-18
210- 6:	transcript:AT2G45120.1	evm.model.FRAGSCAFF_68.352	9e-31
210- 7:	transcript:AT2G45180.1	evm.model.FRAGSCAFF_68.361	3e-35
## Alignment 211: score=297.0 e_value=9.4e-11 N=7 2&chr5.1 minus
211- 0:	transcript:AT2G35930.1	evm.model.FRAGSCAFF_131.167	2e-129
211- 1:	transcript:AT2G36010.2	evm.model.FRAGSCAFF_131.176	9e-102
211- 2:	transcript:AT2G36160.1	evm.model.FRAGSCAFF_131.196	3e-90
211- 3:	transcript:AT2G36190.1	evm.model.FRAGSCAFF_131.199	0
211- 4:	transcript:AT2G36290.1	evm.model.FRAGSCAFF_131.222	3e-147
211- 5:	transcript:AT2G36320.1	evm.model.FRAGSCAFF_131.231	1e-44
211- 6:	transcript:AT2G36390.1	evm.model.FRAGSCAFF_131.238	0
## Alignment 212: score=602.0 e_value=8.6e-30 N=13 2&chr6.1 plus
212- 0:	transcript:AT2G44740.1	evm.model.ORIGINAL_5780.300	5e-59
212- 1:	transcript:AT2G44745.1	evm.model.ORIGINAL_5780.302	6e-63
212- 2:	transcript:AT2G44770.1	evm.model.ORIGINAL_5780.304	3e-149
212- 3:	transcript:AT2G44800.1	evm.model.ORIGINAL_5780.308	3e-26
212- 4:	transcript:AT2G44810.2	evm.model.ORIGINAL_5780.310	5e-95
212- 5:	transcript:AT2G44840.1	evm.model.ORIGINAL_5780.314	2e-41
212- 6:	transcript:AT2G44850.1	evm.model.ORIGINAL_5780.315	2e-59
212- 7:	transcript:AT2G44940.1	evm.model.ORIGINAL_5780.332	2e-49
212- 8:	transcript:AT2G44950.1	evm.model.ORIGINAL_5780.335	2e-69
212- 9:	transcript:AT2G45110.1	evm.model.ORIGINAL_5780.343	1e-77
212- 10:	transcript:AT2G45120.1	evm.model.ORIGINAL_5780.348	4e-25
212- 11:	transcript:AT2G45140.1	evm.model.ORIGINAL_5780.359	3e-18
212- 12:	transcript:AT2G45160.1	evm.model.ORIGINAL_5780.366_evm.model.ORIGINAL_5780.367	9e-82
## Alignment 213: score=256.0 e_value=4.4e-09 N=6 2&chr6.1 minus
213- 0:	transcript:AT2G35960.1	evm.model.ORIGINAL_4120.206	8e-48
213- 1:	transcript:AT2G36010.2	evm.model.ORIGINAL_4120.210	4e-98
213- 2:	transcript:AT2G36090.1	evm.model.ORIGINAL_4120.217	5e-53
213- 3:	transcript:AT2G36320.1	evm.model.ORIGINAL_4120.235	4e-47
213- 4:	transcript:AT2G36390.1	evm.model.ORIGINAL_4120.240	2e-31
213- 5:	transcript:AT2G36410.1	evm.model.ORIGINAL_4120.241	7e-52
## Alignment 214: score=435.0 e_value=6.3e-20 N=10 2&chr7.1 plus
214- 0:	transcript:AT2G47510.2	evm.model.FRAGSCAFF_295.90	0
214- 1:	transcript:AT2G47520.1	evm.model.FRAGSCAFF_295.102	2e-32
214- 2:	transcript:AT2G47570.1	evm.model.FRAGSCAFF_295.106	6e-66
214- 3:	transcript:AT2G47590.1	evm.model.FRAGSCAFF_295.117	1e-27
214- 4:	transcript:AT2G47780.1	evm.model.FRAGSCAFF_295.129	2e-50
214- 5:	transcript:AT2G47830.1	evm.model.FRAGSCAFF_295.145	3e-173
214- 6:	transcript:AT2G47860.3	evm.model.FRAGSCAFF_295.155.3	0
214- 7:	transcript:AT2G47870.1	evm.model.FRAGSCAFF_295.169	2e-37
214- 8:	transcript:AT2G47890.1	evm.model.FRAGSCAFF_295.175	4e-14
214- 9:	transcript:AT2G47900.3	evm.model.FRAGSCAFF_295.178	0
## Alignment 215: score=361.0 e_value=9e-15 N=8 2&chr7.1 plus
215- 0:	transcript:AT2G29980.1	evm.model.FRAGSCAFF_301.781	0
215- 1:	transcript:AT2G30010.2	evm.model.FRAGSCAFF_301.780	1e-139
215- 2:	transcript:AT2G30020.1	evm.model.FRAGSCAFF_301.772	8e-122
215- 3:	transcript:AT2G30040.1	evm.model.FRAGSCAFF_301.771	8e-70
215- 4:	transcript:AT2G30060.1	evm.model.FRAGSCAFF_301.770	5e-84
215- 5:	transcript:AT2G30110.1	evm.model.FRAGSCAFF_301.759	7e-159
215- 6:	transcript:AT2G30200.1	evm.model.FRAGSCAFF_301.745	0
215- 7:	transcript:AT2G30260.1	evm.model.FRAGSCAFF_301.729	4e-110
## Alignment 216: score=314.0 e_value=5.8e-11 N=7 2&chr7.1 plus
216- 0:	transcript:AT2G28550.3	evm.model.FRAGSCAFF_411.257	2e-99
216- 1:	transcript:AT2G28660.1	evm.model.FRAGSCAFF_411.261	1e-27
216- 2:	transcript:AT2G28710.1	evm.model.FRAGSCAFF_411.265	1e-24
216- 3:	transcript:AT2G28810.1	evm.model.FRAGSCAFF_411.274	4e-44
216- 4:	transcript:AT2G28890.1	evm.model.FRAGSCAFF_411.276	0
216- 5:	transcript:AT2G28930.1	evm.model.FRAGSCAFF_411.278	0
216- 6:	transcript:AT2G28950.1	evm.model.FRAGSCAFF_411.279	5e-144
## Alignment 217: score=273.0 e_value=4.1e-11 N=7 2&chr7.1 plus
217- 0:	transcript:AT2G17290.2	evm.model.FRAGSCAFF_230.167	0
217- 1:	transcript:AT2G17450.1	evm.model.FRAGSCAFF_230.168	2e-42
217- 2:	transcript:AT2G17510.2	evm.model.FRAGSCAFF_230.171	0
217- 3:	transcript:AT2G17550.1	evm.model.FRAGSCAFF_230.188.1	4e-76
217- 4:	transcript:AT2G17650.1	evm.model.FRAGSCAFF_230.216	2e-53
217- 5:	transcript:AT2G17705.1	evm.model.FRAGSCAFF_230.233	3e-60
217- 6:	transcript:AT2G17790.1	evm.model.FRAGSCAFF_230.251	4e-40
## Alignment 218: score=271.0 e_value=2.4e-08 N=6 2&chr7.1 plus
218- 0:	transcript:AT2G37390.1	evm.model.FRAGSCAFF_411.261	1e-37
218- 1:	transcript:AT2G37430.1	evm.model.FRAGSCAFF_411.265	6e-24
218- 2:	transcript:AT2G37590.1	evm.model.FRAGSCAFF_411.274	1e-50
218- 3:	transcript:AT2G37600.1	evm.model.FRAGSCAFF_411.275	3e-16
218- 4:	transcript:AT2G37640.1	evm.model.FRAGSCAFF_411.279	1e-146
218- 5:	transcript:AT2G37710.1	evm.model.FRAGSCAFF_411.284	3e-25
## Alignment 219: score=936.0 e_value=4.3e-59 N=21 2&chr7.1 minus
219- 0:	transcript:AT2G37090.1	evm.model.FRAGSCAFF_301.797	9e-42
219- 1:	transcript:AT2G37240.1	evm.model.FRAGSCAFF_301.816.4	3e-88
219- 2:	transcript:AT2G37290.2	evm.model.FRAGSCAFF_301.820	4e-22
219- 3:	transcript:AT2G37300.2	evm.model.FRAGSCAFF_301.824	2e-12
219- 4:	transcript:AT2G37360.1	evm.model.FRAGSCAFF_301.831	0
219- 5:	transcript:AT2G37370.2	evm.model.FRAGSCAFF_301.836	6e-167
219- 6:	transcript:AT2G37420.1	evm.model.FRAGSCAFF_301.854	0
219- 7:	transcript:AT2G37430.1	evm.model.FRAGSCAFF_301.856	7e-25
219- 8:	transcript:AT2G37470.1	evm.model.FRAGSCAFF_301.861	8e-71
219- 9:	transcript:AT2G37510.2	evm.model.FRAGSCAFF_301.862	3e-40
219- 10:	transcript:AT2G37520.1	evm.model.FRAGSCAFF_301.863	5e-61
219- 11:	transcript:AT2G37550.1	evm.model.FRAGSCAFF_301.866	2e-167
219- 12:	transcript:AT2G37570.1	evm.model.FRAGSCAFF_301.873	0
219- 13:	transcript:AT2G37585.1	evm.model.FRAGSCAFF_301.876	3e-128
219- 14:	transcript:AT2G37590.1	evm.model.FRAGSCAFF_301.880	4e-44
219- 15:	transcript:AT2G37650.1	evm.model.FRAGSCAFF_301.895	0
219- 16:	transcript:AT2G37730.1	evm.model.FRAGSCAFF_301.920	2e-103
219- 17:	transcript:AT2G37840.1	evm.model.FRAGSCAFF_301.930	0
219- 18:	transcript:AT2G37890.1	evm.model.FRAGSCAFF_301.933	6e-140
219- 19:	transcript:AT2G37930.3	evm.model.FRAGSCAFF_301.935	1e-30
219- 20:	transcript:AT2G38025.1	evm.model.FRAGSCAFF_301.942	1e-31
## Alignment 220: score=856.0 e_value=2e-53 N=20 2&chr7.1 minus
220- 0:	transcript:AT2G28500.1	evm.model.FRAGSCAFF_301.802	1e-60
220- 1:	transcript:AT2G28590.1	evm.model.FRAGSCAFF_301.819.1	1e-127
220- 2:	transcript:AT2G28670.1	evm.model.FRAGSCAFF_301.842	2e-67
220- 3:	transcript:AT2G28710.1	evm.model.FRAGSCAFF_301.856	6e-31
220- 4:	transcript:AT2G28720.1	evm.model.FRAGSCAFF_301.861	3e-74
220- 5:	transcript:AT2G28760.4	evm.model.FRAGSCAFF_301.869	0
220- 6:	transcript:AT2G28810.1	evm.model.FRAGSCAFF_301.880	2e-41
220- 7:	transcript:AT2G28840.1	evm.model.FRAGSCAFF_301.887	0
220- 8:	transcript:AT2G28890.1	evm.model.FRAGSCAFF_301.888.1	3e-96
220- 9:	transcript:AT2G28930.1	evm.model.FRAGSCAFF_301.891	0
220- 10:	transcript:AT2G29060.1	evm.model.FRAGSCAFF_301.895	0
220- 11:	transcript:AT2G29130.1	evm.model.FRAGSCAFF_301.899	0
220- 12:	transcript:AT2G29180.1	evm.model.FRAGSCAFF_301.905	2e-11
220- 13:	transcript:AT2G29210.1	evm.model.FRAGSCAFF_301.916	4e-41
220- 14:	transcript:AT2G29350.1	evm.model.FRAGSCAFF_301.922	2e-124
220- 15:	transcript:AT2G29380.1	evm.model.FRAGSCAFF_301.923.1	1e-113
220- 16:	transcript:AT2G29400.1	evm.model.FRAGSCAFF_301.931	0
220- 17:	transcript:AT2G29510.1	evm.model.FRAGSCAFF_301.935	2e-47
220- 18:	transcript:AT2G29660.1	evm.model.FRAGSCAFF_301.953	1e-71
220- 19:	transcript:AT2G29690.1	evm.model.FRAGSCAFF_301.956	0
## Alignment 221: score=475.0 e_value=1.5e-21 N=11 2&chr7.1 minus
221- 0:	transcript:AT2G47180.1	evm.model.ORIGINAL_6430.121	0
221- 1:	transcript:AT2G47190.1	evm.model.ORIGINAL_6430.127	8e-78
221- 2:	transcript:AT2G47250.1	evm.model.ORIGINAL_6430.135	0
221- 3:	transcript:AT2G47280.1	evm.model.ORIGINAL_6430.153	7e-21
221- 4:	transcript:AT2G47330.1	evm.model.ORIGINAL_6430.164	0
221- 5:	transcript:AT2G47390.1	evm.model.ORIGINAL_6430.172.1	0
[truncated: 3,807 more rows]

## Sheet: Os_Dl
############### Parameters ###############
# MATCH_SCORE: 50
# MATCH_SIZE: 5
# GAP_PENALTY: -1
# OVERLAP_WINDOW: 5
# E_VALUE: 1e-05
# MAX GAPS: 25
############### Statistics ###############
# Number of collinear genes: 56281, Percentage: 54.40
# Number of all genes: 103450
##########################################
## Alignment 0: score=38232.0 e_value=0 N=789 1&chr1.1 plus
0- 0:	transcript:Os01t0726400-01	evm.model.FRAGSCAFF_223.616	3e-104
0- 1:	transcript:Os01t0726700-01	evm.model.FRAGSCAFF_223.618	4e-94
0- 2:	transcript:Os01t0727100-01	evm.model.FRAGSCAFF_223.622	0
0- 3:	transcript:Os01t0727400-01	evm.model.FRAGSCAFF_223.623	2e-162
0- 4:	transcript:Os01t0727600-01	evm.model.FRAGSCAFF_223.625	5e-55
0- 5:	transcript:Os01t0727700-00	evm.model.FRAGSCAFF_223.626	8e-37
0- 6:	transcript:Os01t0727800-01	evm.model.FRAGSCAFF_223.627	0
0- 7:	transcript:Os01t0728150-00	evm.model.FRAGSCAFF_223.630	1e-105
0- 8:	transcript:Os01t0728200-01	evm.model.FRAGSCAFF_223.631	6e-162
0- 9:	transcript:Os01t0728700-01	evm.model.FRAGSCAFF_223.632	2e-165
0- 10:	transcript:Os01t0729100-01	evm.model.FRAGSCAFF_223.633	6e-168
0- 11:	transcript:Os01t0729600-01	evm.model.FRAGSCAFF_223.635	0
0- 12:	transcript:Os01t0730300-02	evm.model.FRAGSCAFF_223.636	0
0- 13:	transcript:Os01t0730500-01	evm.model.FRAGSCAFF_223.638	0
0- 14:	transcript:Os01t0730600-00	evm.model.FRAGSCAFF_223.639	1e-32
0- 15:	transcript:Os01t0730700-01	evm.model.FRAGSCAFF_223.640	6e-129
0- 16:	transcript:Os01t0730800-01	evm.model.FRAGSCAFF_223.641	3e-128
0- 17:	transcript:Os01t0730900-01	evm.model.FRAGSCAFF_223.642	0
0- 18:	transcript:Os01t0731000-01	evm.model.FRAGSCAFF_223.643	8e-59
0- 19:	transcript:Os01t0732700-01	evm.model.FRAGSCAFF_223.651	0
0- 20:	transcript:Os01t0733200-01	evm.model.FRAGSCAFF_223.654	2e-145
0- 21:	transcript:Os01t0733500-01	evm.model.FRAGSCAFF_223.658.2	0
0- 22:	transcript:Os01t0733600-01	evm.model.FRAGSCAFF_223.659	0
0- 23:	transcript:Os01t0734000-01	evm.model.FRAGSCAFF_223.660	8e-94
0- 24:	transcript:Os01t0734100-01	evm.model.FRAGSCAFF_223.661	3e-87
0- 25:	transcript:Os01t0734200-01	evm.model.FRAGSCAFF_223.662	0
0- 26:	transcript:Os01t0734800-01	evm.model.FRAGSCAFF_223.663	3e-114
0- 27:	transcript:Os01t0736100-02	evm.model.FRAGSCAFF_223.667	0
0- 28:	transcript:Os01t0736600-01	evm.model.FRAGSCAFF_223.670	2e-89
0- 29:	transcript:Os01t0736900-01	evm.model.FRAGSCAFF_223.671	5e-29
0- 30:	transcript:Os01t0737100-01	evm.model.FRAGSCAFF_223.672	7e-42
0- 31:	transcript:Os01t0738300-01	evm.model.FRAGSCAFF_223.673	0
0- 32:	transcript:Os01t0738400-01	evm.model.FRAGSCAFF_223.674	6e-85
0- 33:	transcript:Os01t0739200-01	evm.model.FRAGSCAFF_223.684	0
0- 34:	transcript:Os01t0739400-01	evm.model.FRAGSCAFF_223.685	0
0- 35:	transcript:Os01t0739500-01	evm.model.FRAGSCAFF_223.686	5e-96
0- 36:	transcript:Os01t0740500-00	evm.model.FRAGSCAFF_223.690	0
0- 37:	transcript:Os01t0741900-01	evm.model.FRAGSCAFF_223.694	2e-166
0- 38:	transcript:Os01t0742000-01	evm.model.FRAGSCAFF_223.697	1e-97
0- 39:	transcript:Os01t0742300-01	evm.model.FRAGSCAFF_223.699	0
0- 40:	transcript:Os01t0742400-02	evm.model.FRAGSCAFF_223.702	0
0- 41:	transcript:Os01t0742500-01	evm.model.FRAGSCAFF_223.703	0
0- 42:	transcript:Os01t0743100-00	evm.model.FRAGSCAFF_223.705	1e-61
0- 43:	transcript:Os01t0743200-01	evm.model.FRAGSCAFF_223.706	0
0- 44:	transcript:Os01t0743400-02	evm.model.FRAGSCAFF_223.707	0
0- 45:	transcript:Os01t0743500-01	evm.model.FRAGSCAFF_223.708	6e-66
0- 46:	transcript:Os01t0743800-00	evm.model.FRAGSCAFF_223.710	1e-85
0- 47:	transcript:Os01t0744000-01	evm.model.FRAGSCAFF_223.712	1e-155
0- 48:	transcript:Os01t0744300-01	evm.model.FRAGSCAFF_223.717	0
0- 49:	transcript:Os01t0744400-01	evm.model.FRAGSCAFF_223.718	0
0- 50:	transcript:Os01t0744700-00	evm.model.FRAGSCAFF_223.719	3e-54
0- 51:	transcript:Os01t0745700-01	evm.model.FRAGSCAFF_223.721	2e-161
0- 52:	transcript:Os01t0746400-01	evm.model.FRAGSCAFF_223.723	0
0- 53:	transcript:Os01t0746700-00	evm.model.FRAGSCAFF_223.728	0
0- 54:	transcript:Os01t0747300-01	evm.model.FRAGSCAFF_223.729	5e-44
0- 55:	transcript:Os01t0747500-01	evm.model.FRAGSCAFF_223.730	8e-29
0- 56:	transcript:Os01t0747600-01	evm.model.FRAGSCAFF_223.731	2e-56
0- 57:	transcript:Os01t0747800-01	evm.model.FRAGSCAFF_223.733	5e-95
0- 58:	transcript:Os01t0748000-00	evm.model.FRAGSCAFF_223.735	0
0- 59:	transcript:Os01t0748150-01	evm.model.FRAGSCAFF_223.738	3e-78
0- 60:	transcript:Os01t0748200-00	evm.model.FRAGSCAFF_223.739	6e-60
0- 61:	transcript:Os01t0748900-01	evm.model.FRAGSCAFF_223.740	0
0- 62:	transcript:Os01t0748950-01	evm.model.FRAGSCAFF_223.741	0
0- 63:	transcript:Os01t0749100-01	evm.model.FRAGSCAFF_223.743	0
0- 64:	transcript:Os01t0749200-01	evm.model.FRAGSCAFF_223.744	4e-150
0- 65:	transcript:Os01t0749300-02	evm.model.FRAGSCAFF_223.745	0
0- 66:	transcript:Os01t0749400-02	evm.model.FRAGSCAFF_223.747	0
0- 67:	transcript:Os01t0749900-01	evm.model.FRAGSCAFF_223.750	0
0- 68:	transcript:Os01t0750000-02	evm.model.FRAGSCAFF_223.751	2e-150
0- 69:	transcript:Os01t0750100-03	evm.model.FRAGSCAFF_223.752	6e-123
0- 70:	transcript:Os01t0750400-00	evm.model.FRAGSCAFF_223.754	1e-145
0- 71:	transcript:Os01t0750500-01	evm.model.FRAGSCAFF_223.756	7e-140
0- 72:	transcript:Os01t0750800-02	evm.model.FRAGSCAFF_223.760	3e-48
0- 73:	transcript:Os01t0750900-01	evm.model.FRAGSCAFF_223.761	2e-16
0- 74:	transcript:Os01t0751300-01	evm.model.FRAGSCAFF_223.762	0
0- 75:	transcript:Os01t0751400-00	evm.model.FRAGSCAFF_223.763	3e-26
0- 76:	transcript:Os01t0752100-01	evm.model.FRAGSCAFF_223.764	0
0- 77:	transcript:Os01t0752200-01	evm.model.FRAGSCAFF_223.765	0
0- 78:	transcript:Os01t0752500-01	evm.model.FRAGSCAFF_223.767	2e-40
0- 79:	transcript:Os01t0752700-01	evm.model.FRAGSCAFF_223.770	0
0- 80:	transcript:Os01t0752800-01	evm.model.FRAGSCAFF_223.771	3e-92
0- 81:	transcript:Os01t0753000-02	evm.model.FRAGSCAFF_223.774	0
0- 82:	transcript:Os01t0753100-01	evm.model.FRAGSCAFF_223.776	0
0- 83:	transcript:Os01t0753200-01	evm.model.FRAGSCAFF_223.777	1e-129
0- 84:	transcript:Os01t0753300-01	evm.model.FRAGSCAFF_223.778	9e-17
0- 85:	transcript:Os01t0753500-01	evm.model.FRAGSCAFF_223.779	0
0- 86:	transcript:Os01t0753800-01	evm.model.FRAGSCAFF_223.780	3e-44
0- 87:	transcript:Os01t0754000-01	evm.model.FRAGSCAFF_223.781	4e-42
0- 88:	transcript:Os01t0754100-01	evm.model.FRAGSCAFF_223.782	2e-78
0- 89:	transcript:Os01t0754200-03	evm.model.FRAGSCAFF_223.783	0
0- 90:	transcript:Os01t0754500-01	evm.model.FRAGSCAFF_223.784	0
0- 91:	transcript:Os01t0754700-01	evm.model.FRAGSCAFF_223.786	0
0- 92:	transcript:Os01t0755500-01	evm.model.FRAGSCAFF_223.793	1e-100
0- 93:	transcript:Os01t0755700-01	evm.model.FRAGSCAFF_223.794	5e-81
0- 94:	transcript:Os01t0756000-00	evm.model.FRAGSCAFF_223.796	4e-25
0- 95:	transcript:Os01t0756200-01	evm.model.FRAGSCAFF_223.802	1e-123
0- 96:	transcript:Os01t0756300-01	evm.model.FRAGSCAFF_223.803	2e-44
0- 97:	transcript:Os01t0756400-01	evm.model.FRAGSCAFF_223.805	7e-43
0- 98:	transcript:Os01t0756600-01	evm.model.FRAGSCAFF_223.811	0
0- 99:	transcript:Os01t0757200-01	evm.model.FRAGSCAFF_223.813.1	7e-148
0-100:	transcript:Os01t0757400-01	evm.model.FRAGSCAFF_223.814	1e-72
0-101:	transcript:Os01t0757500-01	evm.model.FRAGSCAFF_223.815	1e-133
0-102:	transcript:Os01t0757600-00	evm.model.FRAGSCAFF_223.817	2e-114
0-103:	transcript:Os01t0757800-01	evm.model.FRAGSCAFF_223.819	6e-117
0-104:	transcript:Os01t0758200-01	evm.model.FRAGSCAFF_223.820	3e-73
0-105:	transcript:Os01t0758300-01	evm.model.FRAGSCAFF_223.821	0
0-106:	transcript:Os01t0758400-01	evm.model.FRAGSCAFF_223.824	0
0-107:	transcript:Os01t0758500-01	evm.model.FRAGSCAFF_223.826	3e-88
0-108:	transcript:Os01t0758900-01	evm.model.FRAGSCAFF_223.829	0
0-109:	transcript:Os01t0759100-01	evm.model.FRAGSCAFF_223.830	6e-77
0-110:	transcript:Os01t0759400-02	evm.model.FRAGSCAFF_223.834	0
0-111:	transcript:Os01t0759700-02	evm.model.FRAGSCAFF_223.835	0
0-112:	transcript:Os01t0759900-01	evm.model.FRAGSCAFF_223.836	0
0-113:	transcript:Os01t0760300-01	evm.model.FRAGSCAFF_223.838	0
0-114:	transcript:Os01t0761100-01	evm.model.FRAGSCAFF_223.839	0
0-115:	transcript:Os01t0761300-01	evm.model.FRAGSCAFF_223.842_evm.model.FRAGSCAFF_223.843	0
0-116:	transcript:Os01t0761400-01	evm.model.FRAGSCAFF_223.849	2e-143
0-117:	transcript:Os01t0762000-01	evm.model.FRAGSCAFF_223.857	0
0-118:	transcript:Os01t0762400-00	evm.model.FRAGSCAFF_223.860	0
0-119:	transcript:Os01t0762900-01	evm.model.FRAGSCAFF_223.861	8e-52
0-120:	transcript:Os01t0763200-01	evm.model.FRAGSCAFF_223.865	7e-129
0-121:	transcript:Os01t0763300-01	evm.model.FRAGSCAFF_223.869	4e-69
0-122:	transcript:Os01t0763600-01	evm.model.FRAGSCAFF_223.870	0
0-123:	transcript:Os01t0763750-01	evm.model.FRAGSCAFF_223.871	0
0-124:	transcript:Os01t0764000-03	evm.model.FRAGSCAFF_223.873	3e-121
0-125:	transcript:Os01t0764200-00	evm.model.FRAGSCAFF_223.874	2e-31
0-126:	transcript:Os01t0764300-01	evm.model.FRAGSCAFF_223.875	3e-155
0-127:	transcript:Os01t0764400-01	evm.model.FRAGSCAFF_223.876	0
0-128:	transcript:Os01t0764500-01	evm.model.FRAGSCAFF_223.877	1e-28
0-129:	transcript:Os01t0764600-02	evm.model.FRAGSCAFF_223.878	0
0-130:	transcript:Os01t0764800-01	evm.model.FRAGSCAFF_223.880	0
0-131:	transcript:Os01t0765000-01	evm.model.FRAGSCAFF_223.886	1e-142
0-132:	transcript:Os01t0765500-01	evm.model.FRAGSCAFF_223.887	7e-40
0-133:	transcript:Os01t0765600-01	evm.model.FRAGSCAFF_223.890	4e-91
0-134:	transcript:Os01t0765900-00	evm.model.FRAGSCAFF_223.892	2e-45
0-135:	transcript:Os01t0766200-01	evm.model.FRAGSCAFF_223.893	1e-105
0-136:	transcript:Os01t0766300-00	evm.model.FRAGSCAFF_223.894	3e-60
0-137:	transcript:Os01t0766600-01	evm.model.FRAGSCAFF_223.895	2e-180
0-138:	transcript:Os01t0767000-01	evm.model.FRAGSCAFF_223.897	0
0-139:	transcript:Os01t0767100-01	evm.model.FRAGSCAFF_223.898	0
0-140:	transcript:Os01t0767600-01	evm.model.FRAGSCAFF_223.899	5e-57
0-141:	transcript:Os01t0767900-01	evm.model.FRAGSCAFF_223.900	0
0-142:	transcript:Os01t0768300-00	evm.model.FRAGSCAFF_223.902	5e-44
0-143:	transcript:Os01t0768333-00	evm.model.FRAGSCAFF_223.903	3e-39
0-144:	transcript:Os01t0768700-01	evm.model.FRAGSCAFF_223.904	0
0-145:	transcript:Os01t0769000-01	evm.model.FRAGSCAFF_223.905	0
0-146:	transcript:Os01t0769200-01	evm.model.FRAGSCAFF_223.909	0
0-147:	transcript:Os01t0770000-01	evm.model.FRAGSCAFF_223.911	0
0-148:	transcript:Os01t0770200-01	evm.model.FRAGSCAFF_223.915	0
0-149:	transcript:Os01t0770400-01	evm.model.FRAGSCAFF_223.916	0
0-150:	transcript:Os01t0771100-01	evm.model.FRAGSCAFF_223.918	1e-114
0-151:	transcript:Os01t0771200-01	evm.model.FRAGSCAFF_223.920	1e-85
0-152:	transcript:Os01t0771400-00	evm.model.FRAGSCAFF_223.921	0
0-153:	transcript:Os01t0772400-00	evm.model.FRAGSCAFF_223.923	1e-142
0-154:	transcript:Os01t0772500-01	evm.model.FRAGSCAFF_223.924	0
0-155:	transcript:Os01t0772800-01	evm.model.FRAGSCAFF_223.926	0
0-156:	transcript:Os01t0773000-01	evm.model.FRAGSCAFF_223.927.3	0
0-157:	transcript:Os01t0773100-01	evm.model.FRAGSCAFF_223.928	0
0-158:	transcript:Os01t0773200-02	evm.model.FRAGSCAFF_223.929	6e-73
0-159:	transcript:Os01t0773400-00	evm.model.FRAGSCAFF_129.1756	0
0-160:	transcript:Os01t0773700-02	evm.model.FRAGSCAFF_129.1754	2e-33
0-161:	transcript:Os01t0773800-00	evm.model.FRAGSCAFF_129.1753	7e-78
0-162:	transcript:Os01t0774500-01	evm.model.FRAGSCAFF_129.1752	0
0-163:	transcript:Os01t0775300-01	evm.model.FRAGSCAFF_129.1750	0
0-164:	transcript:Os01t0775400-01	evm.model.FRAGSCAFF_129.1746	0
0-165:	transcript:Os01t0775500-01	evm.model.FRAGSCAFF_129.1743	5e-21
0-166:	transcript:Os01t0775600-02	evm.model.FRAGSCAFF_129.1742	1e-138
0-167:	transcript:Os01t0776400-01	evm.model.FRAGSCAFF_129.1740	7e-164
0-168:	transcript:Os01t0776600-01	evm.model.FRAGSCAFF_129.1737	0
0-169:	transcript:Os01t0776700-01	evm.model.FRAGSCAFF_129.1736	2e-68
0-170:	transcript:Os01t0777000-00	evm.model.FRAGSCAFF_129.1734	0
0-171:	transcript:Os01t0777200-01	evm.model.FRAGSCAFF_129.1733	0
0-172:	transcript:Os01t0778100-01	evm.model.FRAGSCAFF_129.1732	1e-148
0-173:	transcript:Os01t0778800-01	evm.model.FRAGSCAFF_129.1729	0
0-174:	transcript:Os01t0779300-01	evm.model.FRAGSCAFF_129.1728	0
0-175:	transcript:Os01t0779400-02	evm.model.FRAGSCAFF_129.1727.2	0
0-176:	transcript:Os01t0779800-01	evm.model.FRAGSCAFF_129.1724	3e-52
0-177:	transcript:Os01t0780400-02	evm.model.FRAGSCAFF_129.1722	0
0-178:	transcript:Os01t0780800-01	evm.model.FRAGSCAFF_129.1719	2e-150
0-179:	transcript:Os01t0781000-01	evm.model.FRAGSCAFF_129.1717	2e-152
0-180:	transcript:Os01t0782200-02	evm.model.FRAGSCAFF_129.1716.1	0
0-181:	transcript:Os01t0782500-01	evm.model.FRAGSCAFF_129.1712	0
0-182:	transcript:Os01t0782901-01	evm.model.FRAGSCAFF_129.1708	5e-18
0-183:	transcript:Os01t0783200-02	evm.model.FRAGSCAFF_129.1706	0
0-184:	transcript:Os01t0783800-01	evm.model.FRAGSCAFF_129.1704	0
0-185:	transcript:Os01t0784600-01	evm.model.FRAGSCAFF_129.1702	0
0-186:	transcript:Os01t0784800-01	evm.model.FRAGSCAFF_129.1700	2e-138
0-187:	transcript:Os01t0784900-00	evm.model.FRAGSCAFF_129.1699	7e-78
0-188:	transcript:Os01t0785400-01	evm.model.FRAGSCAFF_129.1696	0
0-189:	transcript:Os01t0785600-01	evm.model.FRAGSCAFF_129.1694	1e-110
0-190:	transcript:Os01t0785700-01	evm.model.FRAGSCAFF_129.1693	8e-64
0-191:	transcript:Os01t0785900-01	evm.model.FRAGSCAFF_129.1690	0
0-192:	transcript:Os01t0786500-00	evm.model.FRAGSCAFF_129.1689	2e-86
0-193:	transcript:Os01t0786900-01	evm.model.FRAGSCAFF_129.1688	0
0-194:	transcript:Os01t0787000-01	evm.model.FRAGSCAFF_129.1687	8e-24
0-195:	transcript:Os01t0787400-01	evm.model.FRAGSCAFF_129.1686	2e-73
0-196:	transcript:Os01t0787600-01	evm.model.FRAGSCAFF_129.1683_evm.model.FRAGSCAFF_129.1685	7e-149
0-197:	transcript:Os01t0788400-01	evm.model.FRAGSCAFF_129.1682	0
0-198:	transcript:Os01t0788500-01	evm.model.FRAGSCAFF_129.1681	0
0-199:	transcript:Os01t0788700-00	evm.model.FRAGSCAFF_129.1680	6e-75
0-200:	transcript:Os01t0788950-01	evm.model.FRAGSCAFF_129.1678	3e-143
0-201:	transcript:Os01t0789200-01	evm.model.FRAGSCAFF_129.1676	0
0-202:	transcript:Os01t0793800-01	evm.model.FRAGSCAFF_129.1675	1e-34
0-203:	transcript:Os01t0794400-01	evm.model.FRAGSCAFF_129.1673	0
0-204:	transcript:Os01t0794500-00	evm.model.FRAGSCAFF_129.1672.3	1e-80
0-205:	transcript:Os01t0794800-01	evm.model.FRAGSCAFF_129.1671	0
0-206:	transcript:Os01t0797600-01	evm.model.FRAGSCAFF_129.1668	1e-85
0-207:	transcript:Os01t0798500-02	evm.model.FRAGSCAFF_129.1665	7e-12
0-208:	transcript:Os01t0798800-01	evm.model.FRAGSCAFF_129.1662	1e-20
0-209:	transcript:Os01t0799900-01	evm.model.FRAGSCAFF_129.1661	0
0-210:	transcript:Os01t0800300-02	evm.model.FRAGSCAFF_129.1660	1e-29
0-211:	transcript:Os01t0800500-01	evm.model.FRAGSCAFF_129.1658	0
0-212:	transcript:Os01t0800800-01	evm.model.FRAGSCAFF_129.1657	5e-28
0-213:	transcript:Os01t0801000-01	evm.model.FRAGSCAFF_129.1656	4e-42
0-214:	transcript:Os01t0801200-02	evm.model.FRAGSCAFF_129.1655	0
0-215:	transcript:Os01t0801600-01	evm.model.FRAGSCAFF_129.1654.1	0
0-216:	transcript:Os01t0801700-01	evm.model.FRAGSCAFF_129.1652	0
0-217:	transcript:Os01t0801901-00	evm.model.FRAGSCAFF_129.1651.2	7e-108
0-218:	transcript:Os01t0802000-01	evm.model.FRAGSCAFF_129.1648	3e-164
0-219:	transcript:Os01t0802100-01	evm.model.FRAGSCAFF_129.1647	0
0-220:	transcript:Os01t0802200-01	evm.model.FRAGSCAFF_129.1646	2e-41
0-221:	transcript:Os01t0802600-00	evm.model.FRAGSCAFF_129.1641	3e-145
0-222:	transcript:Os01t0802850-00	evm.model.FRAGSCAFF_129.1639	0
0-223:	transcript:Os01t0803200-01	evm.model.FRAGSCAFF_129.1636	2e-49
0-224:	transcript:Os01t0803300-01	evm.model.FRAGSCAFF_129.1630	0
0-225:	transcript:Os01t0805000-01	evm.model.FRAGSCAFF_129.1629	2e-76
0-226:	transcript:Os01t0805200-01	evm.model.FRAGSCAFF_129.1627	4e-90
0-227:	transcript:Os01t0805300-01	evm.model.FRAGSCAFF_129.1626	6e-146
0-228:	transcript:Os01t0805400-01	evm.model.FRAGSCAFF_129.1624	6e-121
0-229:	transcript:Os01t0805600-02	evm.model.FRAGSCAFF_129.1623	0
0-230:	transcript:Os01t0805800-02	evm.model.FRAGSCAFF_129.1622	7e-88
0-231:	transcript:Os01t0805900-01	evm.model.FRAGSCAFF_129.1621	0
0-232:	transcript:Os01t0806000-00	evm.model.FRAGSCAFF_129.1620	2e-31
0-233:	transcript:Os01t0806200-01	evm.model.FRAGSCAFF_129.1619.1	0
0-234:	transcript:Os01t0807900-01	evm.model.FRAGSCAFF_129.1613	3e-36
0-235:	transcript:Os01t0808100-02	evm.model.FRAGSCAFF_129.1612	0
0-236:	transcript:Os01t0808400-01	evm.model.FRAGSCAFF_129.1611	0
0-237:	transcript:Os01t0808900-01	evm.model.FRAGSCAFF_129.1610	2e-37
0-238:	transcript:Os01t0809300-01	evm.model.FRAGSCAFF_129.1606	1e-134
0-239:	transcript:Os01t0810000-02	evm.model.FRAGSCAFF_129.1604	5e-109
0-240:	transcript:Os01t0810500-00	evm.model.FRAGSCAFF_129.1602	8e-146
0-241:	transcript:Os01t0811100-01	evm.model.FRAGSCAFF_129.1597	0
0-242:	transcript:Os01t0811400-01	evm.model.FRAGSCAFF_129.1594	2e-85
0-243:	transcript:Os01t0812000-01	evm.model.FRAGSCAFF_129.1589	0
0-244:	transcript:Os01t0812050-00	evm.model.FRAGSCAFF_129.1587	0
0-245:	transcript:Os01t0812100-01	evm.model.FRAGSCAFF_129.1586	3e-119
0-246:	transcript:Os01t0812900-01	evm.model.FRAGSCAFF_129.1584	5e-162
0-247:	transcript:Os01t0813100-01	evm.model.FRAGSCAFF_129.1583	2e-157
0-248:	transcript:Os01t0813400-01	evm.model.FRAGSCAFF_129.1577	4e-135
0-249:	transcript:Os01t0813500-01	evm.model.FRAGSCAFF_129.1576	0
0-250:	transcript:Os01t0813900-01	evm.model.FRAGSCAFF_129.1573	0
0-251:	transcript:Os01t0814000-01	evm.model.FRAGSCAFF_129.1572	2e-121
0-252:	transcript:Os01t0814100-01	evm.model.FRAGSCAFF_129.1571	1e-61
0-253:	transcript:Os01t0814400-01	evm.model.FRAGSCAFF_129.1570	5e-127
0-254:	transcript:Os01t0814900-01	evm.model.FRAGSCAFF_129.1568	0
0-255:	transcript:Os01t0815100-00	evm.model.FRAGSCAFF_129.1566	2e-85
0-256:	transcript:Os01t0815400-01	evm.model.FRAGSCAFF_129.1563	4e-21
0-257:	transcript:Os01t0815700-01	evm.model.FRAGSCAFF_129.1562	0
0-258:	transcript:Os01t0815800-01	evm.model.FRAGSCAFF_129.1561	2e-88
0-259:	transcript:Os01t0816100-01	evm.model.FRAGSCAFF_129.1552	3e-177
0-260:	transcript:Os01t0816400-02	evm.model.FRAGSCAFF_129.1549_evm.model.FRAGSCAFF_129.1550	0
0-261:	transcript:Os01t0816600-01	evm.model.FRAGSCAFF_129.1546	0
0-262:	transcript:Os01t0816700-01	evm.model.FRAGSCAFF_129.1545	0
0-263:	transcript:Os01t0817000-01	evm.model.FRAGSCAFF_129.1543	1e-163
0-264:	transcript:Os01t0817100-01	evm.model.FRAGSCAFF_129.1542	5e-36
0-265:	transcript:Os01t0817650-00	evm.model.FRAGSCAFF_129.1541	2e-58
0-266:	transcript:Os01t0817700-01	evm.model.FRAGSCAFF_129.1540	0
0-267:	transcript:Os01t0817800-01	evm.model.FRAGSCAFF_129.1539	0
0-268:	transcript:Os01t0818000-01	evm.model.FRAGSCAFF_129.1537	0
0-269:	transcript:Os01t0818200-01	evm.model.FRAGSCAFF_129.1535	0
0-270:	transcript:Os01t0818100-00	evm.model.FRAGSCAFF_129.1536	8e-172
0-271:	transcript:Os01t0818300-01	evm.model.FRAGSCAFF_129.1533	5e-178
0-272:	transcript:Os01t0818400-01	evm.model.FRAGSCAFF_129.1531	2e-145
0-273:	transcript:Os01t0819000-02	evm.model.FRAGSCAFF_129.1529	0
0-274:	transcript:Os01t0819400-00	evm.model.FRAGSCAFF_129.1528	4e-109
0-275:	transcript:Os01t0820400-01	evm.model.FRAGSCAFF_129.1526	1e-28
0-276:	transcript:Os01t0820700-00	evm.model.FRAGSCAFF_129.1524	2e-97
0-277:	transcript:Os01t0821300-01	evm.model.FRAGSCAFF_129.1523	4e-32
0-278:	transcript:Os01t0821600-01	evm.model.FRAGSCAFF_129.1520	5e-88
0-279:	transcript:Os01t0821700-01	evm.model.FRAGSCAFF_129.1519	4e-172
0-280:	transcript:Os01t0822200-01	evm.model.FRAGSCAFF_129.1517	0
0-281:	transcript:Os01t0822800-01	evm.model.FRAGSCAFF_129.1516	2e-70
0-282:	transcript:Os01t0822900-03	evm.model.FRAGSCAFF_129.1514	1e-59
0-283:	transcript:Os01t0823100-01	evm.model.FRAGSCAFF_129.1512	3e-167
0-284:	transcript:Os01t0823400-01	evm.model.FRAGSCAFF_129.1508	0
0-285:	transcript:Os01t0823500-01	evm.model.FRAGSCAFF_129.1507	5e-164
0-286:	transcript:Os01t0823700-01	evm.model.FRAGSCAFF_129.1505	0
0-287:	transcript:Os01t0823900-01	evm.model.FRAGSCAFF_129.1503	0
0-288:	transcript:Os01t0824500-00	evm.model.FRAGSCAFF_129.1497	3e-37
0-289:	transcript:Os01t0824600-01	evm.model.FRAGSCAFF_129.1494	0
0-290:	transcript:Os01t0824900-01	evm.model.FRAGSCAFF_129.1493	7e-78
0-291:	transcript:Os01t0825000-01	evm.model.FRAGSCAFF_129.1492	1e-115
0-292:	transcript:Os01t0825500-01	evm.model.FRAGSCAFF_129.1491	0
0-293:	transcript:Os01t0825700-01	evm.model.FRAGSCAFF_129.1488	4e-28
0-294:	transcript:Os01t0825900-01	evm.model.FRAGSCAFF_129.1485	0
0-295:	transcript:Os01t0826400-01	evm.model.FRAGSCAFF_129.1484	0
0-296:	transcript:Os01t0826900-01	evm.model.FRAGSCAFF_129.1483	9e-94
0-297:	transcript:Os01t0827200-01	evm.model.FRAGSCAFF_129.1482	0
0-298:	transcript:Os01t0827300-01	evm.model.FRAGSCAFF_129.1481	0
0-299:	transcript:Os01t0827400-01	evm.model.FRAGSCAFF_129.1480	1e-29
0-300:	transcript:Os01t0827500-01	evm.model.FRAGSCAFF_129.1478	0
0-301:	transcript:Os01t0827700-00	evm.model.FRAGSCAFF_129.1474	6e-164
0-302:	transcript:Os01t0827800-00	evm.model.FRAGSCAFF_129.1473	1e-96
0-303:	transcript:Os01t0828300-01	evm.model.FRAGSCAFF_129.1472	0
0-304:	transcript:Os01t0828900-00	evm.model.FRAGSCAFF_129.1471	6e-89
0-305:	transcript:Os01t0829000-01	evm.model.FRAGSCAFF_129.1470	3e-164
0-306:	transcript:Os01t0829100-01	evm.model.FRAGSCAFF_129.1469	0
0-307:	transcript:Os01t0829400-01	evm.model.FRAGSCAFF_129.1466	6e-127
0-308:	transcript:Os01t0829600-01	evm.model.FRAGSCAFF_129.1465	1e-141
0-309:	transcript:Os01t0829900-01	evm.model.FRAGSCAFF_129.1462	0
0-310:	transcript:Os01t0830000-01	evm.model.FRAGSCAFF_129.1459	0
0-311:	transcript:Os01t0830100-01	evm.model.FRAGSCAFF_129.1458	0
0-312:	transcript:Os01t0830200-01	evm.model.FRAGSCAFF_129.1457	0
0-313:	transcript:Os01t0830500-01	evm.model.FRAGSCAFF_129.1454	2e-151
0-314:	transcript:Os01t0830700-01	evm.model.FRAGSCAFF_129.1453	0
0-315:	transcript:Os01t0830900-00	evm.model.FRAGSCAFF_129.1451	2e-55
0-316:	transcript:Os01t0831000-01	evm.model.FRAGSCAFF_129.1450	3e-34
0-317:	transcript:Os01t0831200-01	evm.model.FRAGSCAFF_129.1449	3e-154
0-318:	transcript:Os01t0831900-01	evm.model.FRAGSCAFF_129.1448	0
0-319:	transcript:Os01t0832300-00	evm.model.FRAGSCAFF_129.1446	0
0-320:	transcript:Os01t0832600-01	evm.model.FRAGSCAFF_129.1443	0
0-321:	transcript:Os01t0833000-01	evm.model.FRAGSCAFF_129.1442	4e-100
0-322:	transcript:Os01t0833100-01	evm.model.FRAGSCAFF_129.1441	0
0-323:	transcript:Os01t0833150-00	evm.model.FRAGSCAFF_129.1439	9e-26
0-324:	transcript:Os01t0833400-01	evm.model.FRAGSCAFF_129.1438	4e-72
0-325:	transcript:Os01t0833500-01	evm.model.FRAGSCAFF_129.1435	0
0-326:	transcript:Os01t0833800-01	evm.model.FRAGSCAFF_129.1434	0
0-327:	transcript:Os01t0834100-01	evm.model.FRAGSCAFF_129.1431	1e-172
0-328:	transcript:Os01t0834200-01	evm.model.FRAGSCAFF_129.1428	0
0-329:	transcript:Os01t0834400-02	evm.model.FRAGSCAFF_129.1427	2e-90
0-330:	transcript:Os01t0834500-01	evm.model.FRAGSCAFF_129.1423.1	9e-96
0-331:	transcript:Os01t0834700-01	evm.model.FRAGSCAFF_129.1422	0
0-332:	transcript:Os01t0835000-01	evm.model.FRAGSCAFF_129.1420	0
0-333:	transcript:Os01t0835500-01	evm.model.FRAGSCAFF_129.1418	0
0-334:	transcript:Os01t0835600-03	evm.model.FRAGSCAFF_129.1417	2e-121
0-335:	transcript:Os01t0835700-01	evm.model.FRAGSCAFF_129.1416	2e-120
0-336:	transcript:Os01t0836400-02	evm.model.FRAGSCAFF_129.1412	0
0-337:	transcript:Os01t0836800-01	evm.model.FRAGSCAFF_129.1410	3e-13
0-338:	transcript:Os01t0836900-01	evm.model.FRAGSCAFF_129.1406	0
0-339:	transcript:Os01t0837000-01	evm.model.FRAGSCAFF_129.1405	0
0-340:	transcript:Os01t0837100-00	evm.model.FRAGSCAFF_129.1404	5e-49
0-341:	transcript:Os01t0837300-04	evm.model.FRAGSCAFF_129.1403	8e-43
0-342:	transcript:Os01t0837500-01	evm.model.FRAGSCAFF_129.1401	0
0-343:	transcript:Os01t0837600-01	evm.model.FRAGSCAFF_129.1399	1e-37
0-344:	transcript:Os01t0838200-00	evm.model.FRAGSCAFF_129.1397	2e-45
0-345:	transcript:Os01t0838800-02	evm.model.FRAGSCAFF_129.1390.2	8e-88
0-346:	transcript:Os01t0839100-01	evm.model.FRAGSCAFF_129.1387	3e-54
0-347:	transcript:Os01t0839200-01	evm.model.FRAGSCAFF_129.1386	7e-175
0-348:	transcript:Os01t0839300-01	evm.model.FRAGSCAFF_129.1385	8e-113
0-349:	transcript:Os01t0839500-00	evm.model.FRAGSCAFF_129.1382	5e-95
0-350:	transcript:Os01t0839700-02	evm.model.FRAGSCAFF_129.1381	1e-111
0-351:	transcript:Os01t0840100-01	evm.model.FRAGSCAFF_129.1380	3e-155
0-352:	transcript:Os01t0840200-01	evm.model.FRAGSCAFF_129.1379	0
0-353:	transcript:Os01t0840300-00	evm.model.FRAGSCAFF_129.1378	2e-39
0-354:	transcript:Os01t0841000-01	evm.model.FRAGSCAFF_129.1377	4e-128
0-355:	transcript:Os01t0841200-01	evm.model.FRAGSCAFF_129.1376	1e-64
0-356:	transcript:Os01t0841500-01	evm.model.FRAGSCAFF_129.1375	4e-134
0-357:	transcript:Os01t0841600-01	evm.model.FRAGSCAFF_129.1374	2e-160
0-358:	transcript:Os01t0842200-01	evm.model.FRAGSCAFF_129.1372	0
0-359:	transcript:Os01t0842400-01	evm.model.FRAGSCAFF_129.1371	0
0-360:	transcript:Os01t0842600-01	evm.model.FRAGSCAFF_129.1369	0
0-361:	transcript:Os01t0842801-00	evm.model.FRAGSCAFF_129.1368	1e-53
0-362:	transcript:Os01t0843700-01	evm.model.FRAGSCAFF_129.1364	1e-41
0-363:	transcript:Os01t0844200-01	evm.model.FRAGSCAFF_129.1361	2e-19
0-364:	transcript:Os01t0844400-02	evm.model.FRAGSCAFF_129.1359	0
0-365:	transcript:Os01t0844500-00	evm.model.FRAGSCAFF_129.1358	0
0-366:	transcript:Os01t0844700-00	evm.model.FRAGSCAFF_129.1356	3e-55
0-367:	transcript:Os01t0844800-01	evm.model.FRAGSCAFF_129.1355	0
0-368:	transcript:Os01t0846300-01	evm.model.FRAGSCAFF_129.1350	0
0-369:	transcript:Os01t0846800-01	evm.model.FRAGSCAFF_129.1349	9e-130
0-370:	transcript:Os01t0846900-01	evm.model.FRAGSCAFF_129.1348	0
0-371:	transcript:Os01t0847100-01	evm.model.FRAGSCAFF_129.1346	6e-35
0-372:	transcript:Os01t0847300-01	evm.model.FRAGSCAFF_129.1344	1e-86
0-373:	transcript:Os01t0847600-01	evm.model.FRAGSCAFF_129.1343	0
0-374:	transcript:Os01t0848200-01	evm.model.FRAGSCAFF_129.1342	0
0-375:	transcript:Os01t0848300-01	evm.model.FRAGSCAFF_129.1341	2e-99
0-376:	transcript:Os01t0848400-01	evm.model.FRAGSCAFF_129.1339	0
0-377:	transcript:Os01t0848700-01	evm.model.FRAGSCAFF_129.1338	4e-51
0-378:	transcript:Os01t0849500-01	evm.model.FRAGSCAFF_129.1335	1e-32
0-379:	transcript:Os01t0850000-01	evm.model.FRAGSCAFF_129.1333	6e-172
0-380:	transcript:Os01t0850100-01	evm.model.FRAGSCAFF_129.1332	0
0-381:	transcript:Os01t0850200-00	evm.model.FRAGSCAFF_129.1331	1e-91
0-382:	transcript:Os01t0850400-01	evm.model.FRAGSCAFF_129.1327	0
0-383:	transcript:Os01t0850550-00	evm.model.FRAGSCAFF_129.1326	0
0-384:	transcript:Os01t0850800-00	evm.model.FRAGSCAFF_129.1323	4e-61
0-385:	transcript:Os01t0850900-01	evm.model.FRAGSCAFF_129.1321	2e-127
0-386:	transcript:Os01t0851300-01	evm.model.FRAGSCAFF_129.1320	7e-108
0-387:	transcript:Os01t0851400-01	evm.model.FRAGSCAFF_129.1319	0
0-388:	transcript:Os01t0851600-01	evm.model.FRAGSCAFF_129.1318	5e-119
0-389:	transcript:Os01t0851700-01	evm.model.FRAGSCAFF_129.1317	0
0-390:	transcript:Os01t0852300-01	evm.model.FRAGSCAFF_129.1316	8e-26
0-391:	transcript:Os01t0852400-00	evm.model.FRAGSCAFF_129.1315	0
0-392:	transcript:Os01t0852500-02	evm.model.FRAGSCAFF_129.1314	0
0-393:	transcript:Os01t0853000-01	evm.model.FRAGSCAFF_129.1311	9e-169
0-394:	transcript:Os01t0853400-01	evm.model.FRAGSCAFF_129.1309.1	0
0-395:	transcript:Os01t0853700-01	evm.model.FRAGSCAFF_129.1307	2e-141
0-396:	transcript:Os01t0853800-01	evm.model.FRAGSCAFF_129.1305	9e-140
0-397:	transcript:Os01t0854000-01	evm.model.FRAGSCAFF_129.1300	0
0-398:	transcript:Os01t0854400-01	evm.model.FRAGSCAFF_129.1298	1e-54
0-399:	transcript:Os01t0854500-01	evm.model.FRAGSCAFF_129.1297	8e-133
0-400:	transcript:Os01t0854800-01	evm.model.FRAGSCAFF_129.1296	0
0-401:	transcript:Os01t0855000-01	evm.model.FRAGSCAFF_129.1293	0
0-402:	transcript:Os01t0855200-01	evm.model.FRAGSCAFF_129.1291	0
0-403:	transcript:Os01t0855600-01	evm.model.FRAGSCAFF_129.1290	0
0-404:	transcript:Os01t0856500-01	evm.model.FRAGSCAFF_129.1289	0
0-405:	transcript:Os01t0856600-01	evm.model.FRAGSCAFF_129.1288	2e-68
0-406:	transcript:Os01t0856900-01	evm.model.FRAGSCAFF_129.1287	5e-110
0-407:	transcript:Os01t0857000-01	evm.model.FRAGSCAFF_129.1285	0
0-408:	transcript:Os01t0857200-01	evm.model.FRAGSCAFF_129.1284	5e-173
0-409:	transcript:Os01t0857400-01	evm.model.FRAGSCAFF_129.1282	0
0-410:	transcript:Os01t0857600-01	evm.model.FRAGSCAFF_129.1280	0
0-411:	transcript:Os01t0857900-01	evm.model.FRAGSCAFF_129.1278	7e-17
0-412:	transcript:Os01t0858000-00	evm.model.FRAGSCAFF_129.1276	7e-57
0-413:	transcript:Os01t0858350-01	evm.model.FRAGSCAFF_129.1270	0
0-414:	transcript:Os01t0858500-01	evm.model.FRAGSCAFF_129.1264	2e-94
0-415:	transcript:Os01t0858700-01	evm.model.FRAGSCAFF_129.1263	3e-111
0-416:	transcript:Os01t0858900-01	evm.model.FRAGSCAFF_129.1260	0
0-417:	transcript:Os01t0859100-01	evm.model.FRAGSCAFF_129.1257	5e-172
0-418:	transcript:Os01t0859200-01	evm.model.FRAGSCAFF_129.1256	4e-26
0-419:	transcript:Os01t0859400-01	evm.model.FRAGSCAFF_129.1254	1e-176
0-420:	transcript:Os01t0859500-01	evm.model.FRAGSCAFF_129.1253	0
0-421:	transcript:Os01t0859600-01	evm.model.FRAGSCAFF_129.1252	7e-78
0-422:	transcript:Os01t0860400-01	evm.model.FRAGSCAFF_129.1249	0
0-423:	transcript:Os01t0860800-01	evm.model.FRAGSCAFF_129.1246.1	0
0-424:	transcript:Os01t0860900-01	evm.model.FRAGSCAFF_129.1245	1e-75
0-425:	transcript:Os01t0861000-01	evm.model.FRAGSCAFF_129.1244	4e-35
0-426:	transcript:Os01t0861700-00	evm.model.FRAGSCAFF_129.1241	0
0-427:	transcript:Os01t0862000-01	evm.model.FRAGSCAFF_129.1239	1e-88
0-428:	transcript:Os01t0862200-02	evm.model.FRAGSCAFF_129.1238	4e-19
0-429:	transcript:Os01t0862300-01	evm.model.FRAGSCAFF_129.1237	0
0-430:	transcript:Os01t0862600-01	evm.model.FRAGSCAFF_129.1236	3e-91
0-431:	transcript:Os01t0862800-01	evm.model.FRAGSCAFF_129.1234	3e-112
0-432:	transcript:Os01t0863400-01	evm.model.FRAGSCAFF_129.1232	1e-154
0-433:	transcript:Os01t0863800-00	evm.model.FRAGSCAFF_129.1228	6e-105
0-434:	transcript:Os01t0864000-01	evm.model.FRAGSCAFF_129.1225	3e-85
0-435:	transcript:Os01t0864200-01	evm.model.FRAGSCAFF_129.1223	1e-52
0-436:	transcript:Os01t0864300-01	evm.model.FRAGSCAFF_129.1222	3e-108
0-437:	transcript:Os01t0865100-01	evm.model.FRAGSCAFF_129.1217	2e-16
0-438:	transcript:Os01t0865600-01	evm.model.FRAGSCAFF_129.1213	2e-143
0-439:	transcript:Os01t0865700-00	evm.model.FRAGSCAFF_129.1212	0
0-440:	transcript:Os01t0865800-00	evm.model.FRAGSCAFF_129.1211	0
0-441:	transcript:Os01t0866000-01	evm.model.FRAGSCAFF_129.1203	5e-53
0-442:	transcript:Os01t0866300-01	evm.model.FRAGSCAFF_129.1201	5e-116
0-443:	transcript:Os01t0866600-01	evm.model.FRAGSCAFF_129.1200	3e-32
0-444:	transcript:Os01t0866800-01	evm.model.FRAGSCAFF_129.1199	0
0-445:	transcript:Os01t0867700-01	evm.model.FRAGSCAFF_129.1196	1e-154
0-446:	transcript:Os01t0867800-03	evm.model.FRAGSCAFF_129.1195	0
0-447:	transcript:Os01t0867900-02	evm.model.FRAGSCAFF_129.1194	3e-150
0-448:	transcript:Os01t0868000-01	evm.model.FRAGSCAFF_129.1193	2e-101
0-449:	transcript:Os01t0868200-02	evm.model.FRAGSCAFF_129.1191	1e-49
0-450:	transcript:Os01t0868300-01	evm.model.FRAGSCAFF_129.1189	0
0-451:	transcript:Os01t0868900-01	evm.model.FRAGSCAFF_129.1187	0
0-452:	transcript:Os01t0869200-01	evm.model.FRAGSCAFF_129.1185	0
0-453:	transcript:Os01t0869300-01	evm.model.FRAGSCAFF_129.1184	2e-155
0-454:	transcript:Os01t0869500-02	evm.model.FRAGSCAFF_129.1183	0
0-455:	transcript:Os01t0869600-01	evm.model.FRAGSCAFF_129.1182	6e-29
0-456:	transcript:Os01t0869900-01	evm.model.FRAGSCAFF_129.1181	0
0-457:	transcript:Os01t0870100-01	evm.model.FRAGSCAFF_129.1180	0
0-458:	transcript:Os01t0870300-02	evm.model.FRAGSCAFF_129.1177	0
0-459:	transcript:Os01t0871100-01	evm.model.FRAGSCAFF_129.1176	0
0-460:	transcript:Os01t0871200-01	evm.model.FRAGSCAFF_129.1175	0
0-461:	transcript:Os01t0871300-01	evm.model.FRAGSCAFF_129.1174	4e-163
0-462:	transcript:Os01t0871500-01	evm.model.FRAGSCAFF_129.1168	2e-171
0-463:	transcript:Os01t0872700-01	evm.model.FRAGSCAFF_129.1165	0
0-464:	transcript:Os01t0872800-01	evm.model.FRAGSCAFF_129.1161	0
0-465:	transcript:Os01t0873700-01	evm.model.FRAGSCAFF_129.1157	0
0-466:	transcript:Os01t0874300-01	evm.model.FRAGSCAFF_129.1155	4e-140
0-467:	transcript:Os01t0874700-01	evm.model.FRAGSCAFF_129.1152	0
0-468:	transcript:Os01t0874800-03	evm.model.FRAGSCAFF_129.1151	0
0-469:	transcript:Os01t0874900-01	evm.model.FRAGSCAFF_129.1148	0
0-470:	transcript:Os01t0875000-01	evm.model.FRAGSCAFF_129.1147	1e-143
0-471:	transcript:Os01t0875300-00	evm.model.FRAGSCAFF_129.1146	7e-104
0-472:	transcript:Os01t0875400-01	evm.model.FRAGSCAFF_129.1145	0
0-473:	transcript:Os01t0875500-01	evm.model.FRAGSCAFF_129.1144	0
0-474:	transcript:Os01t0875700-01	evm.model.FRAGSCAFF_129.1142	0
0-475:	transcript:Os01t0875800-01	evm.model.FRAGSCAFF_129.1141	0
0-476:	transcript:Os01t0876300-01	evm.model.FRAGSCAFF_129.1140	0
0-477:	transcript:Os01t0876400-03	evm.model.FRAGSCAFF_129.1139.2	0
0-478:	transcript:Os01t0876800-00	evm.model.FRAGSCAFF_129.1136	0
0-479:	transcript:Os01t0877500-01	evm.model.FRAGSCAFF_129.1132_evm.model.FRAGSCAFF_129.1133	0
0-480:	transcript:Os01t0878000-01	evm.model.FRAGSCAFF_129.1131	8e-58
0-481:	transcript:Os01t0878300-01	evm.model.FRAGSCAFF_129.1127	0
0-482:	transcript:Os01t0878400-01	evm.model.FRAGSCAFF_129.1126	0
0-483:	transcript:Os01t0878800-01	evm.model.FRAGSCAFF_129.1122	1e-164
0-484:	transcript:Os01t0879200-01	evm.model.FRAGSCAFF_129.1120	4e-89
0-485:	transcript:Os01t0879600-00	evm.model.FRAGSCAFF_129.1115	4e-117
0-486:	transcript:Os01t0880200-01	evm.model.FRAGSCAFF_129.1107	0
0-487:	transcript:Os01t0880300-02	evm.model.FRAGSCAFF_129.1106	0
0-488:	transcript:Os01t0880400-01	evm.model.FRAGSCAFF_129.1105	0
0-489:	transcript:Os01t0880800-01	evm.model.FRAGSCAFF_129.1103	0
0-490:	transcript:Os01t0881100-01	evm.model.FRAGSCAFF_129.1101	0
0-491:	transcript:Os01t0881300-02	evm.model.FRAGSCAFF_129.1100.2	3e-142
0-492:	transcript:Os01t0881400-00	evm.model.FRAGSCAFF_129.1099	1e-154
0-493:	transcript:Os01t0881500-02	evm.model.FRAGSCAFF_129.1098	0
0-494:	transcript:Os01t0881900-01	evm.model.FRAGSCAFF_129.1097	0
0-495:	transcript:Os01t0881966-01	evm.model.FRAGSCAFF_129.1096	0
0-496:	transcript:Os01t0882300-01	evm.model.FRAGSCAFF_129.1092	0
0-497:	transcript:Os01t0882400-01	evm.model.FRAGSCAFF_129.1091	2e-122
0-498:	transcript:Os01t0882500-00	evm.model.FRAGSCAFF_129.1090.1	2e-87
0-499:	transcript:Os01t0883000-00	evm.model.FRAGSCAFF_129.1088	0
0-500:	transcript:Os01t0883100-01	evm.model.FRAGSCAFF_129.1087	5e-135
0-501:	transcript:Os01t0883200-01	evm.model.FRAGSCAFF_129.1086	0
0-502:	transcript:Os01t0883800-02	evm.model.FRAGSCAFF_129.1081	0
0-503:	transcript:Os01t0883900-01	evm.model.FRAGSCAFF_129.1080	0
0-504:	transcript:Os01t0884300-01	evm.model.FRAGSCAFF_129.1078	3e-178
0-505:	transcript:Os01t0884400-01	evm.model.FRAGSCAFF_129.1076	5e-53
0-506:	transcript:Os01t0884700-00	evm.model.FRAGSCAFF_129.1074	9e-70
0-507:	transcript:Os01t0884900-01	evm.model.FRAGSCAFF_129.1072	1e-92
0-508:	transcript:Os01t0885200-01	evm.model.FRAGSCAFF_129.1071	0
0-509:	transcript:Os01t0885300-03	evm.model.FRAGSCAFF_129.1070	0
0-510:	transcript:Os01t0885600-01	evm.model.FRAGSCAFF_129.1067	0
0-511:	transcript:Os01t0885900-00	evm.model.FRAGSCAFF_129.1066	1e-41
0-512:	transcript:Os01t0886000-01	evm.model.FRAGSCAFF_129.1065	1e-158
0-513:	transcript:Os01t0886200-01	evm.model.FRAGSCAFF_129.1060	1e-139
0-514:	transcript:Os01t0886300-01	evm.model.FRAGSCAFF_129.1059	0
0-515:	transcript:Os01t0886600-01	evm.model.FRAGSCAFF_129.1058	0
0-516:	transcript:Os01t0886900-00	evm.model.FRAGSCAFF_129.1055.1	0
0-517:	transcript:Os01t0887100-01	evm.model.FRAGSCAFF_129.1054	6e-117
0-518:	transcript:Os01t0887700-01	evm.model.FRAGSCAFF_129.1053	4e-143
0-519:	transcript:Os01t0888300-01	evm.model.FRAGSCAFF_129.1052	3e-180
0-520:	transcript:Os01t0888500-01	evm.model.FRAGSCAFF_129.1051	7e-156
0-521:	transcript:Os01t0888600-01	evm.model.FRAGSCAFF_129.1047	0
0-522:	transcript:Os01t0888800-01	evm.model.FRAGSCAFF_129.1044	2e-20
0-523:	transcript:Os01t0888900-01	evm.model.FRAGSCAFF_129.1040	4e-33
0-524:	transcript:Os01t0889000-01	evm.model.FRAGSCAFF_129.1038	0
0-525:	transcript:Os01t0889400-01	evm.model.FRAGSCAFF_129.1032	6e-143
0-526:	transcript:Os01t0889800-01	evm.model.FRAGSCAFF_129.1029	1e-164
0-527:	transcript:Os01t0890900-01	evm.model.FRAGSCAFF_129.1026.1	0
0-528:	transcript:Os01t0892800-02	evm.model.FRAGSCAFF_129.1024	0
0-529:	transcript:Os01t0893400-01	evm.model.FRAGSCAFF_129.1023	0
0-530:	transcript:Os01t0894000-01	evm.model.FRAGSCAFF_129.1022	0
0-531:	transcript:Os01t0894300-01	evm.model.FRAGSCAFF_129.1021	0
0-532:	transcript:Os01t0894600-01	evm.model.FRAGSCAFF_129.1020	8e-119
0-533:	transcript:Os01t0894700-01	evm.model.FRAGSCAFF_129.1019	8e-114
0-534:	transcript:Os01t0895100-02	evm.model.FRAGSCAFF_129.1016	0
0-535:	transcript:Os01t0895200-01	evm.model.FRAGSCAFF_129.1015	2e-85
0-536:	transcript:Os01t0895500-01	evm.model.FRAGSCAFF_129.1013	0
0-537:	transcript:Os01t0895600-01	evm.model.FRAGSCAFF_129.1012.2	0
0-538:	transcript:Os01t0896200-01	evm.model.FRAGSCAFF_129.1010.1	6e-135
0-539:	transcript:Os01t0896300-01	evm.model.FRAGSCAFF_129.1008	6e-139
0-540:	transcript:Os01t0896700-00	evm.model.FRAGSCAFF_129.1004.2	0
0-541:	transcript:Os01t0897200-01	evm.model.FRAGSCAFF_129.1003	1e-96
0-542:	transcript:Os01t0897500-01	evm.model.FRAGSCAFF_129.1001	2e-58
0-543:	transcript:Os01t0897600-01	evm.model.FRAGSCAFF_129.1000	0
0-544:	transcript:Os01t0897700-01	evm.model.FRAGSCAFF_129.999	0
0-545:	transcript:Os01t0897800-01	evm.model.FRAGSCAFF_129.998	0
0-546:	transcript:Os01t0898300-01	evm.model.FRAGSCAFF_129.997	0
0-547:	transcript:Os01t0898400-01	evm.model.FRAGSCAFF_129.996	8e-101
0-548:	transcript:Os01t0898500-01	evm.model.FRAGSCAFF_129.994	0
0-549:	transcript:Os01t0898800-00	evm.model.FRAGSCAFF_129.993	5e-84
0-550:	transcript:Os01t0898900-01	evm.model.FRAGSCAFF_129.991	0
0-551:	transcript:Os01t0899500-02	evm.model.FRAGSCAFF_129.990	0
0-552:	transcript:Os01t0899800-01	evm.model.FRAGSCAFF_129.988	0
0-553:	transcript:Os01t0900400-01	evm.model.FRAGSCAFF_129.986	0
0-554:	transcript:Os01t0900800-01	evm.model.FRAGSCAFF_129.985	2e-138
0-555:	transcript:Os01t0900900-01	evm.model.FRAGSCAFF_129.984.1	8e-101
0-556:	transcript:Os01t0901000-01	evm.model.FRAGSCAFF_129.982	0
0-557:	transcript:Os01t0901500-01	evm.model.FRAGSCAFF_129.980	0
0-558:	transcript:Os01t0901800-02	evm.model.FRAGSCAFF_129.979	5e-102
0-559:	transcript:Os01t0902100-00	evm.model.FRAGSCAFF_129.978	6e-169
0-560:	transcript:Os01t0902200-01	evm.model.FRAGSCAFF_129.976	0
0-561:	transcript:Os01t0902300-01	evm.model.FRAGSCAFF_129.975	0
0-562:	transcript:Os01t0904400-01	evm.model.FRAGSCAFF_129.972	0
0-563:	transcript:Os01t0904700-01	evm.model.FRAGSCAFF_129.971.2	0
0-564:	transcript:Os01t0905200-01	evm.model.FRAGSCAFF_129.969	0
0-565:	transcript:Os01t0905400-01	evm.model.FRAGSCAFF_129.964	0
0-566:	transcript:Os01t0905700-01	evm.model.FRAGSCAFF_129.962	5e-171
0-567:	transcript:Os01t0905800-01	evm.model.FRAGSCAFF_129.961	0
0-568:	transcript:Os01t0906000-01	evm.model.FRAGSCAFF_129.960	1e-48
0-569:	transcript:Os01t0906200-01	evm.model.FRAGSCAFF_129.958.1	0
0-570:	transcript:Os01t0906600-01	evm.model.FRAGSCAFF_129.956	2e-114
0-571:	transcript:Os01t0907200-00	evm.model.FRAGSCAFF_129.955	3e-92
0-572:	transcript:Os01t0907600-01	evm.model.FRAGSCAFF_129.954	1e-98
0-573:	transcript:Os01t0907900-01	evm.model.FRAGSCAFF_129.951	0
0-574:	transcript:Os01t0908100-01	evm.model.FRAGSCAFF_129.950	0
0-575:	transcript:Os01t0908200-01	evm.model.FRAGSCAFF_129.947	4e-158
0-576:	transcript:Os01t0908600-01	evm.model.FRAGSCAFF_129.944	0
0-577:	transcript:Os01t0909000-00	evm.model.FRAGSCAFF_129.939	2e-55
0-578:	transcript:Os01t0909100-01	evm.model.FRAGSCAFF_129.937	3e-24
0-579:	transcript:Os01t0909200-01	evm.model.FRAGSCAFF_129.935	0
0-580:	transcript:Os01t0909400-01	evm.model.FRAGSCAFF_129.933	0
0-581:	transcript:Os01t0910500-01	evm.model.FRAGSCAFF_129.931	5e-11
0-582:	transcript:Os01t0910800-00	evm.model.FRAGSCAFF_129.926	9e-11
0-583:	transcript:Os01t0911000-01	evm.model.FRAGSCAFF_129.925	2e-180
0-584:	transcript:Os01t0911100-01	evm.model.FRAGSCAFF_129.918	0
0-585:	transcript:Os01t0911200-01	evm.model.FRAGSCAFF_129.917	0
0-586:	transcript:Os01t0911300-01	evm.model.FRAGSCAFF_129.915	2e-31
0-587:	transcript:Os01t0911700-02	evm.model.FRAGSCAFF_129.914	0
0-588:	transcript:Os01t0911800-01	evm.model.FRAGSCAFF_129.913	0
0-589:	transcript:Os01t0913000-01	evm.model.FRAGSCAFF_129.911	2e-106
0-590:	transcript:Os01t0913100-01	evm.model.FRAGSCAFF_129.908	1e-78
0-591:	transcript:Os01t0913400-01	evm.model.FRAGSCAFF_129.906	0
0-592:	transcript:Os01t0913800-01	evm.model.FRAGSCAFF_129.904	6e-121
0-593:	transcript:Os01t0914000-01	evm.model.FRAGSCAFF_129.902	2e-72
0-594:	transcript:Os01t0914100-00	evm.model.FRAGSCAFF_129.899	7e-22
0-595:	transcript:Os01t0914600-01	evm.model.FRAGSCAFF_129.897	0
0-596:	transcript:Os01t0914700-01	evm.model.FRAGSCAFF_129.896	2e-91
0-597:	transcript:Os01t0915000-01	evm.model.FRAGSCAFF_129.894	5e-99
0-598:	transcript:Os01t0915400-00	evm.model.FRAGSCAFF_129.891	4e-93
0-599:	transcript:Os01t0915600-01	evm.model.FRAGSCAFF_129.889	0
0-600:	transcript:Os01t0915800-01	evm.model.FRAGSCAFF_129.886	3e-90
0-601:	transcript:Os01t0916200-02	evm.model.FRAGSCAFF_129.883	0
0-602:	transcript:Os01t0916300-03	evm.model.FRAGSCAFF_129.880	0
0-603:	transcript:Os01t0916800-00	evm.model.FRAGSCAFF_129.879	0
0-604:	transcript:Os01t0917200-01	evm.model.FRAGSCAFF_129.876	0
0-605:	transcript:Os01t0917300-01	evm.model.FRAGSCAFF_129.875	3e-42
0-606:	transcript:Os01t0917400-01	evm.model.FRAGSCAFF_129.874	0
0-607:	transcript:Os01t0917900-01	evm.model.FRAGSCAFF_129.869	4e-47
0-608:	transcript:Os01t0918100-01	evm.model.FRAGSCAFF_129.868	3e-180
0-609:	transcript:Os01t0918200-01	evm.model.FRAGSCAFF_129.867	2e-59
0-610:	transcript:Os01t0919500-01	evm.model.FRAGSCAFF_129.859	5e-92
0-611:	transcript:Os01t0919600-01	evm.model.FRAGSCAFF_129.857	0
0-612:	transcript:Os01t0919700-01	evm.model.FRAGSCAFF_129.856	0
0-613:	transcript:Os01t0919800-01	evm.model.FRAGSCAFF_129.855	0
0-614:	transcript:Os01t0919900-01	evm.model.FRAGSCAFF_129.853	0
0-615:	transcript:Os01t0920000-01	evm.model.FRAGSCAFF_129.852	0
0-616:	transcript:Os01t0920400-01	evm.model.FRAGSCAFF_129.851	0
0-617:	transcript:Os01t0920700-00	evm.model.FRAGSCAFF_129.850	8e-100
0-618:	transcript:Os01t0921200-01	evm.model.FRAGSCAFF_129.849	0
0-619:	transcript:Os01t0921300-01	evm.model.FRAGSCAFF_129.848	0
0-620:	transcript:Os01t0921500-01	evm.model.FRAGSCAFF_129.846	0
0-621:	transcript:Os01t0921600-01	evm.model.FRAGSCAFF_129.845	2e-126
0-622:	transcript:Os01t0921800-01	evm.model.FRAGSCAFF_129.844	0
0-623:	transcript:Os01t0922100-01	evm.model.FRAGSCAFF_129.841	9e-116
0-624:	transcript:Os01t0922800-01	evm.model.FRAGSCAFF_129.838	5e-78
0-625:	transcript:Os01t0923200-01	evm.model.FRAGSCAFF_129.836	1e-40
0-626:	transcript:Os01t0923700-04	evm.model.FRAGSCAFF_129.835.1	0
0-627:	transcript:Os01t0923800-01	evm.model.FRAGSCAFF_129.831	1e-24
0-628:	transcript:Os01t0923900-01	evm.model.FRAGSCAFF_129.829	0
0-629:	transcript:Os01t0924200-01	evm.model.FRAGSCAFF_129.828	1e-68
0-630:	transcript:Os01t0924300-01	evm.model.FRAGSCAFF_129.827	1e-57
0-631:	transcript:Os01t0924600-01	evm.model.FRAGSCAFF_129.468	0
0-632:	transcript:Os01t0924900-01	evm.model.FRAGSCAFF_129.466	0
0-633:	transcript:Os01t0924933-01	evm.model.FRAGSCAFF_129.465	2e-165
0-634:	transcript:Os01t0924966-00	evm.model.FRAGSCAFF_129.463	4e-62
0-635:	transcript:Os01t0925000-02	evm.model.FRAGSCAFF_129.461.1	0
0-636:	transcript:Os01t0925300-01	evm.model.FRAGSCAFF_129.459	0
0-637:	transcript:Os01t0925400-01	evm.model.FRAGSCAFF_129.458	2e-67
0-638:	transcript:Os01t0925600-01	evm.model.FRAGSCAFF_129.456	5e-17
0-639:	transcript:Os01t0925700-01	evm.model.FRAGSCAFF_129.455	0
0-640:	transcript:Os01t0925800-01	evm.model.FRAGSCAFF_129.454	4e-131
0-641:	transcript:Os01t0926200-01	evm.model.FRAGSCAFF_129.453	1e-128
0-642:	transcript:Os01t0926300-01	evm.model.FRAGSCAFF_129.451	0
0-643:	transcript:Os01t0926400-03	evm.model.FRAGSCAFF_129.449	0
0-644:	transcript:Os01t0926800-01	evm.model.FRAGSCAFF_129.445	1e-144
0-645:	transcript:Os01t0927300-01	evm.model.FRAGSCAFF_129.443	6e-57
0-646:	transcript:Os01t0927400-01	evm.model.FRAGSCAFF_129.441	0
0-647:	transcript:Os01t0927500-01	evm.model.FRAGSCAFF_129.440	0
0-648:	transcript:Os01t0927600-01	evm.model.FRAGSCAFF_129.439	0
0-649:	transcript:Os01t0928000-01	evm.model.FRAGSCAFF_129.437	2e-164
0-650:	transcript:Os01t0928100-01	evm.model.FRAGSCAFF_129.436	4e-152
0-651:	transcript:Os01t0928400-01	evm.model.FRAGSCAFF_129.431	5e-50
0-652:	transcript:Os01t0928600-01	evm.model.FRAGSCAFF_129.430	0
0-653:	transcript:Os01t0929000-01	evm.model.FRAGSCAFF_129.429	2e-22
0-654:	transcript:Os01t0929200-01	evm.model.FRAGSCAFF_129.428	0
0-655:	transcript:Os01t0929500-01	evm.model.FRAGSCAFF_129.426	0
0-656:	transcript:Os01t0930200-01	evm.model.FRAGSCAFF_129.423	1e-53
0-657:	transcript:Os01t0930400-01	evm.model.FRAGSCAFF_129.422	5e-29
0-658:	transcript:Os01t0930500-01	evm.model.FRAGSCAFF_129.418	5e-76
0-659:	transcript:Os01t0931200-01	evm.model.FRAGSCAFF_129.417	1e-155
0-660:	transcript:Os01t0931300-01	evm.model.FRAGSCAFF_129.416	0
0-661:	transcript:Os01t0931400-02	evm.model.FRAGSCAFF_129.415	1e-169
0-662:	transcript:Os01t0931600-00	evm.model.FRAGSCAFF_129.414	8e-74
0-663:	transcript:Os01t0932500-01	evm.model.FRAGSCAFF_129.412	0
0-664:	transcript:Os01t0932950-00	evm.model.FRAGSCAFF_129.410	5e-24
0-665:	transcript:Os01t0933200-00	evm.model.FRAGSCAFF_129.409	1e-136
0-666:	transcript:Os01t0933500-00	evm.model.FRAGSCAFF_129.408	8e-57
0-667:	transcript:Os01t0933900-01	evm.model.FRAGSCAFF_129.406	2e-41
0-668:	transcript:Os01t0934000-01	evm.model.FRAGSCAFF_129.403	0
0-669:	transcript:Os01t0934100-01	evm.model.FRAGSCAFF_129.402	6e-115
0-670:	transcript:Os01t0934200-01	evm.model.FRAGSCAFF_129.401	2e-178
0-671:	transcript:Os01t0934300-02	evm.model.FRAGSCAFF_129.400	0
0-672:	transcript:Os01t0934350-00	evm.model.FRAGSCAFF_129.399	4e-40
0-673:	transcript:Os01t0934700-01	evm.model.FRAGSCAFF_129.398	7e-110
0-674:	transcript:Os01t0935000-01	evm.model.FRAGSCAFF_129.397	2e-174
0-675:	transcript:Os01t0935200-01	evm.model.FRAGSCAFF_129.394	7e-44
0-676:	transcript:Os01t0935300-02	evm.model.FRAGSCAFF_129.389	3e-17
0-677:	transcript:Os01t0935400-00	evm.model.FRAGSCAFF_129.387	0
0-678:	transcript:Os01t0935500-01	evm.model.FRAGSCAFF_129.386	0
0-679:	transcript:Os01t0935900-01	evm.model.FRAGSCAFF_129.383	4e-90
0-680:	transcript:Os01t0936000-00	evm.model.FRAGSCAFF_129.381	5e-63
0-681:	transcript:Os01t0936100-01	evm.model.FRAGSCAFF_129.380	0
0-682:	transcript:Os01t0936200-01	evm.model.FRAGSCAFF_129.379	1e-128
0-683:	transcript:Os01t0936700-01	evm.model.FRAGSCAFF_129.378	3e-12
0-684:	transcript:Os01t0936800-01	evm.model.FRAGSCAFF_129.377	0
0-685:	transcript:Os01t0936900-00	evm.model.FRAGSCAFF_129.376	7e-166
0-686:	transcript:Os01t0938100-01	evm.model.FRAGSCAFF_129.366	1e-103
0-687:	transcript:Os01t0938200-01	evm.model.FRAGSCAFF_129.364	0
0-688:	transcript:Os01t0938400-01	evm.model.ORIGINAL_4665.2	4e-21
0-689:	transcript:Os01t0938900-01	evm.model.ORIGINAL_4665.3	5e-36
0-690:	transcript:Os01t0939000-01	evm.model.ORIGINAL_4665.4	3e-46
0-691:	transcript:Os01t0939300-01	evm.model.ORIGINAL_4665.8	0
0-692:	transcript:Os01t0939400-01	evm.model.ORIGINAL_4665.10	1e-59
0-693:	transcript:Os01t0939500-00	evm.model.ORIGINAL_4665.13	0
0-694:	transcript:Os01t0939600-01	evm.model.ORIGINAL_4665.14	0
0-695:	transcript:Os01t0939700-01	evm.model.ORIGINAL_4665.16	0
0-696:	transcript:Os01t0940000-01	evm.model.ORIGINAL_4665.18	0
0-697:	transcript:Os01t0940100-01	evm.model.ORIGINAL_4665.19	0
0-698:	transcript:Os01t0940600-01	evm.model.ORIGINAL_4665.22	1e-53
0-699:	transcript:Os01t0941800-01	evm.model.ORIGINAL_4665.25	0
0-700:	transcript:Os01t0944700-01	evm.model.ORIGINAL_4665.27	8e-56
0-701:	transcript:Os01t0944800-00	evm.model.ORIGINAL_4665.28	2e-85
0-702:	transcript:Os01t0945001-01	evm.model.ORIGINAL_4665.31	2e-56
0-703:	transcript:Os01t0945800-01	evm.model.ORIGINAL_4665.34	0
0-704:	transcript:Os01t0946100-02	evm.model.ORIGINAL_4665.35	0
0-705:	transcript:Os01t0946200-01	evm.model.ORIGINAL_4665.36	6e-31
0-706:	transcript:Os01t0946500-01	evm.model.ORIGINAL_4665.41	4e-163
0-707:	transcript:Os01t0946600-01	evm.model.ORIGINAL_4665.43	1e-16
0-708:	transcript:Os01t0948100-01	evm.model.ORIGINAL_4665.45.1	0
0-709:	transcript:Os01t0948200-00	evm.model.ORIGINAL_4665.46	0
0-710:	transcript:Os01t0948300-01	evm.model.ORIGINAL_4665.47	6e-165
0-711:	transcript:Os01t0948400-01	evm.model.ORIGINAL_4665.48	2e-179
0-712:	transcript:Os01t0948500-01	evm.model.ORIGINAL_4665.49	0
0-713:	transcript:Os01t0948600-01	evm.model.ORIGINAL_4665.50	1e-12
0-714:	transcript:Os01t0949060-01	evm.model.ORIGINAL_4665.53	2e-34
0-715:	transcript:Os01t0949300-01	evm.model.ORIGINAL_4665.58	4e-75
0-716:	transcript:Os01t0949400-01	evm.model.ORIGINAL_4665.59	0
0-717:	transcript:Os01t0949700-01	evm.model.ORIGINAL_4665.62	1e-115
0-718:	transcript:Os01t0950866-00	evm.model.ORIGINAL_4665.65	3e-149
0-719:	transcript:Os01t0950900-01	evm.model.ORIGINAL_4665.66	4e-15
0-720:	transcript:Os01t0951200-01	evm.model.ORIGINAL_4665.68	0
0-721:	transcript:Os01t0952000-02	evm.model.ORIGINAL_4665.76	8e-20
0-722:	transcript:Os01t0952300-00	evm.model.ORIGINAL_4665.82	0
0-723:	transcript:Os01t0952500-01	evm.model.ORIGINAL_4665.84	4e-112
0-724:	transcript:Os01t0952600-01	evm.model.ORIGINAL_4665.87	0
0-725:	transcript:Os01t0952700-01	evm.model.ORIGINAL_4665.88	0
0-726:	transcript:Os01t0952900-01	evm.model.ORIGINAL_4665.89	2e-92
0-727:	transcript:Os01t0953100-01	evm.model.ORIGINAL_4665.93	1e-27
0-728:	transcript:Os01t0953500-01	evm.model.ORIGINAL_4665.95	0
0-729:	transcript:Os01t0953801-00	evm.model.ORIGINAL_4665.97	1e-96
0-730:	transcript:Os01t0954100-01	evm.model.ORIGINAL_4665.99	1e-15
0-731:	transcript:Os01t0954400-01	evm.model.ORIGINAL_4665.100	8e-139
0-732:	transcript:Os01t0954500-01	evm.model.ORIGINAL_4665.101	1e-145
0-733:	transcript:Os01t0955100-01	evm.model.ORIGINAL_4665.104	2e-76
0-734:	transcript:Os01t0955600-00	evm.model.ORIGINAL_4665.106	5e-24
0-735:	transcript:Os01t0955700-01	evm.model.ORIGINAL_4665.108	0
0-736:	transcript:Os01t0956075-00	evm.model.ORIGINAL_4665.113	1e-134
0-737:	transcript:Os01t0959000-01	evm.model.ORIGINAL_4665.133	4e-109
0-738:	transcript:Os01t0962300-00	evm.model.ORIGINAL_4665.152	3e-100
0-739:	transcript:Os01t0962400-01	evm.model.ORIGINAL_4665.154	2e-63
0-740:	transcript:Os01t0962600-01	evm.model.ORIGINAL_4665.155	7e-125
0-741:	transcript:Os01t0963300-01	evm.model.ORIGINAL_4665.156	9e-156
0-742:	transcript:Os01t0963400-01	evm.model.ORIGINAL_4665.157	8e-82
0-743:	transcript:Os01t0963800-01	evm.model.ORIGINAL_4665.158	4e-36
0-744:	transcript:Os01t0964000-01	evm.model.ORIGINAL_4665.159	1e-91
0-745:	transcript:Os01t0964133-01	evm.model.ORIGINAL_4665.160	5e-111
0-746:	transcript:Os01t0964800-01	evm.model.ORIGINAL_4665.164	0
0-747:	transcript:Os01t0965000-00	evm.model.ORIGINAL_4665.165	2e-53
0-748:	transcript:Os01t0965900-01	evm.model.FRAGSCAFF_400.896	3e-107
0-749:	transcript:Os01t0966100-01	evm.model.FRAGSCAFF_400.895	0
0-750:	transcript:Os01t0966300-01	evm.model.FRAGSCAFF_400.893	0
0-751:	transcript:Os01t0966700-01	evm.model.FRAGSCAFF_400.890	0
0-752:	transcript:Os01t0967000-00	evm.model.FRAGSCAFF_400.889	4e-48
0-753:	transcript:Os01t0967100-01	evm.model.FRAGSCAFF_400.888.1	0
0-754:	transcript:Os01t0968000-00	evm.model.FRAGSCAFF_400.887	0
0-755:	transcript:Os01t0968300-01	evm.model.FRAGSCAFF_400.885	2e-136
0-756:	transcript:Os01t0969100-01	evm.model.FRAGSCAFF_400.884.1	0
0-757:	transcript:Os01t0970600-01	evm.model.FRAGSCAFF_400.881	0
0-758:	transcript:Os01t0971100-01	evm.model.FRAGSCAFF_400.880.1	2e-109
0-759:	transcript:Os01t0971200-01	evm.model.FRAGSCAFF_400.879	1e-75
0-760:	transcript:Os01t0971400-01	evm.model.FRAGSCAFF_400.878	0
0-761:	transcript:Os01t0971500-01	evm.model.FRAGSCAFF_400.877	5e-86
0-762:	transcript:Os01t0971600-01	evm.model.FRAGSCAFF_400.876	0
0-763:	transcript:Os01t0971700-01	evm.model.FRAGSCAFF_400.874.1	7e-107
0-764:	transcript:Os01t0971800-01	evm.model.FRAGSCAFF_400.873	8e-33
0-765:	transcript:Os01t0971900-01	evm.model.FRAGSCAFF_400.872	0
0-766:	transcript:Os01t0972000-01	evm.model.FRAGSCAFF_400.868	7e-91
0-767:	transcript:Os01t0972200-01	evm.model.FRAGSCAFF_400.866	4e-28
0-768:	transcript:Os01t0972300-01	evm.model.FRAGSCAFF_400.862	1e-21
0-769:	transcript:Os01t0973000-01	evm.model.FRAGSCAFF_400.860	4e-180
0-770:	transcript:Os01t0973300-01	evm.model.FRAGSCAFF_400.857	0
0-771:	transcript:Os01t0973400-01	evm.model.FRAGSCAFF_400.856	7e-38
0-772:	transcript:Os01t0973500-01	evm.model.FRAGSCAFF_400.855	0
0-773:	transcript:Os01t0974000-01	evm.model.FRAGSCAFF_400.853	0
0-774:	transcript:Os01t0974300-01	evm.model.FRAGSCAFF_400.851	4e-108
0-775:	transcript:Os01t0974400-01	evm.model.FRAGSCAFF_400.849	2e-74
0-776:	transcript:Os01t0974500-01	evm.model.FRAGSCAFF_400.847	0
0-777:	transcript:Os01t0974800-01	evm.model.FRAGSCAFF_400.846	5e-147
0-778:	transcript:Os01t0975300-01	evm.model.FRAGSCAFF_400.844	2e-40
0-779:	transcript:Os01t0976000-01	evm.model.FRAGSCAFF_400.842	0
0-780:	transcript:Os01t0976100-01	evm.model.FRAGSCAFF_400.841	0
0-781:	transcript:Os01t0976300-01	evm.model.FRAGSCAFF_400.840	2e-47
0-782:	transcript:Os01t0976500-01	evm.model.FRAGSCAFF_400.838	0
0-783:	transcript:Os01t0976600-01	evm.model.FRAGSCAFF_400.837	0
0-784:	transcript:Os01t0976700-01	evm.model.FRAGSCAFF_400.834	1e-49
0-785:	transcript:Os01t0976800-01	evm.model.FRAGSCAFF_400.833	4e-51
0-786:	transcript:Os01t0977200-00	evm.model.FRAGSCAFF_400.829	0
0-787:	transcript:Os01t0977600-02	evm.model.FRAGSCAFF_400.826	0
0-788:	transcript:Os01t0978000-03	evm.model.FRAGSCAFF_400.824.2	6e-179
## Alignment 1: score=35478.0 e_value=0 N=742 1&chr1.1 plus
1- 0:	transcript:Os01t0100100-01	evm.model.ORIGINAL_5305.7	0
1- 1:	transcript:Os01t0100400-01	evm.model.ORIGINAL_5305.9	2e-36
1- 2:	transcript:Os01t0100500-01	evm.model.ORIGINAL_5305.10	0
1- 3:	transcript:Os01t0100600-01	evm.model.ORIGINAL_5305.11	3e-133
1- 4:	transcript:Os01t0100700-01	evm.model.ORIGINAL_5305.12	2e-28
1- 5:	transcript:Os01t0100900-01	evm.model.ORIGINAL_5305.13	0
1- 6:	transcript:Os01t0101150-00	evm.model.ORIGINAL_5305.14	0
1- 7:	transcript:Os01t0101200-01	evm.model.ORIGINAL_5305.15	3e-126
1- 8:	transcript:Os01t0101600-01	evm.model.ORIGINAL_5305.16	0
1- 9:	transcript:Os01t0101700-00	evm.model.ORIGINAL_5305.17	3e-80
1- 10:	transcript:Os01t0101800-01	evm.model.ORIGINAL_5305.18	0
1- 11:	transcript:Os01t0101900-00	evm.model.ORIGINAL_5305.19	7e-40
1- 12:	transcript:Os01t0102000-01	evm.model.ORIGINAL_5305.21	6e-42
1- 13:	transcript:Os01t0102500-01	evm.model.ORIGINAL_5305.23	0
1- 14:	transcript:Os01t0102700-01	evm.model.ORIGINAL_5305.24	3e-85
1- 15:	transcript:Os01t0103000-01	evm.model.ORIGINAL_5305.26	3e-153
1- 16:	transcript:Os01t0103100-01	evm.model.ORIGINAL_5305.28	0
1- 17:	transcript:Os01t0104400-01	evm.model.ORIGINAL_5305.29	1e-116
1- 18:	transcript:Os01t0104900-01	evm.model.ORIGINAL_5305.30	0
1- 19:	transcript:Os01t0105700-01	evm.model.ORIGINAL_5305.34	4e-110
1- 20:	transcript:Os01t0105800-01	evm.model.ORIGINAL_5305.35	2e-38
1- 21:	transcript:Os01t0105900-01	evm.model.ORIGINAL_5305.36	0
1- 22:	transcript:Os01t0106200-01	evm.model.ORIGINAL_5305.38	3e-113
1- 23:	transcript:Os01t0106300-01	evm.model.ORIGINAL_5305.39	8e-144
1- 24:	transcript:Os01t0106500-01	evm.model.ORIGINAL_5305.41	2e-19
1- 25:	transcript:Os01t0106700-01	evm.model.ORIGINAL_5305.46	7e-26
1- 26:	transcript:Os01t0106800-01	evm.model.ORIGINAL_5305.47	1e-78
1- 27:	transcript:Os01t0106900-01	evm.model.ORIGINAL_5305.48	0
1- 28:	transcript:Os01t0107700-01	evm.model.ORIGINAL_5305.54	0
1- 29:	transcript:Os01t0107900-01	evm.model.ORIGINAL_5305.56	0
1- 30:	transcript:Os01t0108000-01	evm.model.ORIGINAL_5305.57	0
1- 31:	transcript:Os01t0108400-00	evm.model.ORIGINAL_5305.58	8e-37
1- 32:	transcript:Os01t0108800-01	evm.model.ORIGINAL_5305.59	2e-127
1- 33:	transcript:Os01t0109300-02	evm.model.ORIGINAL_5305.60	0
1- 34:	transcript:Os01t0109700-01	evm.model.ORIGINAL_5305.61	0
1- 35:	transcript:Os01t0109750-01	evm.model.ORIGINAL_5305.62	5e-81
1- 36:	transcript:Os01t0110100-01	evm.model.ORIGINAL_5305.63	0
1- 37:	transcript:Os01t0110400-01	evm.model.ORIGINAL_5305.65	0
1- 38:	transcript:Os01t0110500-01	evm.model.ORIGINAL_5305.66	0
1- 39:	transcript:Os01t0110700-01	evm.model.ORIGINAL_5305.67	0
1- 40:	transcript:Os01t0110800-01	evm.model.ORIGINAL_5305.69.2	0
1- 41:	transcript:Os01t0111100-01	evm.model.ORIGINAL_5305.71	7e-134
1- 42:	transcript:Os01t0111200-01	evm.model.ORIGINAL_5305.72	0
1- 43:	transcript:Os01t0111400-01	evm.model.ORIGINAL_5305.74	3e-24
1- 44:	transcript:Os01t0111500-01	evm.model.ORIGINAL_5305.75	2e-76
1- 45:	transcript:Os01t0111700-01	evm.model.ORIGINAL_5305.76	5e-42
1- 46:	transcript:Os01t0111800-01	evm.model.ORIGINAL_5305.80	6e-14
1- 47:	transcript:Os01t0111900-01	evm.model.ORIGINAL_5305.81	5e-17
1- 48:	transcript:Os01t0112100-01	evm.model.ORIGINAL_5305.84	2e-178
1- 49:	transcript:Os01t0112400-01	evm.model.ORIGINAL_5305.85	2e-113
1- 50:	transcript:Os01t0112500-01	evm.model.ORIGINAL_5305.87	0
1- 51:	transcript:Os01t0113300-01	evm.model.ORIGINAL_5305.91	5e-114
1- 52:	transcript:Os01t0114700-00	evm.model.ORIGINAL_5305.93	0
1- 53:	transcript:Os01t0115700-01	evm.model.ORIGINAL_5305.97	1e-143
1- 54:	transcript:Os01t0116400-01	evm.model.ORIGINAL_5305.104	0
1- 55:	transcript:Os01t0116800-00	evm.model.ORIGINAL_5305.108	1e-117
1- 56:	transcript:Os01t0117000-00	evm.model.ORIGINAL_4745.1	2e-24
1- 57:	transcript:Os01t0117100-00	evm.model.ORIGINAL_4745.4	0
1- 58:	transcript:Os01t0117900-02	evm.model.ORIGINAL_4745.15	0
1- 59:	transcript:Os01t0118000-01	evm.model.ORIGINAL_4745.17	0
1- 60:	transcript:Os01t0118100-01	evm.model.ORIGINAL_4745.18	0
1- 61:	transcript:Os01t0118400-01	evm.model.ORIGINAL_4745.19	0
1- 62:	transcript:Os01t0118700-01	evm.model.ORIGINAL_4745.21	0
1- 63:	transcript:Os01t0119100-00	evm.model.ORIGINAL_4745.24	1e-46
1- 64:	transcript:Os01t0120300-00	evm.model.ORIGINAL_4745.29	2e-16
1- 65:	transcript:Os01t0120400-02	evm.model.ORIGINAL_4745.31	4e-40
1- 66:	transcript:Os01t0120500-01	evm.model.ORIGINAL_4745.32	1e-119
1- 67:	transcript:Os01t0120600-01	evm.model.ORIGINAL_4745.33	3e-128
1- 68:	transcript:Os01t0120700-01	evm.model.ORIGINAL_4745.34	2e-43
1- 69:	transcript:Os01t0120800-01	evm.model.ORIGINAL_4745.36	0
1- 70:	transcript:Os01t0121000-01	evm.model.ORIGINAL_4745.37	2e-83
1- 71:	transcript:Os01t0121100-02	evm.model.ORIGINAL_4745.38	0
1- 72:	transcript:Os01t0121200-01	evm.model.ORIGINAL_4745.39	2e-165
1- 73:	transcript:Os01t0121300-01	evm.model.ORIGINAL_4745.40	0
1- 74:	transcript:Os01t0121500-01	evm.model.ORIGINAL_4745.41	1e-52
1- 75:	transcript:Os01t0121800-01	evm.model.ORIGINAL_4745.44	0
1- 76:	transcript:Os01t0121950-00	evm.model.ORIGINAL_4745.45	6e-103
1- 77:	transcript:Os01t0125600-01	evm.model.ORIGINAL_4745.49	5e-156
1- 78:	transcript:Os01t0125700-01	evm.model.ORIGINAL_4745.50	0
1- 79:	transcript:Os01t0125800-01	evm.model.ORIGINAL_4745.51	0
1- 80:	transcript:Os01t0125900-01	evm.model.ORIGINAL_4745.53	0
1- 81:	transcript:Os01t0126100-01	evm.model.ORIGINAL_4745.54	0
1- 82:	transcript:Os01t0126600-01	evm.model.ORIGINAL_4745.56	0
1- 83:	transcript:Os01t0127300-01	evm.model.ORIGINAL_4745.60	0
1- 84:	transcript:Os01t0127500-01	evm.model.ORIGINAL_4745.62	0
1- 85:	transcript:Os01t0127700-01	evm.model.ORIGINAL_4745.63	8e-15
1- 86:	transcript:Os01t0127900-01	evm.model.ORIGINAL_4745.66	0
1- 87:	transcript:Os01t0128000-01	evm.model.ORIGINAL_4745.67	1e-150
1- 88:	transcript:Os01t0128100-01	evm.model.ORIGINAL_4745.70	5e-107
1- 89:	transcript:Os01t0128400-01	evm.model.ORIGINAL_4745.71	0
1- 90:	transcript:Os01t0128800-01	evm.model.ORIGINAL_4745.74	3e-117
1- 91:	transcript:Os01t0129200-01	evm.model.ORIGINAL_4745.76	8e-110
1- 92:	transcript:Os01t0129500-02	evm.model.ORIGINAL_4745.77	0
1- 93:	transcript:Os01t0129600-00	evm.model.ORIGINAL_4745.82	3e-85
1- 94:	transcript:Os01t0130000-01	evm.model.ORIGINAL_4745.84	0
1- 95:	transcript:Os01t0130400-01	evm.model.ORIGINAL_4745.86	0
1- 96:	transcript:Os01t0131300-01	evm.model.FRAGSCAFF_136.160	2e-52
1- 97:	transcript:Os01t0131600-02	evm.model.FRAGSCAFF_136.155	3e-97
1- 98:	transcript:Os01t0132400-01	evm.model.FRAGSCAFF_136.151	4e-18
1- 99:	transcript:Os01t0132500-01	evm.model.FRAGSCAFF_136.150	1e-63
1-100:	transcript:Os01t0132700-01	evm.model.FRAGSCAFF_136.148	5e-79
1-101:	transcript:Os01t0132766-01	evm.model.FRAGSCAFF_136.147	9e-81
1-102:	transcript:Os01t0133100-02	evm.model.FRAGSCAFF_136.145	0
1-103:	transcript:Os01t0133200-01	evm.model.FRAGSCAFF_136.144	2e-86
1-104:	transcript:Os01t0133400-01	evm.model.FRAGSCAFF_136.143	0
1-105:	transcript:Os01t0133600-00	evm.model.FRAGSCAFF_136.142	0
1-106:	transcript:Os01t0134500-01	evm.model.FRAGSCAFF_136.140	0
1-107:	transcript:Os01t0134700-01	evm.model.FRAGSCAFF_136.139	0
1-108:	transcript:Os01t0134800-01	evm.model.FRAGSCAFF_136.138	2e-11
1-109:	transcript:Os01t0134900-01	evm.model.FRAGSCAFF_136.137	0
1-110:	transcript:Os01t0135700-01	evm.model.FRAGSCAFF_136.136	8e-98
1-111:	transcript:Os01t0135900-02	evm.model.FRAGSCAFF_136.135	3e-88
1-112:	transcript:Os01t0136000-01	evm.model.FRAGSCAFF_136.134	7e-91
1-113:	transcript:Os01t0136300-01	evm.model.FRAGSCAFF_136.131	1e-25
1-114:	transcript:Os01t0136800-01	evm.model.FRAGSCAFF_136.126	0
1-115:	transcript:Os01t0136900-00	evm.model.FRAGSCAFF_136.125	3e-11
1-116:	transcript:Os01t0139000-00	evm.model.FRAGSCAFF_136.124	2e-20
1-117:	transcript:Os01t0139200-01	evm.model.FRAGSCAFF_136.123	0
1-118:	transcript:Os01t0139600-01	evm.model.FRAGSCAFF_136.120	2e-30
1-119:	transcript:Os01t0140100-01	evm.model.FRAGSCAFF_136.118	0
1-120:	transcript:Os01t0140400-02	evm.model.FRAGSCAFF_136.117	0
1-121:	transcript:Os01t0140700-01	evm.model.FRAGSCAFF_136.115	6e-138
1-122:	transcript:Os01t0141100-02	evm.model.FRAGSCAFF_136.110	0
1-123:	transcript:Os01t0141600-01	evm.model.FRAGSCAFF_136.107	1e-168
1-124:	transcript:Os01t0141900-01	evm.model.FRAGSCAFF_136.105	0
1-125:	transcript:Os01t0142200-01	evm.model.FRAGSCAFF_136.104	1e-111
1-126:	transcript:Os01t0142300-03	evm.model.FRAGSCAFF_136.103	0
1-127:	transcript:Os01t0142500-01	evm.model.FRAGSCAFF_136.101	6e-168
1-128:	transcript:Os01t0143100-01	evm.model.FRAGSCAFF_136.96	0
1-129:	transcript:Os01t0143900-01	evm.model.FRAGSCAFF_136.94	9e-38
1-130:	transcript:Os01t0144200-01	evm.model.FRAGSCAFF_136.93	2e-135
1-131:	transcript:Os01t0144300-01	evm.model.FRAGSCAFF_136.91	1e-175
1-132:	transcript:Os01t0144500-00	evm.model.FRAGSCAFF_136.89	3e-30
1-133:	transcript:Os01t0144600-01	evm.model.FRAGSCAFF_136.86	4e-65
1-134:	transcript:Os01t0147400-00	evm.model.FRAGSCAFF_136.74	5e-26
1-135:	transcript:Os01t0147800-01	evm.model.FRAGSCAFF_136.72	0
1-136:	transcript:Os01t0147900-01	evm.model.FRAGSCAFF_136.71	3e-167
1-137:	transcript:Os01t0148000-00	evm.model.FRAGSCAFF_136.70	0
1-138:	transcript:Os01t0149350-00	evm.model.FRAGSCAFF_136.67	0
1-139:	transcript:Os01t0149800-01	evm.model.FRAGSCAFF_136.66	6e-11
1-140:	transcript:Os01t0149900-01	evm.model.FRAGSCAFF_136.65	0
1-141:	transcript:Os01t0151100-01	evm.model.FRAGSCAFF_136.63	0
1-142:	transcript:Os01t0151200-01	evm.model.FRAGSCAFF_136.62	0
1-143:	transcript:Os01t0151700-01	evm.model.FRAGSCAFF_136.61	0
1-144:	transcript:Os01t0152600-00	evm.model.FRAGSCAFF_136.57	0
1-145:	transcript:Os01t0152900-00	evm.model.FRAGSCAFF_136.56	5e-66
1-146:	transcript:Os01t0153200-00	evm.model.FRAGSCAFF_136.55	2e-14
1-147:	transcript:Os01t0153250-00	evm.model.FRAGSCAFF_136.54	0
1-148:	transcript:Os01t0153400-01	evm.model.FRAGSCAFF_136.52	0
1-149:	transcript:Os01t0153900-00	evm.model.FRAGSCAFF_136.50	2e-72
1-150:	transcript:Os01t0154500-01	evm.model.FRAGSCAFF_136.41	4e-105
1-151:	transcript:Os01t0155000-02	evm.model.FRAGSCAFF_136.39	1e-155
1-152:	transcript:Os01t0155300-00	evm.model.FRAGSCAFF_136.37	6e-137
1-153:	transcript:Os01t0155400-01	evm.model.FRAGSCAFF_136.36	0
1-154:	transcript:Os01t0155500-01	evm.model.FRAGSCAFF_136.33	0
1-155:	transcript:Os01t0155600-02	evm.model.FRAGSCAFF_136.32	2e-132
1-156:	transcript:Os01t0156300-01	evm.model.FRAGSCAFF_136.31	1e-45
1-157:	transcript:Os01t0157200-01	evm.model.FRAGSCAFF_136.30	2e-49
1-158:	transcript:Os01t0157700-00	evm.model.FRAGSCAFF_136.28	3e-88
1-159:	transcript:Os01t0158000-01	evm.model.FRAGSCAFF_136.24	0
1-160:	transcript:Os01t0158100-01	evm.model.FRAGSCAFF_136.22	9e-131
1-161:	transcript:Os01t0158200-01	evm.model.FRAGSCAFF_136.20	0
1-162:	transcript:Os01t0159000-01	evm.model.FRAGSCAFF_136.17	3e-74
1-163:	transcript:Os01t0159300-01	evm.model.FRAGSCAFF_136.15	0
1-164:	transcript:Os01t0159400-01	evm.model.FRAGSCAFF_136.14	0
1-165:	transcript:Os01t0159600-01	evm.model.FRAGSCAFF_136.13	1e-46
1-166:	transcript:Os01t0159800-02	evm.model.FRAGSCAFF_136.12	8e-141
1-167:	transcript:Os01t0160100-01	evm.model.FRAGSCAFF_136.11	0
1-168:	transcript:Os01t0161300-00	evm.model.FRAGSCAFF_136.5	0
1-169:	transcript:Os01t0164500-01	evm.model.FRAGSCAFF_226.393	0
1-170:	transcript:Os01t0164600-01	evm.model.FRAGSCAFF_226.392	0
1-171:	transcript:Os01t0164700-01	evm.model.FRAGSCAFF_226.391	1e-31
1-172:	transcript:Os01t0164800-01	evm.model.FRAGSCAFF_226.390	0
1-173:	transcript:Os01t0165000-01	evm.model.FRAGSCAFF_226.389	1e-155
1-174:	transcript:Os01t0165100-02	evm.model.FRAGSCAFF_226.388	0
1-175:	transcript:Os01t0165200-01	evm.model.FRAGSCAFF_226.387	0
1-176:	transcript:Os01t0165600-00	evm.model.FRAGSCAFF_226.386	7e-85
1-177:	transcript:Os01t0166100-01	evm.model.FRAGSCAFF_226.382	0
1-178:	transcript:Os01t0166500-02	evm.model.FRAGSCAFF_226.378	9e-48
1-179:	transcript:Os01t0166800-01	evm.model.FRAGSCAFF_226.377	0
1-180:	transcript:Os01t0167600-00	evm.model.FRAGSCAFF_226.375	6e-33
1-181:	transcript:Os01t0167750-00	evm.model.FRAGSCAFF_226.373	0
1-182:	transcript:Os01t0167900-01	evm.model.FRAGSCAFF_226.371.2	1e-117
1-183:	transcript:Os01t0168200-01	evm.model.FRAGSCAFF_226.368	5e-84
1-184:	transcript:Os01t0168300-01	evm.model.FRAGSCAFF_226.367	7e-171
1-185:	transcript:Os01t0168400-01	evm.model.FRAGSCAFF_226.366	0
1-186:	transcript:Os01t0168500-01	evm.model.FRAGSCAFF_226.364	0
1-187:	transcript:Os01t0168600-01	evm.model.FRAGSCAFF_226.363	3e-166
1-188:	transcript:Os01t0168800-01	evm.model.FRAGSCAFF_226.362	3e-167
1-189:	transcript:Os01t0169400-01	evm.model.FRAGSCAFF_226.358	4e-146
1-190:	transcript:Os01t0169500-01	evm.model.FRAGSCAFF_226.357	0
1-191:	transcript:Os01t0169800-01	evm.model.FRAGSCAFF_226.355	0
1-192:	transcript:Os01t0169900-01	evm.model.FRAGSCAFF_226.353	0
1-193:	transcript:Os01t0170000-01	evm.model.FRAGSCAFF_226.351	0
1-194:	transcript:Os01t0170500-01	evm.model.FRAGSCAFF_226.347	0
1-195:	transcript:Os01t0170800-01	evm.model.FRAGSCAFF_226.344	0
1-196:	transcript:Os01t0171000-01	evm.model.FRAGSCAFF_226.341	0
1-197:	transcript:Os01t0172200-01	evm.model.FRAGSCAFF_226.340.1	0
1-198:	transcript:Os01t0172300-01	evm.model.FRAGSCAFF_226.338.2	6e-71
1-199:	transcript:Os01t0172900-00	evm.model.FRAGSCAFF_226.337	1e-45
1-200:	transcript:Os01t0173000-01	evm.model.FRAGSCAFF_226.336	1e-76
1-201:	transcript:Os01t0173100-01	evm.model.FRAGSCAFF_226.335	2e-63
1-202:	transcript:Os01t0173600-00	evm.model.FRAGSCAFF_226.334	4e-100
1-203:	transcript:Os01t0173900-01	evm.model.FRAGSCAFF_226.331	0
1-204:	transcript:Os01t0174000-01	evm.model.FRAGSCAFF_226.328	5e-58
1-205:	transcript:Os01t0174300-01	evm.model.FRAGSCAFF_226.326	0
1-206:	transcript:Os01t0174700-01	evm.model.FRAGSCAFF_226.324	0
1-207:	transcript:Os01t0174900-01	evm.model.FRAGSCAFF_226.322	1e-23
1-208:	transcript:Os01t0175000-03	evm.model.FRAGSCAFF_226.321	9e-169
1-209:	transcript:Os01t0175100-01	evm.model.FRAGSCAFF_226.315	2e-42
1-210:	transcript:Os01t0175600-01	evm.model.FRAGSCAFF_226.313	5e-71
1-211:	transcript:Os01t0176000-01	evm.model.FRAGSCAFF_226.312	2e-23
1-212:	transcript:Os01t0176700-01	evm.model.FRAGSCAFF_226.307	2e-134
1-213:	transcript:Os01t0176800-01	evm.model.FRAGSCAFF_226.306	3e-153
1-214:	transcript:Os01t0176900-00	evm.model.FRAGSCAFF_226.305	3e-35
1-215:	transcript:Os01t0177400-01	evm.model.FRAGSCAFF_226.300	0
1-216:	transcript:Os01t0177900-01	evm.model.FRAGSCAFF_226.298	0
1-217:	transcript:Os01t0178100-01	evm.model.FRAGSCAFF_226.296	8e-143
1-218:	transcript:Os01t0178200-00	evm.model.FRAGSCAFF_226.295	3e-162
1-219:	transcript:Os01t0178500-02	evm.model.FRAGSCAFF_226.291	2e-101
1-220:	transcript:Os01t0178700-01	evm.model.FRAGSCAFF_226.289	0
1-221:	transcript:Os01t0178850-00	evm.model.FRAGSCAFF_226.288	3e-15
1-222:	transcript:Os01t0179000-01	evm.model.FRAGSCAFF_226.287	0
1-223:	transcript:Os01t0179200-01	evm.model.FRAGSCAFF_226.286	0
1-224:	transcript:Os01t0179300-01	evm.model.FRAGSCAFF_226.285	1e-95
1-225:	transcript:Os01t0179500-01	evm.model.FRAGSCAFF_226.284	0
1-226:	transcript:Os01t0179600-01	evm.model.FRAGSCAFF_226.283	0
1-227:	transcript:Os01t0179800-01	evm.model.FRAGSCAFF_226.282	0
1-228:	transcript:Os01t0180000-01	evm.model.FRAGSCAFF_226.280	0
1-229:	transcript:Os01t0180300-01	evm.model.FRAGSCAFF_226.278	0
1-230:	transcript:Os01t0180400-01	evm.model.FRAGSCAFF_226.277	7e-66
1-231:	transcript:Os01t0180700-01	evm.model.FRAGSCAFF_226.272	0
1-232:	transcript:Os01t0180800-01	evm.model.FRAGSCAFF_226.270	0
1-233:	transcript:Os01t0181000-00	evm.model.FRAGSCAFF_226.268	0
1-234:	transcript:Os01t0182300-01	evm.model.FRAGSCAFF_226.267	9e-56
1-235:	transcript:Os01t0182600-03	evm.model.FRAGSCAFF_226.266	0
1-236:	transcript:Os01t0182700-01	evm.model.FRAGSCAFF_226.263	2e-66
1-237:	transcript:Os01t0182832-00	evm.model.FRAGSCAFF_226.262	0
1-238:	transcript:Os01t0183400-01	evm.model.FRAGSCAFF_226.261	6e-50
1-239:	transcript:Os01t0183600-01	evm.model.FRAGSCAFF_226.259	0
1-240:	transcript:Os01t0183800-01	evm.model.FRAGSCAFF_226.258	0
1-241:	transcript:Os01t0184000-01	evm.model.FRAGSCAFF_226.255	1e-35
1-242:	transcript:Os01t0184100-01	evm.model.FRAGSCAFF_226.253	9e-77
1-243:	transcript:Os01t0184500-01	evm.model.FRAGSCAFF_226.252	0
1-244:	transcript:Os01t0184800-01	evm.model.FRAGSCAFF_226.250	4e-150
1-245:	transcript:Os01t0184900-01	evm.model.FRAGSCAFF_226.249	0
1-246:	transcript:Os01t0185300-01	evm.model.FRAGSCAFF_226.247	0
1-247:	transcript:Os01t0185900-01	evm.model.FRAGSCAFF_226.246	4e-147
1-248:	transcript:Os01t0186000-01	evm.model.FRAGSCAFF_226.244	8e-53
1-249:	transcript:Os01t0186200-01	evm.model.FRAGSCAFF_226.242_evm.model.FRAGSCAFF_226.243	0
1-250:	transcript:Os01t0186600-01	evm.model.FRAGSCAFF_226.238	2e-47
1-251:	transcript:Os01t0186700-01	evm.model.FRAGSCAFF_226.237	0
1-252:	transcript:Os01t0186900-02	evm.model.FRAGSCAFF_226.234	0
1-253:	transcript:Os01t0187400-01	evm.model.FRAGSCAFF_226.231	0
1-254:	transcript:Os01t0187500-01	evm.model.FRAGSCAFF_226.230	4e-40
1-255:	transcript:Os01t0187900-01	evm.model.FRAGSCAFF_226.228	8e-161
1-256:	transcript:Os01t0188400-01	evm.model.FRAGSCAFF_226.226.2	0
1-257:	transcript:Os01t0190000-01	evm.model.FRAGSCAFF_226.225	8e-162
1-258:	transcript:Os01t0190300-01	evm.model.FRAGSCAFF_226.224	5e-64
1-259:	transcript:Os01t0190400-01	evm.model.FRAGSCAFF_226.223.2	0
1-260:	transcript:Os01t0190500-01	evm.model.FRAGSCAFF_226.221	0
1-261:	transcript:Os01t0191150-00	evm.model.FRAGSCAFF_226.218	2e-18
1-262:	transcript:Os01t0191300-01	evm.model.FRAGSCAFF_226.217.1	0
1-263:	transcript:Os01t0191500-01	evm.model.FRAGSCAFF_226.216	0
1-264:	transcript:Os01t0191700-01	evm.model.FRAGSCAFF_226.213	0
1-265:	transcript:Os01t0191800-02	evm.model.FRAGSCAFF_226.212	0
1-266:	transcript:Os01t0191900-01	evm.model.FRAGSCAFF_226.209	7e-92
1-267:	transcript:Os01t0192000-01	evm.model.FRAGSCAFF_226.207	0
1-268:	transcript:Os01t0192300-01	evm.model.FRAGSCAFF_226.206	2e-118
1-269:	transcript:Os01t0192600-01	evm.model.FRAGSCAFF_226.204	0
1-270:	transcript:Os01t0192900-01	evm.model.FRAGSCAFF_226.202	0
1-271:	transcript:Os01t0193600-01	evm.model.FRAGSCAFF_226.197	0
1-272:	transcript:Os01t0193900-02	evm.model.FRAGSCAFF_226.196	5e-144
1-273:	transcript:Os01t0194000-01	evm.model.FRAGSCAFF_226.195	0
1-274:	transcript:Os01t0194200-01	evm.model.FRAGSCAFF_226.194	0
1-275:	transcript:Os01t0194300-01	evm.model.FRAGSCAFF_226.193	0
1-276:	transcript:Os01t0194600-02	evm.model.FRAGSCAFF_226.189	1e-52
1-277:	transcript:Os01t0195000-01	evm.model.FRAGSCAFF_226.184	0
1-278:	transcript:Os01t0195200-01	evm.model.FRAGSCAFF_226.183	0
1-279:	transcript:Os01t0195300-00	evm.model.FRAGSCAFF_226.181	5e-25
1-280:	transcript:Os01t0195400-00	evm.model.FRAGSCAFF_226.180	1e-104
1-281:	transcript:Os01t0195500-01	evm.model.FRAGSCAFF_226.178	2e-128
1-282:	transcript:Os01t0195801-00	evm.model.FRAGSCAFF_226.176	2e-45
1-283:	transcript:Os01t0196500-01	evm.model.FRAGSCAFF_226.175	1e-81
1-284:	transcript:Os01t0196600-01	evm.model.FRAGSCAFF_226.174	0
1-285:	transcript:Os01t0197100-01	evm.model.FRAGSCAFF_226.172	0
1-286:	transcript:Os01t0197200-01	evm.model.FRAGSCAFF_226.171	0
1-287:	transcript:Os01t0197350-00	evm.model.FRAGSCAFF_226.170	6e-14
1-288:	transcript:Os01t0197450-00	evm.model.FRAGSCAFF_226.168	1e-26
1-289:	transcript:Os01t0197500-00	evm.model.FRAGSCAFF_226.166	4e-84
1-290:	transcript:Os01t0197700-01	evm.model.FRAGSCAFF_226.164	0
1-291:	transcript:Os01t0197900-01	evm.model.FRAGSCAFF_226.163	2e-76
1-292:	transcript:Os01t0198200-01	evm.model.FRAGSCAFF_226.160	0
1-293:	transcript:Os01t0198500-01	evm.model.FRAGSCAFF_226.159	4e-86
1-294:	transcript:Os01t0198900-01	evm.model.FRAGSCAFF_226.158	3e-86
1-295:	transcript:Os01t0199400-01	evm.model.FRAGSCAFF_226.156	0
1-296:	transcript:Os01t0200200-00	evm.model.FRAGSCAFF_226.153	9e-62
1-297:	transcript:Os01t0200300-01	evm.model.FRAGSCAFF_226.152	0
1-298:	transcript:Os01t0200400-01	evm.model.FRAGSCAFF_226.151	2e-46
1-299:	transcript:Os01t0200500-01	evm.model.FRAGSCAFF_226.150	0
1-300:	transcript:Os01t0200600-01	evm.model.FRAGSCAFF_226.149	7e-88
1-301:	transcript:Os01t0200700-01	evm.model.FRAGSCAFF_226.147	3e-27
1-302:	transcript:Os01t0201100-01	evm.model.FRAGSCAFF_226.143	6e-75
1-303:	transcript:Os01t0201200-01	evm.model.FRAGSCAFF_226.142	0
1-304:	transcript:Os01t0201250-00	evm.model.FRAGSCAFF_226.139	5e-57
1-305:	transcript:Os01t0201400-01	evm.model.FRAGSCAFF_226.138	1e-30
1-306:	transcript:Os01t0201600-01	evm.model.FRAGSCAFF_226.136	1e-46
1-307:	transcript:Os01t0201700-02	evm.model.FRAGSCAFF_226.135	7e-152
1-308:	transcript:Os01t0201800-00	evm.model.FRAGSCAFF_226.129	0
1-309:	transcript:Os01t0202500-01	evm.model.FRAGSCAFF_226.126	2e-139
1-310:	transcript:Os01t0202700-00	evm.model.FRAGSCAFF_226.124	6e-89
1-311:	transcript:Os01t0202800-00	evm.model.FRAGSCAFF_226.123	7e-126
1-312:	transcript:Os01t0203000-01	evm.model.FRAGSCAFF_226.121	0
1-313:	transcript:Os01t0203300-01	evm.model.FRAGSCAFF_390.175	3e-112
1-314:	transcript:Os01t0203800-01	evm.model.FRAGSCAFF_390.178	0
1-315:	transcript:Os01t0204000-01	evm.model.FRAGSCAFF_390.179	0
1-316:	transcript:Os01t0205100-01	evm.model.FRAGSCAFF_390.180	9e-42
1-317:	transcript:Os01t0205200-01	evm.model.FRAGSCAFF_390.181	0
1-318:	transcript:Os01t0205300-00	evm.model.FRAGSCAFF_390.182	4e-78
1-319:	transcript:Os01t0205500-01	evm.model.FRAGSCAFF_390.183	8e-135
1-320:	transcript:Os01t0205700-01	evm.model.FRAGSCAFF_390.185	0
1-321:	transcript:Os01t0206300-00	evm.model.FRAGSCAFF_390.188	0
1-322:	transcript:Os01t0206600-01	evm.model.FRAGSCAFF_390.189	7e-15
1-323:	transcript:Os01t0206650-00	evm.model.FRAGSCAFF_390.191	3e-126
1-324:	transcript:Os01t0207200-01	evm.model.FRAGSCAFF_390.192	0
1-325:	transcript:Os01t0208600-01	evm.model.FRAGSCAFF_390.196	0
1-326:	transcript:Os01t0208700-01	evm.model.FRAGSCAFF_390.197	1e-54
1-327:	transcript:Os01t0209000-01	evm.model.FRAGSCAFF_390.201	0
1-328:	transcript:Os01t0209200-01	evm.model.FRAGSCAFF_390.203	6e-148
1-329:	transcript:Os01t0209400-01	evm.model.FRAGSCAFF_390.205	8e-150
1-330:	transcript:Os01t0209500-01	evm.model.FRAGSCAFF_390.207	2e-44
1-331:	transcript:Os01t0209700-01	evm.model.FRAGSCAFF_390.211	5e-157
1-332:	transcript:Os01t0209800-02	evm.model.FRAGSCAFF_390.212.1	0
1-333:	transcript:Os01t0210300-01	evm.model.FRAGSCAFF_390.214	3e-140
1-334:	transcript:Os01t0210900-01	evm.model.FRAGSCAFF_390.217	0
1-335:	transcript:Os01t0211800-01	evm.model.FRAGSCAFF_390.219	7e-123
1-336:	transcript:Os01t0212100-01	evm.model.FRAGSCAFF_390.221	5e-37
1-337:	transcript:Os01t0212400-01	evm.model.FRAGSCAFF_390.222	0
1-338:	transcript:Os01t0212500-01	evm.model.FRAGSCAFF_390.223	1e-107
1-339:	transcript:Os01t0212700-01	evm.model.FRAGSCAFF_390.225	8e-73
1-340:	transcript:Os01t0213100-00	evm.model.FRAGSCAFF_390.227	6e-19
1-341:	transcript:Os01t0213800-01	evm.model.FRAGSCAFF_390.234	0
1-342:	transcript:Os01t0214300-01	evm.model.FRAGSCAFF_390.235	7e-73
1-343:	transcript:Os01t0214400-01	evm.model.FRAGSCAFF_390.237	3e-90
1-344:	transcript:Os01t0214800-01	evm.model.FRAGSCAFF_390.240	0
1-345:	transcript:Os01t0215500-01	evm.model.FRAGSCAFF_390.244	1e-132
1-346:	transcript:Os01t0216000-01	evm.model.FRAGSCAFF_390.245	0
1-347:	transcript:Os01t0217000-01	evm.model.FRAGSCAFF_390.246	0
1-348:	transcript:Os01t0217500-01	evm.model.FRAGSCAFF_390.250	5e-33
1-349:	transcript:Os01t0218100-01	evm.model.FRAGSCAFF_390.252	2e-76
1-350:	transcript:Os01t0218200-00	evm.model.FRAGSCAFF_390.253	0
1-351:	transcript:Os01t0218500-02	evm.model.FRAGSCAFF_390.257	6e-118
1-352:	transcript:Os01t0218800-01	evm.model.FRAGSCAFF_390.259	0
1-353:	transcript:Os01t0219000-00	evm.model.FRAGSCAFF_390.260	3e-112
1-354:	transcript:Os01t0219300-01	evm.model.FRAGSCAFF_390.262	9e-34
1-355:	transcript:Os01t0219500-01	evm.model.FRAGSCAFF_390.263	5e-51
1-356:	transcript:Os01t0219600-00	evm.model.FRAGSCAFF_390.264	0
1-357:	transcript:Os01t0220200-01	evm.model.FRAGSCAFF_390.265	3e-55
1-358:	transcript:Os01t0220300-01	evm.model.FRAGSCAFF_390.267	9e-13
1-359:	transcript:Os01t0220500-00	evm.model.FRAGSCAFF_390.270	1e-14
1-360:	transcript:Os01t0221100-01	evm.model.FRAGSCAFF_390.275	0
1-361:	transcript:Os01t0221300-01	evm.model.FRAGSCAFF_390.277	0
1-362:	transcript:Os01t0221400-00	evm.model.FRAGSCAFF_390.281	8e-29
1-363:	transcript:Os01t0221500-01	evm.model.FRAGSCAFF_390.282	1e-24
1-364:	transcript:Os01t0221900-01	evm.model.FRAGSCAFF_390.283	3e-13
1-365:	transcript:Os01t0222300-01	evm.model.FRAGSCAFF_390.285	2e-158
1-366:	transcript:Os01t0222600-01	evm.model.FRAGSCAFF_390.286	3e-24
1-367:	transcript:Os01t0222700-01	evm.model.FRAGSCAFF_390.287	0
1-368:	transcript:Os01t0223600-01	evm.model.FRAGSCAFF_390.290	0
1-369:	transcript:Os01t0224100-01	evm.model.FRAGSCAFF_390.291	4e-141
1-370:	transcript:Os01t0224200-00	evm.model.FRAGSCAFF_390.293	4e-126
1-371:	transcript:Os01t0224300-01	evm.model.FRAGSCAFF_390.294	8e-30
1-372:	transcript:Os01t0224700-01	evm.model.FRAGSCAFF_390.295	0
1-373:	transcript:Os01t0225000-00	evm.model.FRAGSCAFF_390.296	0
1-374:	transcript:Os01t0225300-01	evm.model.FRAGSCAFF_390.299.1	6e-162
1-375:	transcript:Os01t0225600-01	evm.model.FRAGSCAFF_390.300	2e-94
1-376:	transcript:Os01t0226200-00	evm.model.FRAGSCAFF_390.304	2e-157
1-377:	transcript:Os01t0226300-01	evm.model.FRAGSCAFF_390.306	4e-123
1-378:	transcript:Os01t0226500-01	evm.model.FRAGSCAFF_390.307	0
1-379:	transcript:Os01t0226600-02	evm.model.FRAGSCAFF_390.308	0
1-380:	transcript:Os01t0226700-01	evm.model.FRAGSCAFF_390.309	5e-57
1-381:	transcript:Os01t0227100-01	evm.model.FRAGSCAFF_390.312	0
1-382:	transcript:Os01t0227200-01	evm.model.FRAGSCAFF_390.313	0
1-383:	transcript:Os01t0227300-01	evm.model.FRAGSCAFF_390.314	1e-151
1-384:	transcript:Os01t0227500-01	evm.model.FRAGSCAFF_390.315	0
1-385:	transcript:Os01t0228600-03	evm.model.FRAGSCAFF_390.318	0
1-386:	transcript:Os01t0228800-01	evm.model.FRAGSCAFF_390.319	0
1-387:	transcript:Os01t0229000-00	evm.model.FRAGSCAFF_390.320	6e-31
1-388:	transcript:Os01t0229100-02	evm.model.FRAGSCAFF_390.321	0
1-389:	transcript:Os01t0229200-01	evm.model.FRAGSCAFF_390.324	0
1-390:	transcript:Os01t0229300-01	evm.model.FRAGSCAFF_390.325	0
1-391:	transcript:Os01t0229400-02	evm.model.FRAGSCAFF_390.326	1e-35
1-392:	transcript:Os01t0231000-01	evm.model.FRAGSCAFF_390.329.3	9e-111
1-393:	transcript:Os01t0231500-01	evm.model.FRAGSCAFF_390.334	0
1-394:	transcript:Os01t0231600-00	evm.model.FRAGSCAFF_390.335	1e-38
1-395:	transcript:Os01t0232000-00	evm.model.FRAGSCAFF_390.338	6e-90
1-396:	transcript:Os01t0232200-00	evm.model.FRAGSCAFF_390.339	0
1-397:	transcript:Os01t0232300-01	evm.model.FRAGSCAFF_390.340	5e-167
1-398:	transcript:Os01t0232400-01	evm.model.FRAGSCAFF_390.341.1	0
1-399:	transcript:Os01t0232800-01	evm.model.FRAGSCAFF_390.346	0
1-400:	transcript:Os01t0233000-01	evm.model.FRAGSCAFF_390.347	1e-66
1-401:	transcript:Os01t0233100-00	evm.model.FRAGSCAFF_390.348	0
1-402:	transcript:Os01t0233900-01	evm.model.FRAGSCAFF_390.351.2	0
1-403:	transcript:Os01t0234700-01	evm.model.FRAGSCAFF_390.361	7e-86
1-404:	transcript:Os01t0234800-01	evm.model.FRAGSCAFF_390.362	1e-101
1-405:	transcript:Os01t0234900-01	evm.model.FRAGSCAFF_390.368	0
1-406:	transcript:Os01t0235100-01	evm.model.FRAGSCAFF_390.369.1	4e-77
1-407:	transcript:Os01t0235200-02	evm.model.FRAGSCAFF_390.370	3e-64
1-408:	transcript:Os01t0235300-01	evm.model.FRAGSCAFF_390.371	1e-132
1-409:	transcript:Os01t0235400-02	evm.model.FRAGSCAFF_390.373	0
1-410:	transcript:Os01t0235700-02	evm.model.FRAGSCAFF_390.375	0
1-411:	transcript:Os01t0235800-01	evm.model.FRAGSCAFF_390.378	0
1-412:	transcript:Os01t0235900-00	evm.model.FRAGSCAFF_390.380	9e-162
1-413:	transcript:Os01t0236000-01	evm.model.FRAGSCAFF_390.381	2e-67
1-414:	transcript:Os01t0236300-01	evm.model.FRAGSCAFF_390.387	5e-174
1-415:	transcript:Os01t0236400-01	evm.model.FRAGSCAFF_390.389	0
1-416:	transcript:Os01t0236700-01	evm.model.FRAGSCAFF_390.391	0
1-417:	transcript:Os01t0236800-01	evm.model.FRAGSCAFF_390.392	0
1-418:	transcript:Os01t0237100-01	evm.model.FRAGSCAFF_390.393	8e-80
1-419:	transcript:Os01t0238200-02	evm.model.FRAGSCAFF_390.395	4e-69
1-420:	transcript:Os01t0238500-01	evm.model.FRAGSCAFF_390.398	7e-99
1-421:	transcript:Os01t0238600-01	evm.model.FRAGSCAFF_390.400	1e-82
1-422:	transcript:Os01t0238800-01	evm.model.FRAGSCAFF_390.402	3e-27
1-423:	transcript:Os01t0239000-02	evm.model.FRAGSCAFF_390.405	4e-150
1-424:	transcript:Os01t0239100-01	evm.model.FRAGSCAFF_390.411	0
1-425:	transcript:Os01t0239200-01	evm.model.FRAGSCAFF_390.412	0
1-426:	transcript:Os01t0239700-01	evm.model.FRAGSCAFF_390.415	0
1-427:	transcript:Os01t0241000-01	evm.model.FRAGSCAFF_390.420	2e-142
1-428:	transcript:Os01t0241100-01	evm.model.FRAGSCAFF_390.421	0
1-429:	transcript:Os01t0242300-01	evm.model.FRAGSCAFF_390.424	9e-106
1-430:	transcript:Os01t0242400-01	evm.model.FRAGSCAFF_390.425	1e-91
1-431:	transcript:Os01t0242500-01	evm.model.FRAGSCAFF_390.426	7e-116
1-432:	transcript:Os01t0242600-01	evm.model.FRAGSCAFF_390.427	0
1-433:	transcript:Os01t0242900-01	evm.model.FRAGSCAFF_390.428	6e-65
1-434:	transcript:Os01t0243000-01	evm.model.FRAGSCAFF_390.429	0
1-435:	transcript:Os01t0243200-02	evm.model.FRAGSCAFF_390.431	4e-19
1-436:	transcript:Os01t0243600-00	evm.model.FRAGSCAFF_390.434	7e-66
1-437:	transcript:Os01t0243700-02	evm.model.FRAGSCAFF_390.435	1e-65
1-438:	transcript:Os01t0244000-00	evm.model.FRAGSCAFF_390.439	1e-65
1-439:	transcript:Os01t0246500-01	evm.model.FRAGSCAFF_390.444	2e-62
1-440:	transcript:Os01t0246601-00	evm.model.FRAGSCAFF_390.448	3e-59
1-441:	transcript:Os01t0246700-01	evm.model.FRAGSCAFF_390.451	8e-108
1-442:	transcript:Os01t0247500-01	evm.model.FRAGSCAFF_390.454	0
1-443:	transcript:Os01t0248000-01	evm.model.FRAGSCAFF_390.455	5e-49
1-444:	transcript:Os01t0248800-01	evm.model.FRAGSCAFF_390.458	1e-18
1-445:	transcript:Os01t0248900-01	evm.model.FRAGSCAFF_390.459	3e-32
1-446:	transcript:Os01t0249100-00	evm.model.FRAGSCAFF_390.460	4e-124
1-447:	transcript:Os01t0249200-01	evm.model.FRAGSCAFF_390.461	2e-125
1-448:	transcript:Os01t0249900-01	evm.model.FRAGSCAFF_390.465	2e-110
1-449:	transcript:Os01t0250600-01	evm.model.FRAGSCAFF_390.467	1e-62
1-450:	transcript:Os01t0251100-01	evm.model.FRAGSCAFF_390.468	0
1-451:	transcript:Os01t0251200-01	evm.model.FRAGSCAFF_390.470	0
1-452:	transcript:Os01t0252100-01	evm.model.FRAGSCAFF_390.472	0
1-453:	transcript:Os01t0252200-01	evm.model.FRAGSCAFF_390.473	2e-80
1-454:	transcript:Os01t0252600-00	evm.model.FRAGSCAFF_390.475_evm.model.FRAGSCAFF_390.476	2e-101
1-455:	transcript:Os01t0252900-01	evm.model.FRAGSCAFF_390.479	8e-167
1-456:	transcript:Os01t0253100-01	evm.model.FRAGSCAFF_390.482	0
1-457:	transcript:Os01t0253300-01	evm.model.FRAGSCAFF_390.485	0
1-458:	transcript:Os01t0253400-01	evm.model.FRAGSCAFF_390.486	2e-121
1-459:	transcript:Os01t0253500-01	evm.model.FRAGSCAFF_390.487	2e-69
1-460:	transcript:Os01t0253600-01	evm.model.FRAGSCAFF_390.488	5e-65
1-461:	transcript:Os01t0253800-00	evm.model.FRAGSCAFF_390.490	1e-62
1-462:	transcript:Os01t0253900-01	evm.model.FRAGSCAFF_390.491	2e-62
1-463:	transcript:Os01t0254000-01	evm.model.FRAGSCAFF_390.494	5e-143
1-464:	transcript:Os01t0254100-01	evm.model.FRAGSCAFF_390.495	0
1-465:	transcript:Os01t0254900-01	evm.model.FRAGSCAFF_390.505	2e-116
1-466:	transcript:Os01t0255000-01	evm.model.FRAGSCAFF_390.507	0
1-467:	transcript:Os01t0256400-01	evm.model.FRAGSCAFF_390.508	8e-62
1-468:	transcript:Os01t0256500-02	evm.model.FRAGSCAFF_390.509	9e-17
1-469:	transcript:Os01t0256600-01	evm.model.FRAGSCAFF_390.510	2e-77
1-470:	transcript:Os01t0257100-01	evm.model.FRAGSCAFF_390.516	7e-56
1-471:	transcript:Os01t0257300-01	evm.model.FRAGSCAFF_390.517	5e-49
1-472:	transcript:Os01t0257400-01	evm.model.FRAGSCAFF_390.519	7e-179
1-473:	transcript:Os01t0259200-02	evm.model.FRAGSCAFF_390.527.1	0
1-474:	transcript:Os01t0259400-01	evm.model.FRAGSCAFF_390.528	0
1-475:	transcript:Os01t0259600-01	evm.model.FRAGSCAFF_390.530	5e-79
1-476:	transcript:Os01t0259900-00	evm.model.FRAGSCAFF_390.533	2e-105
1-477:	transcript:Os01t0260000-01	evm.model.FRAGSCAFF_390.537	1e-120
1-478:	transcript:Os01t0260100-01	evm.model.FRAGSCAFF_390.538	5e-114
1-479:	transcript:Os01t0260700-01	evm.model.FRAGSCAFF_390.542	0
1-480:	transcript:Os01t0260800-01	evm.model.FRAGSCAFF_390.545	6e-30
1-481:	transcript:Os01t0260950-00	evm.model.FRAGSCAFF_390.549_evm.model.FRAGSCAFF_390.550	2e-35
1-482:	transcript:Os01t0261200-01	evm.model.FRAGSCAFF_390.552	0
1-483:	transcript:Os01t0261500-02	evm.model.FRAGSCAFF_390.556	3e-26
1-484:	transcript:Os01t0262500-01	evm.model.FRAGSCAFF_390.565	2e-117
1-485:	transcript:Os01t0262600-01	evm.model.FRAGSCAFF_390.571	0
1-486:	transcript:Os01t0262700-01	evm.model.FRAGSCAFF_390.572	2e-37
1-487:	transcript:Os01t0263000-00	evm.model.FRAGSCAFF_390.573	0
1-488:	transcript:Os01t0263500-01	evm.model.FRAGSCAFF_390.578	1e-32
1-489:	transcript:Os01t0264000-01	evm.model.FRAGSCAFF_390.579	0
1-490:	transcript:Os01t0264700-01	evm.model.FRAGSCAFF_390.581	0
1-491:	transcript:Os01t0265000-01	evm.model.FRAGSCAFF_390.583	0
1-492:	transcript:Os01t0265200-01	evm.model.FRAGSCAFF_390.584.1	0
1-493:	transcript:Os01t0265700-01	evm.model.FRAGSCAFF_390.585	5e-22
1-494:	transcript:Os01t0265800-01	evm.model.FRAGSCAFF_390.586	0
1-495:	transcript:Os01t0266000-01	evm.model.FRAGSCAFF_390.588.1	0
1-496:	transcript:Os01t0266100-01	evm.model.FRAGSCAFF_390.589	6e-47
1-497:	transcript:Os01t0266400-01	evm.model.FRAGSCAFF_390.590	2e-15
1-498:	transcript:Os01t0266500-01	evm.model.FRAGSCAFF_390.591	4e-159
1-499:	transcript:Os01t0266600-02	evm.model.FRAGSCAFF_390.593	8e-114
1-500:	transcript:Os01t0266800-01	evm.model.FRAGSCAFF_390.594.1	0
1-501:	transcript:Os01t0267200-01	evm.model.FRAGSCAFF_390.595	0
1-502:	transcript:Os01t0267300-00	evm.model.FRAGSCAFF_390.597	2e-161
1-503:	transcript:Os01t0267400-01	evm.model.FRAGSCAFF_390.598	3e-46
1-504:	transcript:Os01t0267600-01	evm.model.FRAGSCAFF_390.599	7e-47
1-505:	transcript:Os01t0267800-00	evm.model.FRAGSCAFF_390.602	4e-133
1-506:	transcript:Os01t0267900-01	evm.model.FRAGSCAFF_390.603	7e-106
1-507:	transcript:Os01t0268300-01	evm.model.FRAGSCAFF_390.605	0
1-508:	transcript:Os01t0268600-01	evm.model.FRAGSCAFF_390.606	0
1-509:	transcript:Os01t0268700-00	evm.model.FRAGSCAFF_390.607	5e-96
1-510:	transcript:Os01t0268800-01	evm.model.FRAGSCAFF_390.610	1e-153
1-511:	transcript:Os01t0269800-00	evm.model.FRAGSCAFF_390.613	0
1-512:	transcript:Os01t0269900-01	evm.model.FRAGSCAFF_390.614	0
1-513:	transcript:Os01t0270100-01	evm.model.FRAGSCAFF_390.618	2e-143
1-514:	transcript:Os01t0270300-01	evm.model.FRAGSCAFF_390.622	0
1-515:	transcript:Os01t0270700-00	evm.model.FRAGSCAFF_390.624	0
1-516:	transcript:Os01t0271200-01	evm.model.FRAGSCAFF_390.625	0
1-517:	transcript:Os01t0272800-01	evm.model.FRAGSCAFF_255.48	3e-132
1-518:	transcript:Os01t0273800-01	evm.model.FRAGSCAFF_255.35	0
1-519:	transcript:Os01t0274500-00	evm.model.FRAGSCAFF_255.32	3e-139
1-520:	transcript:Os01t0274800-01	evm.model.FRAGSCAFF_255.27	9e-95
1-521:	transcript:Os01t0275200-00	evm.model.FRAGSCAFF_255.24	0
1-522:	transcript:Os01t0275900-00	evm.model.FRAGSCAFF_255.22.2	0
1-523:	transcript:Os01t0276000-01	evm.model.FRAGSCAFF_255.17.1	9e-70
1-524:	transcript:Os01t0276200-00	evm.model.FRAGSCAFF_255.16	3e-164
1-525:	transcript:Os01t0276300-01	evm.model.FRAGSCAFF_255.15	6e-48
1-526:	transcript:Os01t0276600-01	evm.model.FRAGSCAFF_255.12	6e-89
1-527:	transcript:Os01t0276700-02	evm.model.FRAGSCAFF_255.10	0
1-528:	transcript:Os01t0278000-01	evm.model.ORIGINAL_1958.154	2e-36
1-529:	transcript:Os01t0278200-01	evm.model.ORIGINAL_1958.142	5e-23
1-530:	transcript:Os01t0280400-00	evm.model.ORIGINAL_1958.116	0
1-531:	transcript:Os01t0283500-02	evm.model.ORIGINAL_1958.95	1e-59
1-532:	transcript:Os01t0284500-01	evm.model.ORIGINAL_1958.93	1e-126
1-533:	transcript:Os01t0284700-01	evm.model.ORIGINAL_1958.91	2e-81
1-534:	transcript:Os01t0284900-01	evm.model.ORIGINAL_1958.90	1e-94
1-535:	transcript:Os01t0285300-01	evm.model.ORIGINAL_1958.86	0
1-536:	transcript:Os01t0286000-01	evm.model.ORIGINAL_1958.82	2e-94
1-537:	transcript:Os01t0286100-01	evm.model.ORIGINAL_1958.81	0
1-538:	transcript:Os01t0286900-01	evm.model.ORIGINAL_1958.77	1e-54
1-539:	transcript:Os01t0289600-00	evm.model.ORIGINAL_1958.68	4e-116
1-540:	transcript:Os01t0290100-01	evm.model.ORIGINAL_1958.64	0
1-541:	transcript:Os01t0291500-02	evm.model.ORIGINAL_1958.59	0
1-542:	transcript:Os01t0292200-01	evm.model.ORIGINAL_1958.52	0
1-543:	transcript:Os01t0292700-01	evm.model.ORIGINAL_1958.48	7e-80
1-544:	transcript:Os01t0292900-01	evm.model.ORIGINAL_1958.46	0
1-545:	transcript:Os01t0294700-01	evm.model.ORIGINAL_1958.44	0
1-546:	transcript:Os01t0295600-01	evm.model.ORIGINAL_1958.42	2e-44
1-547:	transcript:Os01t0295700-01	evm.model.ORIGINAL_1958.41	0
1-548:	transcript:Os01t0296100-01	evm.model.ORIGINAL_1958.40	0
1-549:	transcript:Os01t0296200-01	evm.model.ORIGINAL_1958.39	0
1-550:	transcript:Os01t0296700-01	evm.model.ORIGINAL_1958.38	0
1-551:	transcript:Os01t0297700-01	evm.model.ORIGINAL_1958.35	0
1-552:	transcript:Os01t0298400-01	evm.model.ORIGINAL_1958.34	2e-118
1-553:	transcript:Os01t0299500-01	evm.model.ORIGINAL_1958.31.6	2e-72
1-554:	transcript:Os01t0300600-01	evm.model.ORIGINAL_1958.27	0
1-555:	transcript:Os01t0300900-01	evm.model.ORIGINAL_1958.25	0
1-556:	transcript:Os01t0302500-01	evm.model.ORIGINAL_1958.17	3e-170
1-557:	transcript:Os01t0303000-02	evm.model.ORIGINAL_1958.15	1e-50
1-558:	transcript:Os01t0303200-01	evm.model.ORIGINAL_1958.14	0
1-559:	transcript:Os01t0303600-01	evm.model.ORIGINAL_1958.11	2e-121
1-560:	transcript:Os01t0304000-01	evm.model.ORIGINAL_1958.7	6e-36
1-561:	transcript:Os01t0304100-00	evm.model.ORIGINAL_1958.6	0
1-562:	transcript:Os01t0305200-01	evm.model.ORIGINAL_1958.5	4e-52
1-563:	transcript:Os01t0305900-01	evm.model.ORIGINAL_1958.4	5e-74
1-564:	transcript:Os01t0306200-01	evm.model.ORIGINAL_1958.3	2e-22
1-565:	transcript:Os01t0307500-01	evm.model.FRAGSCAFF_147.1	0
1-566:	transcript:Os01t0308600-00	evm.model.FRAGSCAFF_442.177	3e-46
1-567:	transcript:Os01t0309800-01	evm.model.FRAGSCAFF_442.175	3e-75
1-568:	transcript:Os01t0309900-01	evm.model.FRAGSCAFF_442.169	0
1-569:	transcript:Os01t0311100-00	evm.model.FRAGSCAFF_442.166	2e-68
1-570:	transcript:Os01t0311400-00	evm.model.FRAGSCAFF_442.162	4e-51
1-571:	transcript:Os01t0311500-01	evm.model.FRAGSCAFF_442.157	0
1-572:	transcript:Os01t0311700-01	evm.model.FRAGSCAFF_442.155	1e-30
1-573:	transcript:Os01t0311800-01	evm.model.FRAGSCAFF_442.154	0
1-574:	transcript:Os01t0312800-01	evm.model.FRAGSCAFF_442.151	0
1-575:	transcript:Os01t0313300-01	evm.model.FRAGSCAFF_442.147	2e-75
1-576:	transcript:Os01t0314100-01	evm.model.FRAGSCAFF_442.146	0
1-577:	transcript:Os01t0314300-01	evm.model.FRAGSCAFF_442.145	3e-132
1-578:	transcript:Os01t0314800-01	evm.model.FRAGSCAFF_442.141	7e-40
1-579:	transcript:Os01t0315800-01	evm.model.FRAGSCAFF_442.137	0
1-580:	transcript:Os01t0316100-00	evm.model.FRAGSCAFF_442.135	1e-35
1-581:	transcript:Os01t0316500-01	evm.model.FRAGSCAFF_442.134	4e-104
1-582:	transcript:Os01t0316600-01	evm.model.FRAGSCAFF_442.133	8e-25
1-583:	transcript:Os01t0316900-01	evm.model.FRAGSCAFF_442.130	1e-92
1-584:	transcript:Os01t0317800-01	evm.model.FRAGSCAFF_442.129	0
1-585:	transcript:Os01t0318400-00	evm.model.FRAGSCAFF_442.125	2e-62
1-586:	transcript:Os01t0318700-01	evm.model.FRAGSCAFF_442.124	7e-139
1-587:	transcript:Os01t0319000-01	evm.model.FRAGSCAFF_442.122	5e-69
1-588:	transcript:Os01t0321300-00	evm.model.FRAGSCAFF_442.113	0
1-589:	transcript:Os01t0321700-01	evm.model.FRAGSCAFF_442.112	0
1-590:	transcript:Os01t0321800-01	evm.model.FRAGSCAFF_442.106_evm.model.FRAGSCAFF_442.110	7e-107
1-591:	transcript:Os01t0322800-01	evm.model.FRAGSCAFF_442.108.1	0
1-592:	transcript:Os01t0323000-01	evm.model.FRAGSCAFF_442.100_evm.model.FRAGSCAFF_442.99	0
1-593:	transcript:Os01t0323600-01	evm.model.FRAGSCAFF_442.98	0
1-594:	transcript:Os01t0326000-01	evm.model.FRAGSCAFF_442.94	1e-156
1-595:	transcript:Os01t0327500-01	evm.model.FRAGSCAFF_442.90	1e-33
1-596:	transcript:Os01t0328400-01	evm.model.FRAGSCAFF_442.88	7e-113
1-597:	transcript:Os01t0328500-01	evm.model.FRAGSCAFF_442.87	2e-122
1-598:	transcript:Os01t0328600-01	evm.model.FRAGSCAFF_442.86	6e-35
1-599:	transcript:Os01t0328700-01	evm.model.FRAGSCAFF_442.85	0
1-600:	transcript:Os01t0329300-01	evm.model.FRAGSCAFF_442.83	0
1-601:	transcript:Os01t0329400-01	evm.model.FRAGSCAFF_442.82	0
1-602:	transcript:Os01t0329800-01	evm.model.FRAGSCAFF_442.79	0
1-603:	transcript:Os01t0329900-01	evm.model.FRAGSCAFF_442.78	8e-140
1-604:	transcript:Os01t0331900-01	evm.model.FRAGSCAFF_442.75	2e-118
1-605:	transcript:Os01t0332100-01	evm.model.FRAGSCAFF_442.73	0
1-606:	transcript:Os01t0332200-01	evm.model.FRAGSCAFF_442.72	3e-35
1-607:	transcript:Os01t0332500-01	evm.model.FRAGSCAFF_442.67.1	0
1-608:	transcript:Os01t0335700-01	evm.model.FRAGSCAFF_442.58	0
1-609:	transcript:Os01t0337100-00	evm.model.FRAGSCAFF_442.57	0
1-610:	transcript:Os01t0337500-00	evm.model.FRAGSCAFF_442.53	4e-33
1-611:	transcript:Os01t0337600-02	evm.model.FRAGSCAFF_442.52	7e-122
1-612:	transcript:Os01t0337900-01	evm.model.FRAGSCAFF_442.40	0
1-613:	transcript:Os01t0338000-01	evm.model.FRAGSCAFF_442.39	1e-140
1-614:	transcript:Os01t0338200-01	evm.model.FRAGSCAFF_442.36	0
1-615:	transcript:Os01t0339900-01	evm.model.FRAGSCAFF_442.23	0
1-616:	transcript:Os01t0340600-00	evm.model.FRAGSCAFF_442.19	4e-22
1-617:	transcript:Os01t0341300-01	evm.model.FRAGSCAFF_442.15	6e-74
1-618:	transcript:Os01t0342500-00	evm.model.ORIGINAL_916.3	4e-19
1-619:	transcript:Os01t0343200-01	evm.model.ORIGINAL_916.5	4e-22
1-620:	transcript:Os01t0343300-01	evm.model.ORIGINAL_916.7	1e-59
1-621:	transcript:Os01t0343400-00	evm.model.ORIGINAL_916.19	2e-12
1-622:	transcript:Os01t0346250-00	evm.model.ORIGINAL_916.20	2e-117
1-623:	transcript:Os01t0346700-01	evm.model.ORIGINAL_916.31	4e-43
1-624:	transcript:Os01t0347000-01	evm.model.ORIGINAL_916.33	0
1-625:	transcript:Os01t0347100-01	evm.model.ORIGINAL_916.37	0
1-626:	transcript:Os01t0349400-01	evm.model.ORIGINAL_916.43	0
1-627:	transcript:Os01t0351300-01	evm.model.ORIGINAL_916.44	0
1-628:	transcript:Os01t0355500-02	evm.model.ORIGINAL_916.64	9e-140
1-629:	transcript:Os01t0355600-01	evm.model.ORIGINAL_916.65	0
1-630:	transcript:Os01t0355900-01	evm.model.ORIGINAL_916.71	0
1-631:	transcript:Os01t0356400-01	evm.model.ORIGINAL_916.73_evm.model.ORIGINAL_916.74	0
1-632:	transcript:Os01t0356500-01	evm.model.ORIGINAL_916.82	0
1-633:	transcript:Os01t0356800-00	evm.model.ORIGINAL_916.83	1e-112
1-634:	transcript:Os01t0360600-01	evm.model.ORIGINAL_5668.9	3e-150
1-635:	transcript:Os01t0364100-00	evm.model.ORIGINAL_5618.20	0
1-636:	transcript:Os01t0364400-00	evm.model.ORIGINAL_2084.219	0
1-637:	transcript:Os01t0366300-01	evm.model.ORIGINAL_2084.181	0
1-638:	transcript:Os01t0367700-01	evm.model.ORIGINAL_2084.168	1e-146
1-639:	transcript:Os01t0368900-01	evm.model.ORIGINAL_2084.159	9e-66
1-640:	transcript:Os01t0369000-01	evm.model.ORIGINAL_2084.147	0
1-641:	transcript:Os01t0369300-02	evm.model.ORIGINAL_2084.140	0
1-642:	transcript:Os01t0369500-01	evm.model.ORIGINAL_2084.139	1e-109
1-643:	transcript:Os01t0369700-03	evm.model.ORIGINAL_2084.138	1e-133
1-644:	transcript:Os01t0372400-01	evm.model.ORIGINAL_2084.135	6e-77
1-645:	transcript:Os01t0374200-00	evm.model.ORIGINAL_2084.116	0
1-646:	transcript:Os01t0374900-01	evm.model.ORIGINAL_2084.115	2e-164
1-647:	transcript:Os01t0375000-01	evm.model.ORIGINAL_2084.114	0
1-648:	transcript:Os01t0375100-01	evm.model.ORIGINAL_2084.113	0
1-649:	transcript:Os01t0375200-01	evm.model.ORIGINAL_2084.110	0
1-650:	transcript:Os01t0376600-00	evm.model.ORIGINAL_2084.107	1e-15
1-651:	transcript:Os01t0376700-01	evm.model.ORIGINAL_2084.104	0
1-652:	transcript:Os01t0377500-01	evm.model.ORIGINAL_2084.103.1	0
1-653:	transcript:Os01t0377700-02	evm.model.ORIGINAL_2084.102	0
1-654:	transcript:Os01t0382500-01	evm.model.ORIGINAL_2084.97	7e-26
1-655:	transcript:Os01t0383700-01	evm.model.ORIGINAL_2084.91	7e-64
1-656:	transcript:Os01t0383900-01	evm.model.ORIGINAL_2084.90.1	3e-148
1-657:	transcript:Os01t0384300-00	evm.model.ORIGINAL_2084.89	0
1-658:	transcript:Os01t0384800-01	evm.model.ORIGINAL_2084.86	2e-25
1-659:	transcript:Os01t0388700-01	evm.model.ORIGINAL_2084.79	1e-89
1-660:	transcript:Os01t0390400-01	evm.model.ORIGINAL_2084.69	0
1-661:	transcript:Os01t0390900-01	evm.model.ORIGINAL_2084.60.1	9e-124
1-662:	transcript:Os01t0392100-01	evm.model.ORIGINAL_2084.53	1e-37
1-663:	transcript:Os01t0499300-01	evm.model.ORIGINAL_2084.22_evm.model.ORIGINAL_2084.23	0
1-664:	transcript:Os01t0502400-01	evm.model.ORIGINAL_6347.321	0
1-665:	transcript:Os01t0504500-02	evm.model.ORIGINAL_6347.302	0
1-666:	transcript:Os01t0505400-01	evm.model.ORIGINAL_6347.299	0
1-667:	transcript:Os01t0505700-01	evm.model.ORIGINAL_6347.298	3e-80
1-668:	transcript:Os01t0506100-01	evm.model.ORIGINAL_6347.297	0
1-669:	transcript:Os01t0506200-01	evm.model.ORIGINAL_6347.296	0
1-670:	transcript:Os01t0507500-01	evm.model.ORIGINAL_6347.290	0
1-671:	transcript:Os01t0507700-01	evm.model.ORIGINAL_6347.289	2e-97
1-672:	transcript:Os01t0508100-01	evm.model.ORIGINAL_6347.285	2e-11
1-673:	transcript:Os01t0509400-01	evm.model.ORIGINAL_6347.279	6e-24
1-674:	transcript:Os01t0509900-01	evm.model.ORIGINAL_6347.277.1	0
1-675:	transcript:Os01t0510100-01	evm.model.ORIGINAL_6347.275	0
1-676:	transcript:Os01t0511000-01	evm.model.ORIGINAL_6347.273	2e-77
1-677:	transcript:Os01t0512100-01	evm.model.ORIGINAL_6347.271	0
1-678:	transcript:Os01t0512200-01	evm.model.ORIGINAL_6347.270	0
1-679:	transcript:Os01t0512700-00	evm.model.ORIGINAL_6347.269	3e-54
1-680:	transcript:Os01t0513400-01	evm.model.ORIGINAL_6347.268	0
1-681:	transcript:Os01t0513700-02	evm.model.ORIGINAL_6347.266	9e-98
1-682:	transcript:Os01t0513900-01	evm.model.ORIGINAL_6347.263	0
1-683:	transcript:Os01t0514000-01	evm.model.ORIGINAL_6347.262	1e-109
1-684:	transcript:Os01t0514600-01	evm.model.ORIGINAL_6347.257	0
1-685:	transcript:Os01t0514700-01	evm.model.ORIGINAL_6347.256	0
1-686:	transcript:Os01t0517500-01	evm.model.ORIGINAL_6347.255	0
1-687:	transcript:Os01t0518400-01	evm.model.ORIGINAL_6347.243	0
1-688:	transcript:Os01t0519100-01	evm.model.ORIGINAL_6347.236	2e-152
1-689:	transcript:Os01t0521400-01	evm.model.ORIGINAL_6347.229.1	0
1-690:	transcript:Os01t0521500-01	evm.model.ORIGINAL_6347.228	3e-57
1-691:	transcript:Os01t0524100-01	evm.model.ORIGINAL_6347.223	2e-103
1-692:	transcript:Os01t0524500-02	evm.model.ORIGINAL_6347.222	7e-125
1-693:	transcript:Os01t0524700-01	evm.model.ORIGINAL_6347.205	2e-91
1-694:	transcript:Os01t0527400-01	evm.model.ORIGINAL_6347.193	0
1-695:	transcript:Os01t0529800-01	evm.model.ORIGINAL_6347.181	0
1-696:	transcript:Os01t0532300-01	evm.model.ORIGINAL_6347.179	1e-40
1-697:	transcript:Os01t0532800-01	evm.model.ORIGINAL_6347.176.1	1e-161
1-698:	transcript:Os01t0533000-00	evm.model.ORIGINAL_6347.163	0
1-699:	transcript:Os01t0533100-00	evm.model.ORIGINAL_6347.162	0
1-700:	transcript:Os01t0533400-01	evm.model.ORIGINAL_6347.157	0
1-701:	transcript:Os01t0534800-01	evm.model.ORIGINAL_6347.155.2	0
1-702:	transcript:Os01t0534900-01	evm.model.ORIGINAL_6347.153.1	0
1-703:	transcript:Os01t0536400-01	evm.model.ORIGINAL_6347.152	4e-171
1-704:	transcript:Os01t0542700-01	evm.model.ORIGINAL_6347.141	2e-42
1-705:	transcript:Os01t0544450-01	evm.model.ORIGINAL_6347.137	0
1-706:	transcript:Os01t0546000-01	evm.model.ORIGINAL_6347.131	5e-177
1-707:	transcript:Os01t0546100-01	evm.model.ORIGINAL_6347.130	0
1-708:	transcript:Os01t0547133-00	evm.model.ORIGINAL_6347.119	2e-171
1-709:	transcript:Os01t0547200-01	evm.model.ORIGINAL_6347.117	0
1-710:	transcript:Os01t0547600-01	evm.model.ORIGINAL_6347.116	0
1-711:	transcript:Os01t0548600-01	evm.model.ORIGINAL_6347.114	2e-98
1-712:	transcript:Os01t0549500-02	evm.model.ORIGINAL_6347.109	0
1-713:	transcript:Os01t0550100-01	evm.model.ORIGINAL_6347.107	0
1-714:	transcript:Os01t0550300-02	evm.model.ORIGINAL_6347.105.1	2e-141
1-715:	transcript:Os01t0550600-00	evm.model.ORIGINAL_6347.103	0
1-716:	transcript:Os01t0551000-01	evm.model.ORIGINAL_6347.99	1e-63
1-717:	transcript:Os01t0551800-01	evm.model.ORIGINAL_6347.96	8e-28
1-718:	transcript:Os01t0552300-01	evm.model.ORIGINAL_6347.94.1	0
1-719:	transcript:Os01t0555100-01	evm.model.ORIGINAL_6347.87	7e-76
1-720:	transcript:Os01t0555200-01	evm.model.ORIGINAL_6347.85	1e-98
1-721:	transcript:Os01t0555600-00	evm.model.ORIGINAL_6347.84	1e-101
1-722:	transcript:Os01t0556400-01	evm.model.ORIGINAL_6347.81	0
1-723:	transcript:Os01t0556800-00	evm.model.ORIGINAL_6347.80	2e-82
1-724:	transcript:Os01t0558200-01	evm.model.ORIGINAL_6347.76.1	0
1-725:	transcript:Os01t0558300-01	evm.model.ORIGINAL_6347.75	7e-117
1-726:	transcript:Os01t0558500-01	evm.model.ORIGINAL_6347.74	0
1-727:	transcript:Os01t0558600-01	evm.model.ORIGINAL_6347.73	1e-150
1-728:	transcript:Os01t0558800-01	evm.model.ORIGINAL_6347.72	5e-136
1-729:	transcript:Os01t0558850-00	evm.model.ORIGINAL_6347.71	0
1-730:	transcript:Os01t0558900-01	evm.model.ORIGINAL_6347.70	5e-37
1-731:	transcript:Os01t0559000-01	evm.model.ORIGINAL_6347.69	4e-150
1-732:	transcript:Os01t0559200-01	evm.model.ORIGINAL_6347.65	2e-121
1-733:	transcript:Os01t0559300-01	evm.model.ORIGINAL_6347.64	1e-101
1-734:	transcript:Os01t0559500-01	evm.model.ORIGINAL_6347.63	7e-160
1-735:	transcript:Os01t0559600-01	evm.model.ORIGINAL_6347.62	0
1-736:	transcript:Os01t0560000-01	evm.model.ORIGINAL_6347.58	0
1-737:	transcript:Os01t0565900-01	evm.model.ORIGINAL_6347.53	2e-27
1-738:	transcript:Os01t0566800-00	evm.model.ORIGINAL_6347.51	2e-140
1-739:	transcript:Os01t0566900-01	evm.model.ORIGINAL_6347.49	0
1-740:	transcript:Os01t0567400-00	evm.model.ORIGINAL_6347.45	3e-35
1-741:	transcript:Os01t0567500-01	evm.model.ORIGINAL_6347.43	0
## Alignment 2: score=17478.0 e_value=0 N=365 1&chr1.1 plus
2- 0:	transcript:Os01t0565600-03	evm.model.ORIGINAL_6061.5	2e-84
2- 1:	transcript:Os01t0567500-01	evm.model.ORIGINAL_6061.11	2e-82
2- 2:	transcript:Os01t0570500-01	evm.model.ORIGINAL_6061.14	0
2- 3:	transcript:Os01t0570800-01	evm.model.ORIGINAL_6061.17.1	0
2- 4:	transcript:Os01t0571100-01	evm.model.ORIGINAL_6061.20	3e-49
2- 5:	transcript:Os01t0571300-01	evm.model.ORIGINAL_6061.24	1e-178
2- 6:	transcript:Os01t0572100-01	evm.model.ORIGINAL_6061.25	4e-110
2- 7:	transcript:Os01t0572300-01	evm.model.ORIGINAL_6061.27_evm.model.ORIGINAL_6061.28	0
2- 8:	transcript:Os01t0572700-01	evm.model.ORIGINAL_6061.31	2e-17
2- 9:	transcript:Os01t0574400-01	evm.model.ORIGINAL_6061.36	0
2- 10:	transcript:Os01t0574600-01	evm.model.ORIGINAL_6061.37	0
2- 11:	transcript:Os01t0574800-01	evm.model.ORIGINAL_6061.38	1e-134
2- 12:	transcript:Os01t0575000-01	evm.model.ORIGINAL_6061.45	0
2- 13:	transcript:Os01t0575200-01	evm.model.ORIGINAL_6061.47.1	3e-100
2- 14:	transcript:Os01t0577600-01	evm.model.ORIGINAL_6061.51	1e-79
2- 15:	transcript:Os01t0578000-01	evm.model.FRAGSCAFF_127.264	0
2- 16:	transcript:Os01t0579600-01	evm.model.FRAGSCAFF_127.254	2e-88
2- 17:	transcript:Os01t0579800-01	evm.model.FRAGSCAFF_127.253	1e-63
2- 18:	transcript:Os01t0579900-01	evm.model.FRAGSCAFF_127.249_evm.model.FRAGSCAFF_127.250	3e-150
2- 19:	transcript:Os01t0580200-01	evm.model.FRAGSCAFF_127.244	5e-85
2- 20:	transcript:Os01t0580500-01	evm.model.FRAGSCAFF_127.241	1e-161
2- 21:	transcript:Os01t0580800-01	evm.model.FRAGSCAFF_127.239	6e-127
2- 22:	transcript:Os01t0581300-01	evm.model.FRAGSCAFF_127.237	2e-25
2- 23:	transcript:Os01t0581400-01	evm.model.FRAGSCAFF_127.232	1e-24
2- 24:	transcript:Os01t0581800-01	evm.model.FRAGSCAFF_127.231	3e-113
2- 25:	transcript:Os01t0582400-01	evm.model.FRAGSCAFF_127.226	0
2- 26:	transcript:Os01t0582600-01	evm.model.FRAGSCAFF_127.223	0
2- 27:	transcript:Os01t0583100-01	evm.model.FRAGSCAFF_127.218.1	0
2- 28:	transcript:Os01t0583200-02	evm.model.FRAGSCAFF_127.214	4e-43
2- 29:	transcript:Os01t0584100-01	evm.model.FRAGSCAFF_127.212	6e-43
2- 30:	transcript:Os01t0584900-01	evm.model.FRAGSCAFF_127.209	6e-60
2- 31:	transcript:Os01t0585300-01	evm.model.FRAGSCAFF_127.207	5e-56
2- 32:	transcript:Os01t0585600-01	evm.model.FRAGSCAFF_127.203	0
2- 33:	transcript:Os01t0586600-01	evm.model.FRAGSCAFF_127.202	3e-99
2- 34:	transcript:Os01t0587300-01	evm.model.FRAGSCAFF_127.198	0
2- 35:	transcript:Os01t0587500-00	evm.model.FRAGSCAFF_127.195	2e-63
2- 36:	transcript:Os01t0588500-01	evm.model.FRAGSCAFF_127.194	0
2- 37:	transcript:Os01t0588600-00	evm.model.FRAGSCAFF_127.191	3e-69
2- 38:	transcript:Os01t0588800-01	evm.model.FRAGSCAFF_127.190	0
2- 39:	transcript:Os01t0588900-01	evm.model.FRAGSCAFF_127.189	3e-152
2- 40:	transcript:Os01t0589000-01	evm.model.FRAGSCAFF_127.184	2e-15
2- 41:	transcript:Os01t0589100-01	evm.model.FRAGSCAFF_127.183	7e-20
2- 42:	transcript:Os01t0589300-01	evm.model.FRAGSCAFF_127.182	3e-149
2- 43:	transcript:Os01t0589700-01	evm.model.FRAGSCAFF_127.180	6e-122
2- 44:	transcript:Os01t0589800-01	evm.model.FRAGSCAFF_127.179	6e-15
2- 45:	transcript:Os01t0589900-00	evm.model.FRAGSCAFF_127.177	0
2- 46:	transcript:Os01t0590900-01	evm.model.FRAGSCAFF_127.174	0
2- 47:	transcript:Os01t0591000-01	evm.model.FRAGSCAFF_127.173	0
2- 48:	transcript:Os01t0592500-01	evm.model.FRAGSCAFF_127.166	1e-19
2- 49:	transcript:Os01t0593000-00	evm.model.FRAGSCAFF_127.159_evm.model.FRAGSCAFF_127.158	2e-172
2- 50:	transcript:Os01t0593200-01	evm.model.FRAGSCAFF_127.154	5e-133
2- 51:	transcript:Os01t0593600-01	evm.model.FRAGSCAFF_127.150	4e-82
2- 52:	transcript:Os01t0593700-01	evm.model.FRAGSCAFF_127.141	0
2- 53:	transcript:Os01t0595100-01	evm.model.FRAGSCAFF_127.136	0
2- 54:	transcript:Os01t0595600-01	evm.model.FRAGSCAFF_127.135	1e-139
2- 55:	transcript:Os01t0595700-01	evm.model.FRAGSCAFF_127.133	6e-23
2- 56:	transcript:Os01t0596100-01	evm.model.FRAGSCAFF_127.126	4e-131
2- 57:	transcript:Os01t0597400-00	evm.model.FRAGSCAFF_127.121	0
2- 58:	transcript:Os01t0598600-01	evm.model.FRAGSCAFF_127.119	0
2- 59:	transcript:Os01t0599900-00	evm.model.FRAGSCAFF_127.117	2e-44
2- 60:	transcript:Os01t0600000-01	evm.model.FRAGSCAFF_127.114	7e-84
2- 61:	transcript:Os01t0600200-01	evm.model.FRAGSCAFF_127.111	0
2- 62:	transcript:Os01t0600300-02	evm.model.FRAGSCAFF_127.108	0
2- 63:	transcript:Os01t0600400-01	evm.model.FRAGSCAFF_127.105	3e-135
2- 64:	transcript:Os01t0600500-01	evm.model.FRAGSCAFF_127.104.1	2e-81
2- 65:	transcript:Os01t0600900-02	evm.model.FRAGSCAFF_127.100	0
2- 66:	transcript:Os01t0601200-01	evm.model.FRAGSCAFF_127.96	5e-66
2- 67:	transcript:Os01t0601675-01	evm.model.FRAGSCAFF_127.94	0
2- 68:	transcript:Os01t0602800-01	evm.model.FRAGSCAFF_127.69	0
2- 69:	transcript:Os01t0603000-01	evm.model.FRAGSCAFF_127.66	2e-138
2- 70:	transcript:Os01t0603300-01	evm.model.FRAGSCAFF_127.63	1e-118
2- 71:	transcript:Os01t0603500-00	evm.model.FRAGSCAFF_127.59	2e-74
2- 72:	transcript:Os01t0604500-01	evm.model.FRAGSCAFF_127.58	7e-106
2- 73:	transcript:Os01t0605100-01	evm.model.FRAGSCAFF_127.56	7e-64
2- 74:	transcript:Os01t0605300-01	evm.model.FRAGSCAFF_127.54	0
2- 75:	transcript:Os01t0605400-00	evm.model.FRAGSCAFF_127.51	2e-15
2- 76:	transcript:Os01t0605500-00	evm.model.FRAGSCAFF_127.47	0
2- 77:	transcript:Os01t0606900-01	evm.model.FRAGSCAFF_127.46	1e-89
2- 78:	transcript:Os01t0607000-01	evm.model.FRAGSCAFF_127.45	1e-10
2- 79:	transcript:Os01t0607200-01	evm.model.FRAGSCAFF_127.42	0
2- 80:	transcript:Os01t0607300-01	evm.model.FRAGSCAFF_127.41	2e-47
2- 81:	transcript:Os01t0607400-01	evm.model.FRAGSCAFF_127.36_evm.model.FRAGSCAFF_127.39	0
2- 82:	transcript:Os01t0607800-01	evm.model.FRAGSCAFF_127.34	5e-22
2- 83:	transcript:Os01t0607900-01	evm.model.FRAGSCAFF_127.33	0
2- 84:	transcript:Os01t0609000-00	evm.model.FRAGSCAFF_127.24.3	0
2- 85:	transcript:Os01t0610100-01	evm.model.FRAGSCAFF_157.562	8e-114
2- 86:	transcript:Os01t0610300-01	evm.model.FRAGSCAFF_157.563	0
2- 87:	transcript:Os01t0610400-01	evm.model.FRAGSCAFF_157.564	1e-107
2- 88:	transcript:Os01t0610500-01	evm.model.FRAGSCAFF_157.566	9e-141
2- 89:	transcript:Os01t0610600-01	evm.model.FRAGSCAFF_157.567	0
2- 90:	transcript:Os01t0610800-01	evm.model.ORIGINAL_1825.11	2e-62
2- 91:	transcript:Os01t0611100-01	evm.model.ORIGINAL_1825.10	1e-13
2- 92:	transcript:Os01t0612000-01	evm.model.ORIGINAL_5515.8	2e-141
2- 93:	transcript:Os01t0612200-01	evm.model.ORIGINAL_5515.9	2e-75
2- 94:	transcript:Os01t0612500-01	evm.model.ORIGINAL_5515.10	8e-139
2- 95:	transcript:Os01t0612600-01	evm.model.ORIGINAL_5515.12	7e-173
2- 96:	transcript:Os01t0612700-01	evm.model.ORIGINAL_5515.13	5e-145
2- 97:	transcript:Os01t0612900-01	evm.model.ORIGINAL_5515.15_evm.model.ORIGINAL_5515.16	0
2- 98:	transcript:Os01t0613100-00	evm.model.ORIGINAL_5515.20	0
2- 99:	transcript:Os01t0613500-01	evm.model.ORIGINAL_5515.29	2e-161
2-100:	transcript:Os01t0614300-01	evm.model.ORIGINAL_5515.40	5e-82
2-101:	transcript:Os01t0614500-01	evm.model.ORIGINAL_5515.41	1e-176
2-102:	transcript:Os01t0614700-01	evm.model.ORIGINAL_5515.42	2e-172
2-103:	transcript:Os01t0615200-01	evm.model.ORIGINAL_5515.45	0
2-104:	transcript:Os01t0615500-00	evm.model.ORIGINAL_5515.48	0
2-105:	transcript:Os01t0616100-01	evm.model.ORIGINAL_5515.49	0
2-106:	transcript:Os01t0616333-01	evm.model.ORIGINAL_5515.59	6e-51
2-107:	transcript:Os01t0619000-02	evm.model.FRAGSCAFF_224.80	0
2-108:	transcript:Os01t0620800-01	evm.model.FRAGSCAFF_224.85	0
2-109:	transcript:Os01t0621300-01	evm.model.FRAGSCAFF_224.88	0
2-110:	transcript:Os01t0621700-01	evm.model.FRAGSCAFF_224.97	2e-130
2-111:	transcript:Os01t0621900-01	evm.model.FRAGSCAFF_224.100	0
2-112:	transcript:Os01t0622000-00	evm.model.FRAGSCAFF_224.101	1e-91
2-113:	transcript:Os01t0622300-01	evm.model.FRAGSCAFF_224.102	3e-41
2-114:	transcript:Os01t0623000-00	evm.model.FRAGSCAFF_224.104	0
2-115:	transcript:Os01t0623900-01	evm.model.FRAGSCAFF_224.105.1	9e-83
2-116:	transcript:Os01t0624000-02	evm.model.FRAGSCAFF_224.107	0
2-117:	transcript:Os01t0624400-00	evm.model.FRAGSCAFF_224.109	5e-19
2-118:	transcript:Os01t0624500-01	evm.model.FRAGSCAFF_224.110	0
2-119:	transcript:Os01t0624700-01	evm.model.FRAGSCAFF_224.111	3e-123
2-120:	transcript:Os01t0625200-01	evm.model.FRAGSCAFF_224.112	0
2-121:	transcript:Os01t0625300-01	evm.model.FRAGSCAFF_224.115	9e-139
2-122:	transcript:Os01t0625900-01	evm.model.FRAGSCAFF_224.117	2e-135
2-123:	transcript:Os01t0626100-01	evm.model.FRAGSCAFF_224.118	8e-125
2-124:	transcript:Os01t0626300-01	evm.model.FRAGSCAFF_224.119	4e-43
2-125:	transcript:Os01t0626400-01	evm.model.FRAGSCAFF_224.120	7e-138
2-126:	transcript:Os01t0627400-01	evm.model.FRAGSCAFF_223.4	0
2-127:	transcript:Os01t0628700-01	evm.model.FRAGSCAFF_223.12	0
2-128:	transcript:Os01t0629400-01	evm.model.FRAGSCAFF_223.17	1e-112
2-129:	transcript:Os01t0629600-01	evm.model.FRAGSCAFF_223.18	1e-65
2-130:	transcript:Os01t0629900-01	evm.model.FRAGSCAFF_223.25	0
2-131:	transcript:Os01t0630300-01	evm.model.FRAGSCAFF_223.27	1e-51
2-132:	transcript:Os01t0631100-01	evm.model.FRAGSCAFF_223.30	0
2-133:	transcript:Os01t0631200-01	evm.model.FRAGSCAFF_223.34	1e-142
2-134:	transcript:Os01t0631400-01	evm.model.FRAGSCAFF_223.35	1e-154
2-135:	transcript:Os01t0631500-01	evm.model.FRAGSCAFF_223.38	3e-91
2-136:	transcript:Os01t0631700-01	evm.model.FRAGSCAFF_223.41	0
2-137:	transcript:Os01t0633100-01	evm.model.FRAGSCAFF_223.42	0
2-138:	transcript:Os01t0633200-01	evm.model.FRAGSCAFF_223.45	0
2-139:	transcript:Os01t0633400-01	evm.model.FRAGSCAFF_223.49	2e-27
2-140:	transcript:Os01t0633500-01	evm.model.FRAGSCAFF_223.51	8e-140
2-141:	transcript:Os01t0634300-00	evm.model.FRAGSCAFF_223.53	8e-65
2-142:	transcript:Os01t0634500-00	evm.model.FRAGSCAFF_223.55	0
2-143:	transcript:Os01t0634600-00	evm.model.FRAGSCAFF_223.56	0
2-144:	transcript:Os01t0634900-00	evm.model.FRAGSCAFF_223.60	1e-95
2-145:	transcript:Os01t0635000-00	evm.model.FRAGSCAFF_223.61	4e-30
2-146:	transcript:Os01t0635400-01	evm.model.FRAGSCAFF_223.64	0
2-147:	transcript:Os01t0636500-01	evm.model.FRAGSCAFF_223.77	0
2-148:	transcript:Os01t0636600-01	evm.model.FRAGSCAFF_223.78	1e-16
2-149:	transcript:Os01t0637800-01	evm.model.FRAGSCAFF_223.79	3e-63
2-150:	transcript:Os01t0638000-01	evm.model.FRAGSCAFF_223.84	0
2-151:	transcript:Os01t0639200-01	evm.model.FRAGSCAFF_223.85.1	0
2-152:	transcript:Os01t0639600-01	evm.model.FRAGSCAFF_223.87	3e-86
2-153:	transcript:Os01t0639900-01	evm.model.FRAGSCAFF_223.88	1e-132
2-154:	transcript:Os01t0640800-01	evm.model.FRAGSCAFF_223.90	0
2-155:	transcript:Os01t0641000-01	evm.model.FRAGSCAFF_223.91	2e-149
2-156:	transcript:Os01t0641700-01	evm.model.FRAGSCAFF_223.92	3e-162
2-157:	transcript:Os01t0642200-01	evm.model.FRAGSCAFF_223.94	5e-17
2-158:	transcript:Os01t0642600-00	evm.model.FRAGSCAFF_223.97	2e-153
2-159:	transcript:Os01t0642801-00	evm.model.FRAGSCAFF_223.98	3e-46
2-160:	transcript:Os01t0642900-01	evm.model.FRAGSCAFF_223.99	6e-103
2-161:	transcript:Os01t0643300-01	evm.model.FRAGSCAFF_223.102	0
2-162:	transcript:Os01t0643600-01	evm.model.FRAGSCAFF_223.103	5e-129
2-163:	transcript:Os01t0643800-01	evm.model.FRAGSCAFF_223.105	0
2-164:	transcript:Os01t0644600-00	evm.model.FRAGSCAFF_223.112	5e-26
2-165:	transcript:Os01t0644900-01	evm.model.FRAGSCAFF_223.115	3e-65
2-166:	transcript:Os01t0645000-01	evm.model.FRAGSCAFF_223.117	2e-142
2-167:	transcript:Os01t0645400-02	evm.model.FRAGSCAFF_223.119	0
2-168:	transcript:Os01t0645900-01	evm.model.FRAGSCAFF_223.122	0
2-169:	transcript:Os01t0646300-01	evm.model.FRAGSCAFF_223.123	0
2-170:	transcript:Os01t0647000-01	evm.model.FRAGSCAFF_223.133	0
2-171:	transcript:Os01t0647100-01	evm.model.FRAGSCAFF_223.137	0
2-172:	transcript:Os01t0647700-01	evm.model.FRAGSCAFF_223.139	6e-43
2-173:	transcript:Os01t0648000-01	evm.model.FRAGSCAFF_223.140	0
2-174:	transcript:Os01t0649000-01	evm.model.FRAGSCAFF_223.148	0
2-175:	transcript:Os01t0649100-01	evm.model.FRAGSCAFF_223.149	0
2-176:	transcript:Os01t0649400-00	evm.model.FRAGSCAFF_223.150.1	0
2-177:	transcript:Os01t0650900-00	evm.model.FRAGSCAFF_223.153	3e-168
2-178:	transcript:Os01t0651100-01	evm.model.FRAGSCAFF_223.155	8e-19
2-179:	transcript:Os01t0651800-01	evm.model.FRAGSCAFF_223.157	7e-139
2-180:	transcript:Os01t0651932-00	evm.model.FRAGSCAFF_223.165	0
2-181:	transcript:Os01t0652100-01	evm.model.FRAGSCAFF_223.166	0
2-182:	transcript:Os01t0652600-01	evm.model.FRAGSCAFF_223.170.2	0
2-183:	transcript:Os01t0652700-00	evm.model.FRAGSCAFF_223.171	2e-51
2-184:	transcript:Os01t0652800-01	evm.model.FRAGSCAFF_223.174	0
2-185:	transcript:Os01t0653200-01	evm.model.FRAGSCAFF_223.175	0
2-186:	transcript:Os01t0654100-01	evm.model.FRAGSCAFF_223.180	0
2-187:	transcript:Os01t0654200-01	evm.model.FRAGSCAFF_223.181	9e-169
2-188:	transcript:Os01t0654300-01	evm.model.FRAGSCAFF_223.182	2e-36
2-189:	transcript:Os01t0654500-01	evm.model.FRAGSCAFF_223.184	0
2-190:	transcript:Os01t0655400-01	evm.model.FRAGSCAFF_223.186	0
2-191:	transcript:Os01t0655800-01	evm.model.FRAGSCAFF_223.191	4e-122
2-192:	transcript:Os01t0656200-01	evm.model.FRAGSCAFF_223.194	0
2-193:	transcript:Os01t0656300-00	evm.model.FRAGSCAFF_223.199	4e-11
2-194:	transcript:Os01t0656400-00	evm.model.FRAGSCAFF_223.200	2e-109
2-195:	transcript:Os01t0657000-01	evm.model.FRAGSCAFF_223.201	3e-35
2-196:	transcript:Os01t0657400-00	evm.model.FRAGSCAFF_223.203	2e-147
2-197:	transcript:Os01t0658400-01	evm.model.FRAGSCAFF_223.208	4e-110
2-198:	transcript:Os01t0658500-02	evm.model.FRAGSCAFF_223.209	7e-126
2-199:	transcript:Os01t0659200-01	evm.model.FRAGSCAFF_223.210	5e-158
2-200:	transcript:Os01t0659800-01	evm.model.FRAGSCAFF_223.215	2e-144
2-201:	transcript:Os01t0659900-01	evm.model.FRAGSCAFF_223.216	0
2-202:	transcript:Os01t0660300-01	evm.model.FRAGSCAFF_223.221	1e-157
2-203:	transcript:Os01t0660700-01	evm.model.FRAGSCAFF_223.223	3e-29
2-204:	transcript:Os01t0660900-00	evm.model.FRAGSCAFF_223.228	2e-155
2-205:	transcript:Os01t0661000-01	evm.model.FRAGSCAFF_223.233	1e-117
2-206:	transcript:Os01t0661400-01	evm.model.FRAGSCAFF_223.236	7e-67
2-207:	transcript:Os01t0661500-01	evm.model.FRAGSCAFF_223.238	3e-42
2-208:	transcript:Os01t0661650-00	evm.model.FRAGSCAFF_223.243	5e-50
2-209:	transcript:Os01t0662300-02	evm.model.FRAGSCAFF_223.251	6e-67
2-210:	transcript:Os01t0662600-02	evm.model.FRAGSCAFF_223.253	1e-102
2-211:	transcript:Os01t0662800-00	evm.model.FRAGSCAFF_223.256	9e-94
2-212:	transcript:Os01t0663051-00	evm.model.FRAGSCAFF_223.258	2e-42
2-213:	transcript:Os01t0663300-01	evm.model.FRAGSCAFF_223.259	1e-33
2-214:	transcript:Os01t0663400-01	evm.model.FRAGSCAFF_223.260	0
2-215:	transcript:Os01t0663800-01	evm.model.FRAGSCAFF_223.264	0
2-216:	transcript:Os01t0664000-00	evm.model.FRAGSCAFF_223.265	3e-27
2-217:	transcript:Os01t0664200-02	evm.model.FRAGSCAFF_223.266	0
2-218:	transcript:Os01t0664500-01	evm.model.FRAGSCAFF_223.270	8e-84
2-219:	transcript:Os01t0665200-01	evm.model.FRAGSCAFF_223.274	0
2-220:	transcript:Os01t0665300-02	evm.model.FRAGSCAFF_223.277	0
2-221:	transcript:Os01t0665400-01	evm.model.FRAGSCAFF_223.280.2	6e-65
2-222:	transcript:Os01t0665900-00	evm.model.FRAGSCAFF_223.284	2e-32
2-223:	transcript:Os01t0666000-01	evm.model.FRAGSCAFF_223.286	0
2-224:	transcript:Os01t0666200-01	evm.model.FRAGSCAFF_223.287	2e-63
2-225:	transcript:Os01t0666400-01	evm.model.FRAGSCAFF_223.288	6e-116
2-226:	transcript:Os01t0666500-01	evm.model.FRAGSCAFF_223.289	1e-78
2-227:	transcript:Os01t0666600-00	evm.model.FRAGSCAFF_223.290	2e-89
2-228:	transcript:Os01t0666800-01	evm.model.FRAGSCAFF_223.295	0
2-229:	transcript:Os01t0667100-01	evm.model.FRAGSCAFF_223.297	5e-82
2-230:	transcript:Os01t0667200-02	evm.model.FRAGSCAFF_223.298	0
2-231:	transcript:Os01t0667600-01	evm.model.FRAGSCAFF_223.302	1e-110
2-232:	transcript:Os01t0667900-01	evm.model.FRAGSCAFF_223.306	4e-62
2-233:	transcript:Os01t0668100-01	evm.model.FRAGSCAFF_223.309	3e-127
2-234:	transcript:Os01t0668200-00	evm.model.FRAGSCAFF_223.311	4e-131
2-235:	transcript:Os01t0672100-02	evm.model.FRAGSCAFF_223.312	5e-66
2-236:	transcript:Os01t0672700-02	evm.model.FRAGSCAFF_223.313.1	0
2-237:	transcript:Os01t0672800-01	evm.model.FRAGSCAFF_223.317	0
2-238:	transcript:Os01t0673600-01	evm.model.FRAGSCAFF_223.322	3e-112
2-239:	transcript:Os01t0673700-00	evm.model.FRAGSCAFF_223.324	2e-40
2-240:	transcript:Os01t0673800-01	evm.model.FRAGSCAFF_223.326	2e-139
2-241:	transcript:Os01t0674000-01	evm.model.FRAGSCAFF_223.330	1e-126
2-242:	transcript:Os01t0674100-02	evm.model.FRAGSCAFF_223.331	0
2-243:	transcript:Os01t0674500-01	evm.model.FRAGSCAFF_223.332	0
2-244:	transcript:Os01t0674700-01	evm.model.FRAGSCAFF_223.335	7e-43
2-245:	transcript:Os01t0675100-01	evm.model.FRAGSCAFF_223.336	2e-110
2-246:	transcript:Os01t0675500-01	evm.model.FRAGSCAFF_223.338	0
2-247:	transcript:Os01t0675700-01	evm.model.FRAGSCAFF_223.340	6e-127
2-248:	transcript:Os01t0675800-01	evm.model.FRAGSCAFF_223.341	1e-79
2-249:	transcript:Os01t0676200-01	evm.model.FRAGSCAFF_223.344	3e-29
2-250:	transcript:Os01t0676900-01	evm.model.FRAGSCAFF_223.347	1e-49
2-251:	transcript:Os01t0677100-01	evm.model.FRAGSCAFF_223.349	2e-40
2-252:	transcript:Os01t0677500-00	evm.model.FRAGSCAFF_223.351.1	1e-176
2-253:	transcript:Os01t0678500-02	evm.model.FRAGSCAFF_223.352.1	0
2-254:	transcript:Os01t0678700-01	evm.model.FRAGSCAFF_223.353	1e-134
2-255:	transcript:Os01t0679000-01	evm.model.FRAGSCAFF_223.357	6e-31
2-256:	transcript:Os01t0679500-01	evm.model.FRAGSCAFF_223.360	1e-64
2-257:	transcript:Os01t0679600-01	evm.model.FRAGSCAFF_223.362	1e-95
2-258:	transcript:Os01t0679700-02	evm.model.FRAGSCAFF_223.363	7e-42
2-259:	transcript:Os01t0679900-01	evm.model.FRAGSCAFF_223.364	0
2-260:	transcript:Os01t0680200-01	evm.model.FRAGSCAFF_223.365	0
2-261:	transcript:Os01t0680400-01	evm.model.FRAGSCAFF_223.366	4e-106
2-262:	transcript:Os01t0681200-01	evm.model.FRAGSCAFF_223.368	0
2-263:	transcript:Os01t0681400-01	evm.model.FRAGSCAFF_223.369	0
2-264:	transcript:Os01t0681800-01	evm.model.FRAGSCAFF_223.371	1e-13
2-265:	transcript:Os01t0681900-01	evm.model.FRAGSCAFF_223.373	0
2-266:	transcript:Os01t0683400-01	evm.model.FRAGSCAFF_223.378	0
2-267:	transcript:Os01t0684900-01	evm.model.FRAGSCAFF_223.391	0
2-268:	transcript:Os01t0685200-01	evm.model.FRAGSCAFF_223.394	3e-93
2-269:	transcript:Os01t0685400-02	evm.model.FRAGSCAFF_223.395	8e-127
2-270:	transcript:Os01t0685500-01	evm.model.FRAGSCAFF_223.397	5e-14
2-271:	transcript:Os01t0685800-01	evm.model.FRAGSCAFF_223.399	0
2-272:	transcript:Os01t0685900-01	evm.model.FRAGSCAFF_223.400	0
2-273:	transcript:Os01t0686000-01	evm.model.FRAGSCAFF_223.401	7e-67
2-274:	transcript:Os01t0686400-01	evm.model.FRAGSCAFF_223.405	4e-47
2-275:	transcript:Os01t0686800-02	evm.model.FRAGSCAFF_223.407	0
2-276:	transcript:Os01t0687400-01	evm.model.FRAGSCAFF_223.409	5e-151
2-277:	transcript:Os01t0687600-01	evm.model.FRAGSCAFF_223.410.1	4e-76
2-278:	transcript:Os01t0688200-01	evm.model.FRAGSCAFF_223.411	0
2-279:	transcript:Os01t0688300-00	evm.model.FRAGSCAFF_223.413	4e-157
2-280:	transcript:Os01t0688600-01	evm.model.FRAGSCAFF_223.418	5e-69
2-281:	transcript:Os01t0689000-01	evm.model.FRAGSCAFF_223.420	3e-70
2-282:	transcript:Os01t0689451-02	evm.model.FRAGSCAFF_223.423	0
2-283:	transcript:Os01t0689600-01	evm.model.FRAGSCAFF_223.425	3e-67
2-284:	transcript:Os01t0689800-01	evm.model.FRAGSCAFF_223.426	0
2-285:	transcript:Os01t0689900-03	evm.model.FRAGSCAFF_223.427	0
2-286:	transcript:Os01t0690600-01	evm.model.FRAGSCAFF_223.428	4e-81
2-287:	transcript:Os01t0691100-01	evm.model.FRAGSCAFF_223.432	6e-35
2-288:	transcript:Os01t0691300-01	evm.model.FRAGSCAFF_223.434	7e-21
2-289:	transcript:Os01t0691400-00	evm.model.FRAGSCAFF_223.435	2e-129
2-290:	transcript:Os01t0691700-01	evm.model.FRAGSCAFF_223.437	0
2-291:	transcript:Os01t0692000-01	evm.model.FRAGSCAFF_223.439	2e-58
2-292:	transcript:Os01t0692600-01	evm.model.FRAGSCAFF_223.440	3e-129
2-293:	transcript:Os01t0692700-01	evm.model.FRAGSCAFF_223.441	2e-62
2-294:	transcript:Os01t0693300-01	evm.model.FRAGSCAFF_223.447	0
2-295:	transcript:Os01t0693400-01	evm.model.FRAGSCAFF_223.453	0
2-296:	transcript:Os01t0693800-01	evm.model.FRAGSCAFF_223.457	0
2-297:	transcript:Os01t0693900-02	evm.model.FRAGSCAFF_223.458	2e-24
2-298:	transcript:Os01t0694000-01	evm.model.FRAGSCAFF_223.459	0
2-299:	transcript:Os01t0694100-01	evm.model.FRAGSCAFF_223.463	2e-67
2-300:	transcript:Os01t0694200-01	evm.model.FRAGSCAFF_223.465	2e-70
2-301:	transcript:Os01t0694300-01	evm.model.FRAGSCAFF_223.466	1e-81
2-302:	transcript:Os01t0694900-01	evm.model.FRAGSCAFF_223.471	0
2-303:	transcript:Os01t0695100-02	evm.model.FRAGSCAFF_223.472.3	0
2-304:	transcript:Os01t0695200-01	evm.model.FRAGSCAFF_223.475	0
2-305:	transcript:Os01t0695300-01	evm.model.FRAGSCAFF_223.476	0
2-306:	transcript:Os01t0695600-00	evm.model.FRAGSCAFF_223.477	3e-102
2-307:	transcript:Os01t0696000-02	evm.model.FRAGSCAFF_223.478	2e-136
2-308:	transcript:Os01t0696100-00	evm.model.FRAGSCAFF_223.479	2e-28
2-309:	transcript:Os01t0696800-01	evm.model.FRAGSCAFF_223.487	0
2-310:	transcript:Os01t0697100-01	evm.model.FRAGSCAFF_223.488	0
2-311:	transcript:Os01t0699100-01	evm.model.FRAGSCAFF_223.494	3e-145
2-312:	transcript:Os01t0699900-01	evm.model.FRAGSCAFF_223.497	1e-86
2-313:	transcript:Os01t0700000-01	evm.model.FRAGSCAFF_223.498	2e-41
2-314:	transcript:Os01t0700100-01	evm.model.FRAGSCAFF_223.499	1e-127
2-315:	transcript:Os01t0700300-00	evm.model.FRAGSCAFF_223.500	5e-38
2-316:	transcript:Os01t0700900-02	evm.model.FRAGSCAFF_223.501	0
2-317:	transcript:Os01t0702000-01	evm.model.FRAGSCAFF_223.507	4e-179
2-318:	transcript:Os01t0702300-00	evm.model.FRAGSCAFF_223.508	0
2-319:	transcript:Os01t0702400-01	evm.model.FRAGSCAFF_223.509	0
2-320:	transcript:Os01t0702450-00	evm.model.FRAGSCAFF_223.510	0
2-321:	transcript:Os01t0702700-01	evm.model.FRAGSCAFF_223.512	1e-178
2-322:	transcript:Os01t0703300-01	evm.model.FRAGSCAFF_223.514	0
2-323:	transcript:Os01t0703400-01	evm.model.FRAGSCAFF_223.515	0
2-324:	transcript:Os01t0703600-01	evm.model.FRAGSCAFF_223.517	0
2-325:	transcript:Os01t0704300-01	evm.model.FRAGSCAFF_223.519	1e-131
2-326:	transcript:Os01t0704700-01	evm.model.FRAGSCAFF_223.523	2e-26
2-327:	transcript:Os01t0705200-01	evm.model.FRAGSCAFF_223.526	1e-79
2-328:	transcript:Os01t0705400-00	evm.model.FRAGSCAFF_223.528	1e-29
2-329:	transcript:Os01t0705700-01	evm.model.FRAGSCAFF_223.530	0
2-330:	transcript:Os01t0706400-01	evm.model.FRAGSCAFF_223.534	0
2-331:	transcript:Os01t0706500-00	evm.model.FRAGSCAFF_223.535	1e-100
2-332:	transcript:Os01t0706600-00	evm.model.FRAGSCAFF_223.536	4e-30
2-333:	transcript:Os01t0706900-01	evm.model.FRAGSCAFF_223.540	0
2-334:	transcript:Os01t0707300-01	evm.model.FRAGSCAFF_223.543	1e-142
2-335:	transcript:Os01t0707500-01	evm.model.FRAGSCAFF_223.544	3e-130
2-336:	transcript:Os01t0708100-01	evm.model.FRAGSCAFF_223.546	0
2-337:	transcript:Os01t0708300-02	evm.model.FRAGSCAFF_223.548	2e-174
2-338:	transcript:Os01t0708500-01	evm.model.FRAGSCAFF_223.550	1e-133
2-339:	transcript:Os01t0708900-01	evm.model.FRAGSCAFF_223.551	2e-38
2-340:	transcript:Os01t0709000-01	evm.model.FRAGSCAFF_223.554	6e-150
2-341:	transcript:Os01t0709400-01	evm.model.FRAGSCAFF_223.555	0
2-342:	transcript:Os01t0709500-03	evm.model.FRAGSCAFF_223.557.2	0
2-343:	transcript:Os01t0710000-01	evm.model.FRAGSCAFF_223.560	0
2-344:	transcript:Os01t0711200-01	evm.model.FRAGSCAFF_223.563	0
2-345:	transcript:Os01t0711400-01	evm.model.FRAGSCAFF_223.566	0
2-346:	transcript:Os01t0712600-00	evm.model.FRAGSCAFF_223.567	4e-172
2-347:	transcript:Os01t0712700-01	evm.model.FRAGSCAFF_223.568	3e-164
2-348:	transcript:Os01t0712800-00	evm.model.FRAGSCAFF_223.569	2e-21
2-349:	transcript:Os01t0713600-01	evm.model.FRAGSCAFF_223.570	4e-129
2-350:	transcript:Os01t0713800-00	evm.model.FRAGSCAFF_223.572	0
2-351:	transcript:Os01t0714100-01	evm.model.FRAGSCAFF_223.576	0
2-352:	transcript:Os01t0714600-01	evm.model.FRAGSCAFF_223.578	9e-56
2-353:	transcript:Os01t0714800-01	evm.model.FRAGSCAFF_223.580	9e-61
2-354:	transcript:Os01t0715400-04	evm.model.FRAGSCAFF_223.586	0
2-355:	transcript:Os01t0716500-01	evm.model.FRAGSCAFF_223.588	1e-165
2-356:	transcript:Os01t0716800-01	evm.model.FRAGSCAFF_223.595	0
2-357:	transcript:Os01t0717000-01	evm.model.FRAGSCAFF_223.596	0
2-358:	transcript:Os01t0717400-01	evm.model.FRAGSCAFF_223.598	0
2-359:	transcript:Os01t0718300-01	evm.model.FRAGSCAFF_223.603	0
2-360:	transcript:Os01t0718900-01	evm.model.FRAGSCAFF_223.607	2e-120
2-361:	transcript:Os01t0719000-01	evm.model.FRAGSCAFF_223.609	3e-128
2-362:	transcript:Os01t0719100-04	evm.model.FRAGSCAFF_223.610	0
2-363:	transcript:Os01t0719600-01	evm.model.FRAGSCAFF_223.611	3e-90
2-364:	transcript:Os01t0720700-01	evm.model.FRAGSCAFF_223.613	0
## Alignment 3: score=318.0 e_value=1.1e-14 N=8 1&chr1.1 plus
3- 0:	transcript:Os01t0714800-01	evm.model.FRAGSCAFF_127.209	2e-36
3- 1:	transcript:Os01t0716500-01	evm.model.FRAGSCAFF_127.183	4e-54
3- 2:	transcript:Os01t0719000-01	evm.model.FRAGSCAFF_127.154	7e-33
3- 3:	transcript:Os01t0719300-01	evm.model.FRAGSCAFF_127.141	8e-153
3- 4:	transcript:Os01t0720000-00	evm.model.FRAGSCAFF_127.119	5e-131
3- 5:	transcript:Os01t0720400-01	evm.model.FRAGSCAFF_127.104.1	6e-92
3- 6:	transcript:Os01t0720500-01	evm.model.FRAGSCAFF_127.100	8e-174
3- 7:	transcript:Os01t0721900-01	evm.model.FRAGSCAFF_127.66	6e-81
## Alignment 4: score=257.0 e_value=6.2e-09 N=6 1&chr1.1 plus
4- 0:	transcript:Os01t0652100-01	evm.model.FRAGSCAFF_390.246	1e-146
4- 1:	transcript:Os01t0654100-01	evm.model.FRAGSCAFF_390.256	0
4- 2:	transcript:Os01t0655300-01	evm.model.FRAGSCAFF_390.259	0
4- 3:	transcript:Os01t0655400-01	evm.model.FRAGSCAFF_390.261	4e-45
4- 4:	transcript:Os01t0656900-01	evm.model.FRAGSCAFF_390.277	1e-21
4- 5:	transcript:Os01t0657400-00	evm.model.FRAGSCAFF_390.291	2e-45
## Alignment 5: score=876.0 e_value=4.1e-46 N=18 1&chr1.1 minus
5- 0:	transcript:Os01t0956200-01	evm.model.ORIGINAL_4665.149	0
5- 1:	transcript:Os01t0956800-00	evm.model.ORIGINAL_4665.147	5e-48
5- 2:	transcript:Os01t0957000-03	evm.model.ORIGINAL_4665.146	0
5- 3:	transcript:Os01t0957100-01	evm.model.ORIGINAL_4665.145	0
5- 4:	transcript:Os01t0957200-01	evm.model.ORIGINAL_4665.144	0
5- 5:	transcript:Os01t0957900-01	evm.model.ORIGINAL_4665.142	0
5- 6:	transcript:Os01t0958000-01	evm.model.ORIGINAL_4665.141.2	0
5- 7:	transcript:Os01t0958100-01	evm.model.ORIGINAL_4665.140	0
5- 8:	transcript:Os01t0958200-01	evm.model.ORIGINAL_4665.138	0
5- 9:	transcript:Os01t0958500-01	evm.model.ORIGINAL_4665.136	1e-143
5- 10:	transcript:Os01t0958700-01	evm.model.ORIGINAL_4665.134.1	0
5- 11:	transcript:Os01t0959800-01	evm.model.ORIGINAL_4665.128_evm.model.ORIGINAL_4665.129	0
5- 12:	transcript:Os01t0960000-01	evm.model.ORIGINAL_4665.126	9e-87
5- 13:	transcript:Os01t0960200-00	evm.model.ORIGINAL_4665.124	4e-151
5- 14:	transcript:Os01t0960300-01	evm.model.ORIGINAL_4665.123	0
5- 15:	transcript:Os01t0960500-01	evm.model.ORIGINAL_4665.122	0
5- 16:	transcript:Os01t0960800-01	evm.model.ORIGINAL_4665.121	3e-73
5- 17:	transcript:Os01t0961000-01	evm.model.ORIGINAL_4665.120	3e-24
## Alignment 6: score=784.0 e_value=2.1e-40 N=16 1&chr1.1 minus
6- 0:	transcript:Os01t0278950-00	evm.model.ORIGINAL_1958.101	0
6- 1:	transcript:Os01t0279000-01	evm.model.ORIGINAL_1958.102	0
6- 2:	transcript:Os01t0279100-01	evm.model.ORIGINAL_1958.103	1e-131
6- 3:	transcript:Os01t0279200-02	evm.model.ORIGINAL_1958.104	0
6- 4:	transcript:Os01t0279300-01	evm.model.ORIGINAL_1958.105	2e-105
6- 5:	transcript:Os01t0279700-01	evm.model.ORIGINAL_1958.109	0
6- 6:	transcript:Os01t0279900-01	evm.model.ORIGINAL_1958.111	5e-18
6- 7:	transcript:Os01t0280000-01	evm.model.ORIGINAL_1958.112	0
6- 8:	transcript:Os01t0280500-01	evm.model.ORIGINAL_1958.118	6e-155
6- 9:	transcript:Os01t0281000-01	evm.model.ORIGINAL_1958.122	0
6- 10:	transcript:Os01t0281100-01	evm.model.ORIGINAL_1958.125	3e-26
6- 11:	transcript:Os01t0281301-00	evm.model.ORIGINAL_1958.128	1e-38
6- 12:	transcript:Os01t0281400-00	evm.model.ORIGINAL_1958.130	0
6- 13:	transcript:Os01t0281600-01	evm.model.ORIGINAL_1958.131	6e-107
6- 14:	transcript:Os01t0282800-02	evm.model.ORIGINAL_1958.133	0
6- 15:	transcript:Os01t0283000-01	evm.model.ORIGINAL_1958.137	1e-18
## Alignment 7: score=289.0 e_value=2.5e-09 N=6 1&chr1.1 minus
7- 0:	transcript:Os01t0271400-00	evm.model.FRAGSCAFF_255.39	9e-35
7- 1:	transcript:Os01t0271500-01	evm.model.FRAGSCAFF_255.42	0
7- 2:	transcript:Os01t0271700-01	evm.model.FRAGSCAFF_255.44	2e-15
7- 3:	transcript:Os01t0272600-01	evm.model.FRAGSCAFF_255.46	0
7- 4:	transcript:Os01t0273100-01	evm.model.FRAGSCAFF_390.634	7e-93
7- 5:	transcript:Os01t0273300-01	evm.model.FRAGSCAFF_390.627	0
## Alignment 8: score=271.0 e_value=1.4e-10 N=6 1&chr1.1 minus
8- 0:	transcript:Os01t0362000-01	evm.model.ORIGINAL_2084.184	3e-57
8- 1:	transcript:Os01t0363300-01	evm.model.ORIGINAL_2084.186	2e-72
8- 2:	transcript:Os01t0363600-01	evm.model.ORIGINAL_2084.187	3e-65
8- 3:	transcript:Os01t0363900-01	evm.model.ORIGINAL_2084.188	0
8- 4:	transcript:Os01t0364100-00	evm.model.ORIGINAL_2084.214_evm.model.ORIGINAL_2084.215	0
8- 5:	transcript:Os01t0364400-00	evm.model.ORIGINAL_5618.28	0
## Alignment 9: score=347.0 e_value=5.8e-15 N=8 1&chr10.1 plus
9- 0:	transcript:Os01t0919900-01	evm.model.FRAGSCAFF_134.134	0
9- 1:	transcript:Os01t0920100-01	evm.model.FRAGSCAFF_134.138	3e-18
9- 2:	transcript:Os01t0920400-01	evm.model.FRAGSCAFF_134.141	0
9- 3:	transcript:Os01t0921500-01	evm.model.FRAGSCAFF_134.148	5e-169
9- 4:	transcript:Os01t0921800-01	evm.model.FRAGSCAFF_134.187	2e-113
9- 5:	transcript:Os01t0923200-01	evm.model.FRAGSCAFF_134.210	2e-29
9- 6:	transcript:Os01t0923600-02	evm.model.FRAGSCAFF_134.215	6e-136
9- 7:	transcript:Os01t0923800-01	evm.model.FRAGSCAFF_134.218	4e-156
## Alignment 10: score=322.0 e_value=4.7e-12 N=7 1&chr10.1 plus
10- 0:	transcript:Os01t0860601-01	evm.model.FRAGSCAFF_143.413	6e-25
10- 1:	transcript:Os01t0860800-01	evm.model.FRAGSCAFF_143.412	3e-159
10- 2:	transcript:Os01t0860900-01	evm.model.FRAGSCAFF_143.411	4e-11
10- 3:	transcript:Os01t0862600-01	evm.model.FRAGSCAFF_143.404	5e-20
10- 4:	transcript:Os01t0863500-01	evm.model.FRAGSCAFF_143.400	3e-12
10- 5:	transcript:Os01t0863800-00	evm.model.FRAGSCAFF_143.398	7e-24
10- 6:	transcript:Os01t0865700-00	evm.model.FRAGSCAFF_143.380	8e-94
## Alignment 11: score=330.0 e_value=2.3e-13 N=8 1&chr11.1 plus
11- 0:	transcript:Os01t0918100-01	evm.model.FRAGSCAFF_186.149	9e-32
11- 1:	transcript:Os01t0919900-01	evm.model.FRAGSCAFF_186.116	0
11- 2:	transcript:Os01t0920400-01	evm.model.FRAGSCAFF_186.106	0
11- 3:	transcript:Os01t0921500-01	evm.model.FRAGSCAFF_186.94	1e-169
11- 4:	transcript:Os01t0921800-01	evm.model.FRAGSCAFF_186.69.1	1e-107
11- 5:	transcript:Os01t0922800-01	evm.model.FRAGSCAFF_186.49	5e-25
[truncated: 47,826 more rows]

## Sheet: Pe_Dl
############### Parameters ###############
# MATCH_SCORE: 50
# MATCH_SIZE: 5
# GAP_PENALTY: -1
# OVERLAP_WINDOW: 5
# E_VALUE: 1e-05
# MAX GAPS: 25
############### Statistics ###############
# Number of collinear genes: 76500, Percentage: 62.61
# Number of all genes: 122190
##########################################
## Alignment 0: score=19010.0 e_value=0 N=391 Ped01C&chr1.1 plus
0- 0:	EVM0028857.1	evm.model.ORIGINAL_5305.7	0
0- 1:	EVM0030952.1	evm.model.ORIGINAL_5305.8	3e-132
0- 2:	EVM0013524.1	evm.model.ORIGINAL_5305.9	2e-45
0- 3:	EVM0008685.1	evm.model.ORIGINAL_5305.10	0
0- 4:	EVM0031376.1	evm.model.ORIGINAL_5305.11	0
0- 5:	EVM0031267.1	evm.model.ORIGINAL_5305.13	0
0- 6:	EVM0010479.1	evm.model.ORIGINAL_5305.14	0
0- 7:	EVM0048210.1	evm.model.ORIGINAL_5305.15	0
0- 8:	EVM0040993.3	evm.model.ORIGINAL_5305.16	0
0- 9:	EVM0005084.1	evm.model.ORIGINAL_5305.17	6e-96
0- 10:	EVM0054105.1	evm.model.ORIGINAL_5305.18	0
0- 11:	EVM0002842.1	evm.model.ORIGINAL_5305.19	4e-45
0- 12:	EVM0012284.2	evm.model.ORIGINAL_5305.21	2e-62
0- 13:	EVM0030632.1	evm.model.ORIGINAL_5305.23	0
0- 14:	EVM0043819.1	evm.model.ORIGINAL_5305.24	6e-109
0- 15:	EVM0036654.1	evm.model.ORIGINAL_5305.28	0
0- 16:	EVM0008785.1	evm.model.ORIGINAL_5305.29	5e-133
0- 17:	EVM0019039.1	evm.model.ORIGINAL_5305.30	8e-112
0- 18:	EVM0037467.1	evm.model.ORIGINAL_5305.34	3e-161
0- 19:	EVM0001271.1	evm.model.ORIGINAL_5305.35	4e-35
0- 20:	EVM0039007.1	evm.model.ORIGINAL_5305.38	3e-118
0- 21:	EVM0008888.1	evm.model.ORIGINAL_5305.39	1e-165
0- 22:	EVM0043164.1	evm.model.ORIGINAL_5305.43	0
0- 23:	EVM0053103.1	evm.model.ORIGINAL_5305.44	0
0- 24:	EVM0034451.1	evm.model.ORIGINAL_5305.46	5e-26
0- 25:	EVM0022503.1	evm.model.ORIGINAL_5305.47	1e-83
0- 26:	EVM0039145.1	evm.model.ORIGINAL_5305.48	0
0- 27:	EVM0051917.1	evm.model.ORIGINAL_5305.50	0
0- 28:	EVM0048258.1	evm.model.ORIGINAL_5305.53	0
0- 29:	EVM0014507.1	evm.model.ORIGINAL_5305.54	3e-150
0- 30:	EVM0053286.4	evm.model.ORIGINAL_5305.56	0
0- 31:	EVM0020793.1	evm.model.ORIGINAL_5305.58	4e-55
0- 32:	EVM0018302.1	evm.model.ORIGINAL_5305.59	0
0- 33:	EVM0025426.1	evm.model.ORIGINAL_5305.60	0
0- 34:	EVM0010092.1	evm.model.ORIGINAL_5305.61	0
0- 35:	EVM0007814.4	evm.model.ORIGINAL_5305.62	6e-89
0- 36:	EVM0039688.1	evm.model.ORIGINAL_5305.63	0
0- 37:	EVM0040866.1	evm.model.ORIGINAL_5305.65	0
0- 38:	EVM0013817.1	evm.model.ORIGINAL_5305.66	0
0- 39:	EVM0016903.1	evm.model.ORIGINAL_5305.67	0
0- 40:	EVM0027027.1	evm.model.ORIGINAL_5305.69.2	0
0- 41:	EVM0005109.1	evm.model.ORIGINAL_5305.71	4e-135
0- 42:	EVM0022983.2	evm.model.ORIGINAL_5305.72	0
0- 43:	EVM0039105.1	evm.model.ORIGINAL_5305.74	2e-96
0- 44:	EVM0022420.1	evm.model.ORIGINAL_5305.75	2e-134
0- 45:	EVM0017577.1	evm.model.ORIGINAL_5305.76	5e-81
0- 46:	EVM0056550.1	evm.model.ORIGINAL_5305.80	2e-25
0- 47:	EVM0057175.1	evm.model.ORIGINAL_5305.81	1e-31
0- 48:	EVM0007828.1	evm.model.ORIGINAL_5305.83	2e-33
0- 49:	EVM0020986.1	evm.model.ORIGINAL_5305.84	5e-69
0- 50:	EVM0006459.1	evm.model.ORIGINAL_5305.85	2e-62
0- 51:	EVM0050002.1	evm.model.ORIGINAL_5305.87	0
0- 52:	EVM0035194.1	evm.model.ORIGINAL_5305.91	3e-102
0- 53:	EVM0036116.1	evm.model.ORIGINAL_5305.93	0
0- 54:	EVM0009453.1	evm.model.ORIGINAL_5305.97	7e-154
0- 55:	EVM0029728.1	evm.model.ORIGINAL_5305.104	0
0- 56:	EVM0056466.1	evm.model.ORIGINAL_4745.14	2e-38
0- 57:	EVM0036735.1	evm.model.ORIGINAL_4745.15	0
0- 58:	EVM0045646.1	evm.model.ORIGINAL_4745.17	0
0- 59:	EVM0018066.1	evm.model.ORIGINAL_4745.18	0
0- 60:	EVM0008044.1	evm.model.ORIGINAL_4745.19	0
0- 61:	EVM0031058.1	evm.model.ORIGINAL_4745.20	0
0- 62:	EVM0027560.1	evm.model.ORIGINAL_4745.21	0
0- 63:	EVM0012203.1	evm.model.ORIGINAL_4745.24	3e-126
0- 64:	EVM0008482.1	evm.model.ORIGINAL_4745.45	0
0- 65:	EVM0012792.1	evm.model.ORIGINAL_4745.48	1e-22
0- 66:	EVM0052049.1	evm.model.ORIGINAL_4745.49	1e-180
0- 67:	EVM0020965.1	evm.model.ORIGINAL_4745.51	0
0- 68:	EVM0042208.1	evm.model.ORIGINAL_4745.53	0
0- 69:	EVM0023681.1	evm.model.ORIGINAL_4745.54	0
0- 70:	EVM0013827.1	evm.model.ORIGINAL_4745.56	0
0- 71:	EVM0032832.1	evm.model.ORIGINAL_4745.60	0
0- 72:	EVM0052152.1	evm.model.ORIGINAL_4745.61	2e-83
0- 73:	EVM0007541.2	evm.model.ORIGINAL_4745.63	9e-75
0- 74:	EVM0005450.1	evm.model.ORIGINAL_4745.67	0
0- 75:	EVM0049247.1	evm.model.ORIGINAL_4745.70	1e-101
0- 76:	EVM0002132.1	evm.model.ORIGINAL_4745.71	0
0- 77:	EVM0020555.1	evm.model.ORIGINAL_4745.74	0
0- 78:	EVM0047138.1	evm.model.ORIGINAL_4745.76	4e-137
0- 79:	EVM0018061.1	evm.model.ORIGINAL_4745.77	0
0- 80:	EVM0005378.1	evm.model.ORIGINAL_4745.82	3e-176
0- 81:	EVM0019714.1	evm.model.ORIGINAL_4745.84	0
0- 82:	EVM0015697.1	evm.model.ORIGINAL_4745.86	0
0- 83:	EVM0047819.1	evm.model.FRAGSCAFF_136.160	4e-66
0- 84:	EVM0042730.1	evm.model.FRAGSCAFF_136.156	5e-15
0- 85:	EVM0051332.1	evm.model.FRAGSCAFF_136.155	3e-136
0- 86:	EVM0044637.1	evm.model.FRAGSCAFF_136.151	6e-32
0- 87:	EVM0022597.1	evm.model.FRAGSCAFF_136.150	4e-76
0- 88:	EVM0020349.1	evm.model.FRAGSCAFF_136.148	3e-85
0- 89:	EVM0031182.1	evm.model.FRAGSCAFF_136.147	5e-115
0- 90:	EVM0021664.1	evm.model.FRAGSCAFF_136.145	0
0- 91:	EVM0011844.1	evm.model.FRAGSCAFF_136.144	5e-94
0- 92:	EVM0035483.1	evm.model.FRAGSCAFF_136.143	0
0- 93:	EVM0002744.1	evm.model.FRAGSCAFF_136.142	0
0- 94:	EVM0038405.1	evm.model.FRAGSCAFF_136.140	0
0- 95:	EVM0006997.4	evm.model.FRAGSCAFF_136.139	0
0- 96:	EVM0006449.1	evm.model.FRAGSCAFF_136.138	1e-13
0- 97:	EVM0027714.1	evm.model.FRAGSCAFF_136.137	0
0- 98:	EVM0026247.1	evm.model.FRAGSCAFF_136.136	7e-110
0- 99:	EVM0037598.1	evm.model.FRAGSCAFF_136.135	8e-101
0-100:	EVM0027339.1	evm.model.FRAGSCAFF_136.131	2e-71
0-101:	EVM0020537.1	evm.model.FRAGSCAFF_136.126	0
0-102:	EVM0039791.1	evm.model.FRAGSCAFF_136.125	2e-35
0-103:	EVM0046714.1	evm.model.FRAGSCAFF_136.124	1e-29
0-104:	EVM0058252.1	evm.model.FRAGSCAFF_136.123	0
0-105:	EVM0020367.1	evm.model.FRAGSCAFF_136.120	1e-25
0-106:	EVM0057330.1	evm.model.FRAGSCAFF_136.118	2e-85
0-107:	EVM0039914.1	evm.model.FRAGSCAFF_136.117	0
0-108:	EVM0052330.1	evm.model.FRAGSCAFF_136.115	0
0-109:	EVM0044509.1	evm.model.FRAGSCAFF_136.110	0
0-110:	EVM0042455.1	evm.model.FRAGSCAFF_136.93	4e-142
0-111:	EVM0029640.1	evm.model.FRAGSCAFF_136.91	0
0-112:	EVM0018036.1	evm.model.FRAGSCAFF_136.90	6e-36
0-113:	EVM0019381.1	evm.model.FRAGSCAFF_136.86	4e-76
0-114:	EVM0002659.1	evm.model.FRAGSCAFF_136.75	0
0-115:	EVM0047239.1	evm.model.FRAGSCAFF_136.72	0
0-116:	EVM0014664.1	evm.model.FRAGSCAFF_136.71	0
0-117:	EVM0025971.1	evm.model.FRAGSCAFF_136.70	0
0-118:	EVM0001057.1	evm.model.FRAGSCAFF_136.67	0
0-119:	EVM0053988.1	evm.model.FRAGSCAFF_136.65	0
0-120:	EVM0011440.1	evm.model.FRAGSCAFF_136.63	0
0-121:	EVM0045004.2	evm.model.FRAGSCAFF_136.62	0
0-122:	EVM0018569.1	evm.model.FRAGSCAFF_136.44	9e-30
0-123:	EVM0011602.1	evm.model.FRAGSCAFF_136.37	8e-141
0-124:	EVM0001762.1	evm.model.FRAGSCAFF_136.36	3e-84
0-125:	EVM0028435.1	evm.model.FRAGSCAFF_136.33	0
0-126:	EVM0050500.4	evm.model.FRAGSCAFF_136.32	9e-108
0-127:	EVM0022388.1	evm.model.FRAGSCAFF_136.31	2e-110
0-128:	EVM0048037.1	evm.model.FRAGSCAFF_136.30	4e-101
0-129:	EVM0027556.1	evm.model.FRAGSCAFF_136.28	1e-51
0-130:	EVM0006738.1	evm.model.FRAGSCAFF_136.24	7e-78
0-131:	EVM0028635.1	evm.model.FRAGSCAFF_136.22	3e-148
0-132:	EVM0039682.1	evm.model.FRAGSCAFF_136.17	4e-160
0-133:	EVM0050212.1	evm.model.FRAGSCAFF_136.15	0
0-134:	EVM0049557.1	evm.model.FRAGSCAFF_136.14	0
0-135:	EVM0009713.1	evm.model.FRAGSCAFF_136.13	6e-36
0-136:	EVM0043718.3	evm.model.FRAGSCAFF_136.12	7e-153
0-137:	EVM0011347.1	evm.model.FRAGSCAFF_136.11	0
0-138:	EVM0051372.1	evm.model.FRAGSCAFF_136.5	0
0-139:	EVM0026099.1	evm.model.FRAGSCAFF_226.393	0
0-140:	EVM0003878.1	evm.model.FRAGSCAFF_226.392	0
0-141:	EVM0023631.2	evm.model.FRAGSCAFF_226.391	0
0-142:	EVM0009536.1	evm.model.FRAGSCAFF_226.390	0
0-143:	EVM0030723.1	evm.model.FRAGSCAFF_226.389	2e-145
0-144:	EVM0027388.1	evm.model.FRAGSCAFF_226.388	0
0-145:	EVM0032753.1	evm.model.FRAGSCAFF_226.387	0
0-146:	EVM0036606.1	evm.model.FRAGSCAFF_226.386	2e-98
0-147:	EVM0019527.1	evm.model.FRAGSCAFF_226.384	2e-29
0-148:	EVM0046656.1	evm.model.FRAGSCAFF_226.382	0
0-149:	EVM0050217.1	evm.model.FRAGSCAFF_226.378	6e-88
0-150:	EVM0024899.1	evm.model.FRAGSCAFF_226.377	0
0-151:	EVM0019428.1	evm.model.FRAGSCAFF_226.375	4e-94
0-152:	EVM0049900.1	evm.model.FRAGSCAFF_226.373	0
0-153:	EVM0038913.1	evm.model.FRAGSCAFF_226.372	0
0-154:	EVM0047722.1	evm.model.FRAGSCAFF_226.371.2	0
0-155:	EVM0006525.1	evm.model.FRAGSCAFF_226.368	2e-54
0-156:	EVM0019735.1	evm.model.FRAGSCAFF_226.367	2e-178
0-157:	EVM0022792.1	evm.model.FRAGSCAFF_226.366	0
0-158:	EVM0017268.1	evm.model.FRAGSCAFF_226.364	0
0-159:	EVM0056571.1	evm.model.FRAGSCAFF_226.363	0
0-160:	EVM0056613.1	evm.model.FRAGSCAFF_226.361	2e-63
0-161:	EVM0016937.1	evm.model.FRAGSCAFF_226.359	2e-83
0-162:	EVM0010168.4	evm.model.FRAGSCAFF_226.358	3e-146
0-163:	EVM0049600.1	evm.model.FRAGSCAFF_226.357	4e-102
0-164:	EVM0032376.1	evm.model.FRAGSCAFF_226.355	0
0-165:	EVM0003762.1	evm.model.FRAGSCAFF_226.353	0
0-166:	EVM0008950.1	evm.model.FRAGSCAFF_226.352	0
0-167:	EVM0004203.1	evm.model.FRAGSCAFF_226.347	0
0-168:	EVM0037903.1	evm.model.FRAGSCAFF_226.345	9e-111
0-169:	EVM0026392.1	evm.model.FRAGSCAFF_226.344	0
0-170:	EVM0019736.1	evm.model.FRAGSCAFF_226.341	0
0-171:	EVM0050587.1	evm.model.FRAGSCAFF_226.340.1	0
0-172:	EVM0055014.1	evm.model.FRAGSCAFF_226.338.2	2e-96
0-173:	EVM0029124.1	evm.model.FRAGSCAFF_226.336	4e-127
0-174:	EVM0046569.1	evm.model.FRAGSCAFF_226.335	1e-64
0-175:	EVM0040942.1	evm.model.FRAGSCAFF_226.334	8e-134
0-176:	EVM0044243.1	evm.model.FRAGSCAFF_226.333	0
0-177:	EVM0041800.1	evm.model.FRAGSCAFF_226.331	0
0-178:	EVM0058440.1	evm.model.FRAGSCAFF_226.328	2e-65
0-179:	EVM0035198.1	evm.model.FRAGSCAFF_226.326	0
0-180:	EVM0013265.1	evm.model.FRAGSCAFF_226.324	0
0-181:	EVM0058188.1	evm.model.FRAGSCAFF_226.322	5e-31
0-182:	EVM0014425.2	evm.model.FRAGSCAFF_226.321	3e-172
0-183:	EVM0007399.1	evm.model.FRAGSCAFF_226.317	0
0-184:	EVM0033995.1	evm.model.FRAGSCAFF_226.315	2e-57
0-185:	EVM0048688.1	evm.model.FRAGSCAFF_226.314	5e-35
0-186:	EVM0011775.1	evm.model.FRAGSCAFF_226.313	9e-76
0-187:	EVM0009018.1	evm.model.FRAGSCAFF_226.312	2e-27
0-188:	EVM0020040.1	evm.model.FRAGSCAFF_226.307	0
0-189:	EVM0021616.1	evm.model.FRAGSCAFF_226.306	1e-173
0-190:	EVM0038647.1	evm.model.FRAGSCAFF_226.305	9e-68
0-191:	EVM0013239.1	evm.model.FRAGSCAFF_226.300	0
0-192:	EVM0002478.1	evm.model.FRAGSCAFF_226.298	0
0-193:	EVM0046761.1	evm.model.FRAGSCAFF_226.292	0
0-194:	EVM0049748.2	evm.model.FRAGSCAFF_226.291	1e-107
0-195:	EVM0047105.1	evm.model.FRAGSCAFF_226.289	0
0-196:	EVM0031138.1	evm.model.FRAGSCAFF_226.288	7e-38
0-197:	EVM0014733.1	evm.model.FRAGSCAFF_226.287	0
0-198:	EVM0051227.1	evm.model.FRAGSCAFF_226.286	0
0-199:	EVM0045338.1	evm.model.FRAGSCAFF_226.285	1e-124
0-200:	EVM0012915.1	evm.model.FRAGSCAFF_226.284	0
0-201:	EVM0012218.1	evm.model.FRAGSCAFF_226.283	0
0-202:	EVM0000661.1	evm.model.FRAGSCAFF_226.282	0
0-203:	EVM0035925.1	evm.model.FRAGSCAFF_226.280	0
0-204:	EVM0036601.1	evm.model.FRAGSCAFF_226.278	0
0-205:	EVM0056379.1	evm.model.FRAGSCAFF_226.277	0
0-206:	EVM0038158.1	evm.model.FRAGSCAFF_226.272	0
0-207:	EVM0012380.1	evm.model.FRAGSCAFF_226.268	0
0-208:	EVM0055103.1	evm.model.FRAGSCAFF_226.267	1e-93
0-209:	EVM0056911.2	evm.model.FRAGSCAFF_226.266	0
0-210:	EVM0055968.1	evm.model.FRAGSCAFF_226.263	4e-120
0-211:	EVM0017024.1	evm.model.FRAGSCAFF_226.262	0
0-212:	EVM0049775.1	evm.model.FRAGSCAFF_226.261	9e-51
0-213:	EVM0037601.1	evm.model.FRAGSCAFF_226.260	5e-25
0-214:	EVM0004195.2	evm.model.FRAGSCAFF_226.258	0
0-215:	EVM0050902.1	evm.model.FRAGSCAFF_226.255	1e-48
0-216:	EVM0030578.1	evm.model.FRAGSCAFF_226.253	2e-84
0-217:	EVM0045462.1	evm.model.FRAGSCAFF_226.250	0
0-218:	EVM0051602.2	evm.model.FRAGSCAFF_226.249	0
0-219:	EVM0003490.1	evm.model.FRAGSCAFF_226.247	0
0-220:	EVM0027026.1	evm.model.FRAGSCAFF_226.246	0
0-221:	EVM0032197.1	evm.model.FRAGSCAFF_226.244	1e-116
0-222:	EVM0056324.1	evm.model.FRAGSCAFF_226.242_evm.model.FRAGSCAFF_226.243	2e-127
0-223:	EVM0037336.1	evm.model.FRAGSCAFF_226.238	2e-124
0-224:	EVM0056368.1	evm.model.FRAGSCAFF_226.237	0
0-225:	EVM0039304.1	evm.model.FRAGSCAFF_226.234	0
0-226:	EVM0053474.1	evm.model.FRAGSCAFF_226.231	0
0-227:	EVM0026885.1	evm.model.FRAGSCAFF_226.230	7e-123
0-228:	EVM0007960.1	evm.model.FRAGSCAFF_226.229	0
0-229:	EVM0050780.1	evm.model.FRAGSCAFF_226.228	1e-91
0-230:	EVM0049182.1	evm.model.FRAGSCAFF_226.226.2	0
0-231:	EVM0010765.1	evm.model.FRAGSCAFF_226.223.2	0
0-232:	EVM0028481.1	evm.model.FRAGSCAFF_226.221	4e-154
0-233:	EVM0057340.1	evm.model.FRAGSCAFF_226.217.1	0
0-234:	EVM0058061.1	evm.model.FRAGSCAFF_226.216	0
0-235:	EVM0056640.1	evm.model.FRAGSCAFF_226.213	0
0-236:	EVM0026164.1	evm.model.FRAGSCAFF_226.212	0
0-237:	EVM0021952.1	evm.model.FRAGSCAFF_226.209	3e-129
0-238:	EVM0040579.1	evm.model.FRAGSCAFF_226.207	0
0-239:	EVM0036788.1	evm.model.FRAGSCAFF_226.206	2e-165
0-240:	EVM0016812.1	evm.model.FRAGSCAFF_226.204	0
0-241:	EVM0006915.1	evm.model.FRAGSCAFF_226.202	0
0-242:	EVM0033168.1	evm.model.FRAGSCAFF_226.197	9e-38
0-243:	EVM0053307.1	evm.model.FRAGSCAFF_226.196	8e-177
0-244:	EVM0046496.1	evm.model.FRAGSCAFF_226.195	0
0-245:	EVM0048810.1	evm.model.FRAGSCAFF_226.194	0
0-246:	EVM0021734.3	evm.model.FRAGSCAFF_226.193	0
0-247:	EVM0024512.1	evm.model.FRAGSCAFF_226.189	2e-57
0-248:	EVM0021167.1	evm.model.FRAGSCAFF_226.184	0
0-249:	EVM0017333.1	evm.model.FRAGSCAFF_226.183	0
0-250:	EVM0039802.1	evm.model.FRAGSCAFF_226.181	5e-52
0-251:	EVM0006985.1	evm.model.FRAGSCAFF_226.180	4e-120
0-252:	EVM0035771.1	evm.model.FRAGSCAFF_226.178	1e-140
0-253:	EVM0020569.1	evm.model.FRAGSCAFF_226.176	0
0-254:	EVM0035369.1	evm.model.FRAGSCAFF_226.175	1e-88
0-255:	EVM0023112.1	evm.model.FRAGSCAFF_226.174	0
0-256:	EVM0015601.1	evm.model.FRAGSCAFF_226.172	0
0-257:	EVM0056212.1	evm.model.FRAGSCAFF_226.171	0
0-258:	EVM0056585.1	evm.model.FRAGSCAFF_226.170	2e-16
0-259:	EVM0001921.1	evm.model.FRAGSCAFF_226.169	1e-120
0-260:	EVM0025969.1	evm.model.FRAGSCAFF_226.168	8e-31
0-261:	EVM0034382.1	evm.model.FRAGSCAFF_226.166	0
0-262:	EVM0004332.1	evm.model.FRAGSCAFF_226.164	0
0-263:	EVM0003243.1	evm.model.FRAGSCAFF_226.163	9e-79
0-264:	EVM0058352.1	evm.model.FRAGSCAFF_226.160	0
0-265:	EVM0017565.1	evm.model.FRAGSCAFF_226.158	1e-26
0-266:	EVM0015791.1	evm.model.FRAGSCAFF_226.156	0
0-267:	EVM0042000.1	evm.model.FRAGSCAFF_226.153	6e-100
0-268:	EVM0016865.2	evm.model.FRAGSCAFF_226.152	0
0-269:	EVM0048763.2	evm.model.FRAGSCAFF_226.151	1e-46
0-270:	EVM0023522.1	evm.model.FRAGSCAFF_226.150	3e-174
0-271:	EVM0042097.1	evm.model.FRAGSCAFF_226.149	2e-51
0-272:	EVM0023074.1	evm.model.FRAGSCAFF_226.147	3e-38
0-273:	EVM0041730.1	evm.model.FRAGSCAFF_226.144	0
0-274:	EVM0009755.1	evm.model.FRAGSCAFF_226.143	4e-83
0-275:	EVM0005981.1	evm.model.FRAGSCAFF_226.142	0
0-276:	EVM0041251.1	evm.model.FRAGSCAFF_226.139	3e-84
0-277:	EVM0054859.1	evm.model.FRAGSCAFF_226.137	2e-73
0-278:	EVM0006732.1	evm.model.FRAGSCAFF_226.136	1e-42
0-279:	EVM0055127.1	evm.model.FRAGSCAFF_226.135	2e-166
0-280:	EVM0058181.1	evm.model.FRAGSCAFF_226.129	0
0-281:	EVM0027528.1	evm.model.FRAGSCAFF_226.126	0
0-282:	EVM0044840.1	evm.model.FRAGSCAFF_226.125	1e-114
0-283:	EVM0037616.1	evm.model.FRAGSCAFF_226.121	0
0-284:	EVM0054320.1	evm.model.FRAGSCAFF_390.175	5e-119
0-285:	EVM0037070.1	evm.model.FRAGSCAFF_390.177	5e-31
0-286:	EVM0019184.2	evm.model.FRAGSCAFF_390.178	0
0-287:	EVM0022298.1	evm.model.FRAGSCAFF_390.179	0
0-288:	EVM0035382.1	evm.model.FRAGSCAFF_390.180	4e-48
0-289:	EVM0039988.1	evm.model.FRAGSCAFF_390.182	1e-77
0-290:	EVM0012321.1	evm.model.FRAGSCAFF_390.183	2e-134
0-291:	EVM0025905.1	evm.model.FRAGSCAFF_390.185	0
0-292:	EVM0027782.1	evm.model.FRAGSCAFF_390.187	1e-74
0-293:	EVM0017888.1	evm.model.FRAGSCAFF_390.189	5e-14
0-294:	EVM0036491.1	evm.model.FRAGSCAFF_390.190	7e-176
0-295:	EVM0053634.1	evm.model.FRAGSCAFF_390.192	0
0-296:	EVM0053775.1	evm.model.FRAGSCAFF_390.196	0
0-297:	EVM0044429.1	evm.model.FRAGSCAFF_390.197	2e-56
0-298:	EVM0043837.1	evm.model.FRAGSCAFF_390.201	2e-135
0-299:	EVM0041088.1	evm.model.FRAGSCAFF_390.203	0
0-300:	EVM0035466.1	evm.model.FRAGSCAFF_390.205	4e-153
0-301:	EVM0034138.1	evm.model.FRAGSCAFF_390.207	0
0-302:	EVM0020668.1	evm.model.FRAGSCAFF_390.211	0
0-303:	EVM0002573.1	evm.model.FRAGSCAFF_390.214	3e-123
0-304:	EVM0019027.1	evm.model.FRAGSCAFF_390.217	0
0-305:	EVM0044176.1	evm.model.FRAGSCAFF_390.219	2e-131
0-306:	EVM0030457.1	evm.model.FRAGSCAFF_390.221	3e-37
0-307:	EVM0047032.1	evm.model.FRAGSCAFF_390.222	0
0-308:	EVM0031906.1	evm.model.FRAGSCAFF_390.223	3e-167
0-309:	EVM0041534.1	evm.model.FRAGSCAFF_390.225	7e-70
0-310:	EVM0041470.1	evm.model.FRAGSCAFF_390.227	2e-68
0-311:	EVM0038942.1	evm.model.FRAGSCAFF_390.229	7e-110
0-312:	EVM0017116.1	evm.model.FRAGSCAFF_390.234	4e-152
0-313:	EVM0016775.2	evm.model.FRAGSCAFF_390.235	0
0-314:	EVM0048007.1	evm.model.FRAGSCAFF_390.237	6e-105
0-315:	EVM0009534.1	evm.model.FRAGSCAFF_390.240	0
0-316:	EVM0022100.1	evm.model.FRAGSCAFF_390.244	0
0-317:	EVM0056786.1	evm.model.FRAGSCAFF_390.245	0
0-318:	EVM0007275.1	evm.model.FRAGSCAFF_390.246	0
0-319:	EVM0031687.1	evm.model.FRAGSCAFF_390.249	0
0-320:	EVM0010356.1	evm.model.FRAGSCAFF_390.250	3e-29
0-321:	EVM0027696.1	evm.model.FRAGSCAFF_390.252	9e-142
0-322:	EVM0037777.1	evm.model.FRAGSCAFF_390.253	0
0-323:	EVM0008460.1	evm.model.FRAGSCAFF_390.257	2e-109
0-324:	EVM0023016.1	evm.model.FRAGSCAFF_390.259	0
0-325:	EVM0009985.1	evm.model.FRAGSCAFF_390.260	4e-144
0-326:	EVM0015540.1	evm.model.FRAGSCAFF_390.261	0
0-327:	EVM0028263.1	evm.model.FRAGSCAFF_390.262	1e-88
0-328:	EVM0010094.1	evm.model.FRAGSCAFF_390.263	1e-63
0-329:	EVM0008436.1	evm.model.FRAGSCAFF_390.264	0
0-330:	EVM0003865.5	evm.model.FRAGSCAFF_390.265	0
0-331:	EVM0012470.1	evm.model.FRAGSCAFF_390.267	7e-14
0-332:	EVM0046180.1	evm.model.FRAGSCAFF_390.268	6e-54
0-333:	EVM0052797.1	evm.model.FRAGSCAFF_390.270	3e-62
0-334:	EVM0049155.2	evm.model.FRAGSCAFF_390.275	0
0-335:	EVM0037153.1	evm.model.FRAGSCAFF_390.277	3e-98
0-336:	EVM0058414.1	evm.model.FRAGSCAFF_390.282	2e-173
0-337:	EVM0010312.2	evm.model.FRAGSCAFF_390.283	1e-23
0-338:	EVM0057252.1	evm.model.FRAGSCAFF_390.285	0
0-339:	EVM0054597.1	evm.model.FRAGSCAFF_390.287	0
0-340:	EVM0026784.1	evm.model.FRAGSCAFF_390.289.1	0
0-341:	EVM0057305.1	evm.model.FRAGSCAFF_390.290	0
0-342:	EVM0049130.1	evm.model.FRAGSCAFF_390.291	4e-158
0-343:	EVM0043749.1	evm.model.FRAGSCAFF_390.293	2e-157
0-344:	EVM0013956.1	evm.model.FRAGSCAFF_390.294	3e-30
0-345:	EVM0026092.1	evm.model.FRAGSCAFF_390.295	0
0-346:	EVM0032688.1	evm.model.FRAGSCAFF_390.296	0
0-347:	EVM0001649.1	evm.model.FRAGSCAFF_390.300	2e-101
0-348:	EVM0031859.1	evm.model.FRAGSCAFF_390.301	3e-25
0-349:	EVM0057104.1	evm.model.FRAGSCAFF_390.304	0
0-350:	EVM0029540.1	evm.model.FRAGSCAFF_390.306	1e-162
0-351:	EVM0046384.1	evm.model.FRAGSCAFF_390.307	0
0-352:	EVM0038329.1	evm.model.FRAGSCAFF_390.308	0
0-353:	EVM0015111.1	evm.model.FRAGSCAFF_390.309	3e-64
0-354:	EVM0044714.1	evm.model.FRAGSCAFF_390.312	0
0-355:	EVM0033818.1	evm.model.FRAGSCAFF_390.313	0
0-356:	EVM0040733.1	evm.model.FRAGSCAFF_390.314	1e-149
0-357:	EVM0015663.1	evm.model.FRAGSCAFF_390.315	0
0-358:	EVM0045172.1	evm.model.FRAGSCAFF_390.324	0
0-359:	EVM0041996.1	evm.model.FRAGSCAFF_390.341.1	0
0-360:	EVM0041282.1	evm.model.FRAGSCAFF_390.346	0
0-361:	EVM0019778.1	evm.model.FRAGSCAFF_390.347	1e-71
0-362:	EVM0036124.1	evm.model.FRAGSCAFF_390.348	0
0-363:	EVM0005954.1	evm.model.FRAGSCAFF_390.351.2	0
0-364:	EVM0043568.1	evm.model.FRAGSCAFF_390.361	7e-95
0-365:	EVM0026790.1	evm.model.FRAGSCAFF_390.362	8e-159
0-366:	EVM0044112.1	evm.model.FRAGSCAFF_390.368	0
0-367:	EVM0054461.1	evm.model.FRAGSCAFF_390.370	9e-67
0-368:	EVM0054211.1	evm.model.FRAGSCAFF_390.373	0
0-369:	EVM0052096.1	evm.model.FRAGSCAFF_390.375	0
0-370:	EVM0056175.1	evm.model.FRAGSCAFF_390.378	0
0-371:	EVM0006212.1	evm.model.FRAGSCAFF_390.380	0
0-372:	EVM0024605.1	evm.model.FRAGSCAFF_390.381	8e-69
0-373:	EVM0026066.1	evm.model.FRAGSCAFF_390.387	0
0-374:	EVM0000170.1	evm.model.FRAGSCAFF_390.389	0
0-375:	EVM0037940.1	evm.model.FRAGSCAFF_390.391	0
0-376:	EVM0039559.1	evm.model.FRAGSCAFF_390.392	0
0-377:	EVM0019192.1	evm.model.FRAGSCAFF_390.393	2e-39
0-378:	EVM0001677.1	evm.model.FRAGSCAFF_390.395	2e-77
0-379:	EVM0048198.1	evm.model.FRAGSCAFF_390.398	1e-103
0-380:	EVM0020505.1	evm.model.FRAGSCAFF_390.400	1e-92
0-381:	EVM0002261.1	evm.model.FRAGSCAFF_390.402	2e-24
0-382:	EVM0023143.1	evm.model.FRAGSCAFF_390.404	1e-45
0-383:	EVM0013789.1	evm.model.FRAGSCAFF_390.405	1e-85
0-384:	EVM0005642.1	evm.model.FRAGSCAFF_390.411	0
0-385:	EVM0002126.1	evm.model.FRAGSCAFF_390.412	0
0-386:	EVM0055650.1	evm.model.FRAGSCAFF_390.415	0
0-387:	EVM0039408.1	evm.model.FRAGSCAFF_390.420	0
0-388:	EVM0019378.1	evm.model.FRAGSCAFF_390.421	0
0-389:	EVM0036899.1	evm.model.FRAGSCAFF_390.438	1e-14
0-390:	EVM0054733.1	evm.model.FRAGSCAFF_390.439	2e-17
## Alignment 1: score=983.0 e_value=2.9e-54 N=20 Ped01C&chr1.1 plus
1- 0:	EVM0025496.1	evm.model.ORIGINAL_4665.121	2e-77
1- 1:	EVM0009711.2	evm.model.ORIGINAL_4665.122	0
1- 2:	EVM0024349.1	evm.model.ORIGINAL_4665.123	0
1- 3:	EVM0058523.1	evm.model.ORIGINAL_4665.124	7e-167
1- 4:	EVM0026075.1	evm.model.ORIGINAL_4665.126	9e-99
1- 5:	EVM0025989.1	evm.model.ORIGINAL_4665.128_evm.model.ORIGINAL_4665.129	0
1- 6:	EVM0040688.1	evm.model.ORIGINAL_4665.130	5e-23
1- 7:	EVM0028578.1	evm.model.ORIGINAL_4665.133	3e-101
1- 8:	EVM0013632.2	evm.model.ORIGINAL_4665.134.1	0
1- 9:	EVM0036375.1	evm.model.ORIGINAL_4665.136	0
1- 10:	EVM0026152.1	evm.model.ORIGINAL_4665.138	0
1- 11:	EVM0009480.2	evm.model.ORIGINAL_4665.140	2e-86
1- 12:	EVM0043363.1	evm.model.ORIGINAL_4665.141.2	0
1- 13:	EVM0000740.1	evm.model.ORIGINAL_4665.142	0
1- 14:	EVM0053462.1	evm.model.ORIGINAL_4665.143	0
1- 15:	EVM0037961.1	evm.model.ORIGINAL_4665.144	0
1- 16:	EVM0028445.1	evm.model.ORIGINAL_4665.145	0
1- 17:	EVM0012794.1	evm.model.ORIGINAL_4665.146	0
1- 18:	EVM0020390.1	evm.model.ORIGINAL_4665.147	1e-60
1- 19:	EVM0025393.1	evm.model.ORIGINAL_4665.149	0
## Alignment 2: score=394.0 e_value=4.5e-14 N=8 Ped01C&chr1.1 plus
2- 0:	EVM0044344.1	evm.model.FRAGSCAFF_129.1022	0
2- 1:	EVM0045801.1	evm.model.FRAGSCAFF_129.1021	0
2- 2:	EVM0045463.1	evm.model.FRAGSCAFF_129.1020	4e-100
2- 3:	EVM0025436.1	evm.model.FRAGSCAFF_129.1019	6e-48
2- 4:	EVM0041196.1	evm.model.FRAGSCAFF_129.1016	0
2- 5:	EVM0045177.1	evm.model.FRAGSCAFF_129.1015	6e-102
2- 6:	EVM0054654.1	evm.model.FRAGSCAFF_129.1013	1e-174
2- 7:	EVM0023183.1	evm.model.FRAGSCAFF_129.1012.2	0
## Alignment 3: score=351.0 e_value=1.5e-14 N=8 Ped01C&chr1.1 plus
3- 0:	EVM0012725.1	evm.model.FRAGSCAFF_223.243	2e-23
3- 1:	EVM0003867.1	evm.model.FRAGSCAFF_223.252	1e-60
3- 2:	EVM0039256.1	evm.model.FRAGSCAFF_223.258	5e-29
3- 3:	EVM0051466.1	evm.model.FRAGSCAFF_223.260	0
3- 4:	EVM0038515.1	evm.model.FRAGSCAFF_223.266	0
3- 5:	EVM0014803.1	evm.model.FRAGSCAFF_223.274	0
3- 6:	EVM0014634.1	evm.model.FRAGSCAFF_223.277	3e-82
3- 7:	EVM0002485.1	evm.model.FRAGSCAFF_223.282	6e-51
## Alignment 4: score=24224.0 e_value=0 N=498 Ped01C&chr1.1 minus
4- 0:	EVM0038002.1	evm.model.FRAGSCAFF_400.882	1e-57
4- 1:	EVM0037564.1	evm.model.FRAGSCAFF_400.885	5e-134
4- 2:	EVM0018842.1	evm.model.FRAGSCAFF_400.887	0
4- 3:	EVM0016814.1	evm.model.FRAGSCAFF_400.888.1	0
4- 4:	EVM0017856.1	evm.model.FRAGSCAFF_400.889	2e-70
4- 5:	EVM0031744.1	evm.model.FRAGSCAFF_400.890	0
4- 6:	EVM0027650.1	evm.model.FRAGSCAFF_400.893	9e-162
4- 7:	EVM0016695.1	evm.model.FRAGSCAFF_400.895	0
4- 8:	EVM0055976.2	evm.model.FRAGSCAFF_400.896	3e-124
4- 9:	EVM0030711.1	evm.model.FRAGSCAFF_400.897	5e-40
4- 10:	EVM0018896.1	evm.model.ORIGINAL_4665.165	7e-154
4- 11:	EVM0015634.1	evm.model.ORIGINAL_4665.164	0
4- 12:	EVM0035069.1	evm.model.ORIGINAL_4665.160	9e-111
4- 13:	EVM0008813.1	evm.model.ORIGINAL_4665.159	1e-95
4- 14:	EVM0014200.1	evm.model.ORIGINAL_4665.157	8e-85
4- 15:	EVM0003748.1	evm.model.ORIGINAL_4665.156	3e-160
4- 16:	EVM0014697.1	evm.model.ORIGINAL_4665.155	6e-126
4- 17:	EVM0001756.1	evm.model.ORIGINAL_4665.154	2e-64
4- 18:	EVM0031207.1	evm.model.ORIGINAL_4665.152	3e-110
4- 19:	EVM0013632.2	evm.model.ORIGINAL_4665.134.1	0
4- 20:	EVM0004112.1	evm.model.ORIGINAL_4665.113	8e-148
4- 21:	EVM0042697.1	evm.model.ORIGINAL_4665.104	9e-74
4- 22:	EVM0058476.1	evm.model.ORIGINAL_4665.101	2e-156
4- 23:	EVM0024238.1	evm.model.ORIGINAL_4665.100	8e-140
4- 24:	EVM0051130.1	evm.model.ORIGINAL_4665.99	8e-53
4- 25:	EVM0020712.1	evm.model.ORIGINAL_4665.98	5e-98
4- 26:	EVM0015152.1	evm.model.ORIGINAL_4665.95	0
4- 27:	EVM0011020.1	evm.model.ORIGINAL_4665.91	8e-131
4- 28:	EVM0052776.1	evm.model.ORIGINAL_4665.89	4e-136
4- 29:	EVM0010276.2	evm.model.ORIGINAL_4665.87	0
4- 30:	EVM0030164.1	evm.model.ORIGINAL_4665.84	1e-118
4- 31:	EVM0045492.1	evm.model.ORIGINAL_4665.82	0
4- 32:	EVM0025490.1	evm.model.ORIGINAL_4665.76	3e-26
4- 33:	EVM0043022.1	evm.model.ORIGINAL_4665.68	0
4- 34:	EVM0046095.1	evm.model.ORIGINAL_4665.64	0
4- 35:	EVM0028201.1	evm.model.ORIGINAL_4665.63	1e-17
4- 36:	EVM0031076.1	evm.model.ORIGINAL_4665.61	1e-124
4- 37:	EVM0026111.1	evm.model.ORIGINAL_4665.59	0
4- 38:	EVM0032686.1	evm.model.ORIGINAL_4665.53	8e-41
4- 39:	EVM0046183.1	evm.model.ORIGINAL_4665.50	5e-33
4- 40:	EVM0015862.1	evm.model.ORIGINAL_4665.49	0
4- 41:	EVM0000270.2	evm.model.ORIGINAL_4665.48	0
4- 42:	EVM0032502.1	evm.model.ORIGINAL_4665.47	9e-174
4- 43:	EVM0055395.1	evm.model.ORIGINAL_4665.46	0
4- 44:	EVM0021344.1	evm.model.ORIGINAL_4665.45.1	1e-113
4- 45:	EVM0015337.1	evm.model.ORIGINAL_4665.41	0
4- 46:	EVM0023734.1	evm.model.ORIGINAL_4665.36	3e-21
4- 47:	EVM0017253.1	evm.model.ORIGINAL_4665.35	0
4- 48:	EVM0013391.1	evm.model.ORIGINAL_4665.31	3e-63
4- 49:	EVM0023556.1	evm.model.ORIGINAL_4665.29	0
4- 50:	EVM0008001.1	evm.model.ORIGINAL_4665.27	3e-62
4- 51:	EVM0020077.1	evm.model.ORIGINAL_4665.25	0
4- 52:	EVM0019155.1	evm.model.ORIGINAL_4665.22	4e-73
4- 53:	EVM0042361.1	evm.model.ORIGINAL_4665.19	0
4- 54:	EVM0057200.1	evm.model.ORIGINAL_4665.18	0
4- 55:	EVM0034423.3	evm.model.ORIGINAL_4665.16	6e-130
4- 56:	EVM0020136.1	evm.model.ORIGINAL_4665.13	0
4- 57:	EVM0007384.1	evm.model.ORIGINAL_4665.10	1e-75
4- 58:	EVM0056876.1	evm.model.ORIGINAL_4665.8	9e-49
4- 59:	EVM0020008.2	evm.model.ORIGINAL_4665.4	7e-51
4- 60:	EVM0028323.1	evm.model.ORIGINAL_4665.3	1e-36
4- 61:	EVM0018492.1	evm.model.ORIGINAL_4665.2	0
4- 62:	EVM0013262.1	evm.model.FRAGSCAFF_129.364	0
4- 63:	EVM0057466.1	evm.model.FRAGSCAFF_129.366	6e-111
4- 64:	EVM0024986.1	evm.model.FRAGSCAFF_129.376	3e-110
4- 65:	EVM0058588.1	evm.model.FRAGSCAFF_129.377	0
4- 66:	EVM0058629.1	evm.model.FRAGSCAFF_129.378	7e-45
4- 67:	EVM0043705.1	evm.model.FRAGSCAFF_129.379	0
4- 68:	EVM0025993.1	evm.model.FRAGSCAFF_129.380	0
4- 69:	EVM0046084.1	evm.model.FRAGSCAFF_129.381	2e-71
4- 70:	EVM0034906.1	evm.model.FRAGSCAFF_129.383	4e-134
4- 71:	EVM0012812.1	evm.model.FRAGSCAFF_129.386	0
4- 72:	EVM0017399.1	evm.model.FRAGSCAFF_129.387	0
4- 73:	EVM0049087.1	evm.model.FRAGSCAFF_129.389	2e-15
4- 74:	EVM0048985.1	evm.model.FRAGSCAFF_129.394	6e-44
4- 75:	EVM0029981.1	evm.model.FRAGSCAFF_129.397	0
4- 76:	EVM0029977.1	evm.model.FRAGSCAFF_129.398	1e-130
4- 77:	EVM0001107.1	evm.model.FRAGSCAFF_129.399	7e-180
4- 78:	EVM0018858.1	evm.model.FRAGSCAFF_129.400	0
4- 79:	EVM0024990.1	evm.model.FRAGSCAFF_129.401	3e-179
4- 80:	EVM0002622.1	evm.model.FRAGSCAFF_129.402	4e-125
4- 81:	EVM0041493.1	evm.model.FRAGSCAFF_129.403	0
4- 82:	EVM0047633.1	evm.model.FRAGSCAFF_129.406	1e-38
4- 83:	EVM0004813.1	evm.model.FRAGSCAFF_129.408	2e-63
4- 84:	EVM0047802.1	evm.model.FRAGSCAFF_129.409	2e-174
4- 85:	EVM0016984.1	evm.model.FRAGSCAFF_129.410	7e-52
4- 86:	EVM0006988.1	evm.model.FRAGSCAFF_129.412	0
4- 87:	EVM0051301.1	evm.model.FRAGSCAFF_129.414	6e-69
4- 88:	EVM0052944.1	evm.model.FRAGSCAFF_129.415	3e-169
4- 89:	EVM0018256.1	evm.model.FRAGSCAFF_129.416	0
4- 90:	EVM0044074.1	evm.model.FRAGSCAFF_129.417	2e-180
4- 91:	EVM0006096.1	evm.model.FRAGSCAFF_129.418	3e-103
4- 92:	EVM0042668.1	evm.model.FRAGSCAFF_129.423	1e-100
4- 93:	EVM0008588.1	evm.model.FRAGSCAFF_129.426	0
4- 94:	EVM0054268.1	evm.model.FRAGSCAFF_129.428	0
4- 95:	EVM0004334.1	evm.model.FRAGSCAFF_129.429	5e-125
4- 96:	EVM0032593.1	evm.model.FRAGSCAFF_129.430	0
4- 97:	EVM0047076.1	evm.model.FRAGSCAFF_129.431	5e-134
4- 98:	EVM0000237.1	evm.model.FRAGSCAFF_129.432	5e-146
4- 99:	EVM0002317.1	evm.model.FRAGSCAFF_129.436	1e-91
4-100:	EVM0054070.1	evm.model.FRAGSCAFF_129.437	0
4-101:	EVM0006471.1	evm.model.FRAGSCAFF_129.439	0
4-102:	EVM0044781.1	evm.model.FRAGSCAFF_129.440	0
4-103:	EVM0007838.1	evm.model.FRAGSCAFF_129.441	0
4-104:	EVM0037741.1	evm.model.FRAGSCAFF_129.443	8e-86
4-105:	EVM0016182.1	evm.model.FRAGSCAFF_129.444	2e-161
4-106:	EVM0039010.1	evm.model.FRAGSCAFF_129.445	7e-152
4-107:	EVM0052324.1	evm.model.FRAGSCAFF_129.448	0
4-108:	EVM0027047.1	evm.model.FRAGSCAFF_129.449	0
4-109:	EVM0050410.1	evm.model.FRAGSCAFF_129.451	0
4-110:	EVM0021161.3	evm.model.FRAGSCAFF_129.453	2e-128
4-111:	EVM0013495.1	evm.model.FRAGSCAFF_129.454	8e-145
4-112:	EVM0004679.1	evm.model.FRAGSCAFF_129.455	0
4-113:	EVM0002857.1	evm.model.FRAGSCAFF_129.456	9e-30
4-114:	EVM0025480.1	evm.model.FRAGSCAFF_129.458	2e-97
4-115:	EVM0025587.1	evm.model.FRAGSCAFF_129.459	0
4-116:	EVM0021069.1	evm.model.FRAGSCAFF_129.461.1	0
4-117:	EVM0026428.1	evm.model.FRAGSCAFF_129.463	2e-78
4-118:	EVM0031926.1	evm.model.FRAGSCAFF_129.465	0
4-119:	EVM0046625.1	evm.model.FRAGSCAFF_129.466	0
4-120:	EVM0011216.1	evm.model.FRAGSCAFF_129.468	0
4-121:	EVM0036195.1	evm.model.FRAGSCAFF_129.827	1e-16
4-122:	EVM0018833.1	evm.model.FRAGSCAFF_129.828	5e-84
4-123:	EVM0058364.1	evm.model.FRAGSCAFF_129.829	0
4-124:	EVM0050981.1	evm.model.FRAGSCAFF_129.830	0
4-125:	EVM0021695.1	evm.model.FRAGSCAFF_129.835.1	0
4-126:	EVM0052209.1	evm.model.FRAGSCAFF_129.836	2e-72
4-127:	EVM0042609.2	evm.model.FRAGSCAFF_129.838	5e-88
4-128:	EVM0012374.1	evm.model.FRAGSCAFF_129.840	7e-61
4-129:	EVM0058286.1	evm.model.FRAGSCAFF_129.841	5e-58
4-130:	EVM0017326.1	evm.model.FRAGSCAFF_129.844	0
4-131:	EVM0027777.1	evm.model.FRAGSCAFF_129.845	7e-135
4-132:	EVM0002612.1	evm.model.FRAGSCAFF_129.846	0
4-133:	EVM0020465.1	evm.model.FRAGSCAFF_129.847	0
4-134:	EVM0005265.1	evm.model.FRAGSCAFF_129.848	2e-122
4-135:	EVM0046535.2	evm.model.FRAGSCAFF_129.849	0
4-136:	EVM0019223.1	evm.model.FRAGSCAFF_129.850	7e-142
4-137:	EVM0036783.1	evm.model.FRAGSCAFF_129.851	0
4-138:	EVM0013266.1	evm.model.FRAGSCAFF_129.852	0
4-139:	EVM0052945.1	evm.model.FRAGSCAFF_129.853	0
4-140:	EVM0051896.1	evm.model.FRAGSCAFF_129.855	0
4-141:	EVM0017448.1	evm.model.FRAGSCAFF_129.856	3e-74
4-142:	EVM0041136.1	evm.model.FRAGSCAFF_129.857	0
4-143:	EVM0028484.2	evm.model.FRAGSCAFF_129.859	3e-141
4-144:	EVM0001709.1	evm.model.FRAGSCAFF_129.863	0
4-145:	EVM0028229.1	evm.model.FRAGSCAFF_129.864	2e-45
4-146:	EVM0045256.1	evm.model.FRAGSCAFF_129.867	3e-67
4-147:	EVM0025410.1	evm.model.FRAGSCAFF_129.868	0
4-148:	EVM0007544.1	evm.model.FRAGSCAFF_129.869	5e-40
4-149:	EVM0042947.1	evm.model.FRAGSCAFF_129.870	5e-67
4-150:	EVM0056947.1	evm.model.FRAGSCAFF_129.874	0
4-151:	EVM0045258.1	evm.model.FRAGSCAFF_129.876	0
4-152:	EVM0039473.1	evm.model.FRAGSCAFF_129.879	0
4-153:	EVM0012468.1	evm.model.FRAGSCAFF_129.880	0
4-154:	EVM0002333.1	evm.model.FRAGSCAFF_129.883	0
4-155:	EVM0003531.1	evm.model.FRAGSCAFF_129.885	2e-23
4-156:	EVM0051891.1	evm.model.FRAGSCAFF_129.886	1e-63
4-157:	EVM0033589.1	evm.model.FRAGSCAFF_129.889	0
4-158:	EVM0030400.1	evm.model.FRAGSCAFF_129.891	0
4-159:	EVM0041271.1	evm.model.FRAGSCAFF_129.894	1e-119
4-160:	EVM0021214.1	evm.model.FRAGSCAFF_129.896	2e-94
4-161:	EVM0025086.1	evm.model.FRAGSCAFF_129.899	1e-21
4-162:	EVM0029035.1	evm.model.FRAGSCAFF_129.902	3e-83
4-163:	EVM0039279.1	evm.model.FRAGSCAFF_129.904	7e-114
4-164:	EVM0022269.1	evm.model.FRAGSCAFF_129.906	0
4-165:	EVM0052644.1	evm.model.FRAGSCAFF_129.908	9e-94
4-166:	EVM0047356.1	evm.model.FRAGSCAFF_129.911	8e-118
4-167:	EVM0000884.1	evm.model.FRAGSCAFF_129.913	0
4-168:	EVM0014972.1	evm.model.FRAGSCAFF_129.914	0
4-169:	EVM0049255.1	evm.model.FRAGSCAFF_129.915	1e-31
4-170:	EVM0051034.1	evm.model.FRAGSCAFF_129.917	0
4-171:	EVM0014609.1	evm.model.FRAGSCAFF_129.918	0
4-172:	EVM0007128.1	evm.model.FRAGSCAFF_129.931	2e-33
4-173:	EVM0007736.1	evm.model.FRAGSCAFF_129.933	0
4-174:	EVM0040294.1	evm.model.FRAGSCAFF_129.935	0
4-175:	EVM0030385.1	evm.model.FRAGSCAFF_129.937	3e-119
4-176:	EVM0051573.1	evm.model.FRAGSCAFF_129.939	3e-63
4-177:	EVM0053159.2	evm.model.FRAGSCAFF_129.942	0
4-178:	EVM0057672.1	evm.model.FRAGSCAFF_129.944	0
4-179:	EVM0042703.1	evm.model.FRAGSCAFF_129.946	2e-49
4-180:	EVM0047413.1	evm.model.FRAGSCAFF_129.947	3e-150
4-181:	EVM0015705.1	evm.model.FRAGSCAFF_129.950	0
4-182:	EVM0002870.1	evm.model.FRAGSCAFF_129.951	0
4-183:	EVM0001985.1	evm.model.FRAGSCAFF_129.954	4e-102
4-184:	EVM0024633.1	evm.model.FRAGSCAFF_129.955	9e-103
4-185:	EVM0038323.1	evm.model.FRAGSCAFF_129.956	3e-111
4-186:	EVM0007567.1	evm.model.FRAGSCAFF_129.958.1	0
4-187:	EVM0047544.1	evm.model.FRAGSCAFF_129.960	0
4-188:	EVM0021431.1	evm.model.FRAGSCAFF_129.961	0
4-189:	EVM0047190.1	evm.model.FRAGSCAFF_129.962	3e-179
4-190:	EVM0051079.1	evm.model.FRAGSCAFF_129.964	0
4-191:	EVM0049246.1	evm.model.FRAGSCAFF_129.969	3e-109
4-192:	EVM0015014.1	evm.model.FRAGSCAFF_129.971.2	0
4-193:	EVM0037984.1	evm.model.FRAGSCAFF_129.972	0
4-194:	EVM0049197.1	evm.model.FRAGSCAFF_129.974	1e-49
4-195:	EVM0015636.1	evm.model.FRAGSCAFF_129.975	0
4-196:	EVM0044644.1	evm.model.FRAGSCAFF_129.976	0
4-197:	EVM0007965.1	evm.model.FRAGSCAFF_129.978	0
4-198:	EVM0014055.1	evm.model.FRAGSCAFF_129.979	2e-105
4-199:	EVM0008602.1	evm.model.FRAGSCAFF_129.980	0
4-200:	EVM0044626.1	evm.model.FRAGSCAFF_129.982	0
4-201:	EVM0036451.1	evm.model.FRAGSCAFF_129.985	3e-130
4-202:	EVM0003338.1	evm.model.FRAGSCAFF_129.986	0
4-203:	EVM0057249.1	evm.model.FRAGSCAFF_129.988	0
4-204:	EVM0007881.1	evm.model.FRAGSCAFF_129.990	2e-146
4-205:	EVM0027755.1	evm.model.FRAGSCAFF_129.991	0
4-206:	EVM0015430.1	evm.model.FRAGSCAFF_129.994	2e-161
4-207:	EVM0032251.1	evm.model.FRAGSCAFF_129.996	2e-114
4-208:	EVM0006898.2	evm.model.FRAGSCAFF_129.997	0
4-209:	EVM0006060.1	evm.model.FRAGSCAFF_129.998	0
4-210:	EVM0051080.1	evm.model.FRAGSCAFF_129.999	0
4-211:	EVM0054392.1	evm.model.FRAGSCAFF_129.1001	0
4-212:	EVM0052098.1	evm.model.FRAGSCAFF_129.1002	3e-143
4-213:	EVM0034559.1	evm.model.FRAGSCAFF_129.1003	5e-174
4-214:	EVM0001812.1	evm.model.FRAGSCAFF_129.1004.2	0
4-215:	EVM0043583.1	evm.model.FRAGSCAFF_129.1008	2e-156
4-216:	EVM0020088.1	evm.model.FRAGSCAFF_129.1010.1	0
4-217:	EVM0045177.1	evm.model.FRAGSCAFF_129.1015	6e-102
4-218:	EVM0001820.1	evm.model.FRAGSCAFF_129.1024	0
4-219:	EVM0008887.1	evm.model.FRAGSCAFF_129.1026.1	0
4-220:	EVM0027354.1	evm.model.FRAGSCAFF_129.1029	5e-131
4-221:	EVM0050814.1	evm.model.FRAGSCAFF_129.1032	1e-159
4-222:	EVM0056477.1	evm.model.FRAGSCAFF_129.1036	0
4-223:	EVM0042815.1	evm.model.FRAGSCAFF_129.1038	0
4-224:	EVM0049480.1	evm.model.FRAGSCAFF_129.1040	2e-54
4-225:	EVM0026807.1	evm.model.FRAGSCAFF_129.1041	2e-36
4-226:	EVM0026310.2	evm.model.FRAGSCAFF_129.1044	4e-30
4-227:	EVM0006824.1	evm.model.FRAGSCAFF_129.1047	0
4-228:	EVM0046692.1	evm.model.FRAGSCAFF_129.1051	3e-149
4-229:	EVM0009404.1	evm.model.FRAGSCAFF_129.1052	0
4-230:	EVM0058375.2	evm.model.FRAGSCAFF_129.1053	1e-143
4-231:	EVM0020488.1	evm.model.FRAGSCAFF_129.1055.1	0
4-232:	EVM0054624.1	evm.model.FRAGSCAFF_129.1058	0
4-233:	EVM0053249.1	evm.model.FRAGSCAFF_129.1059	0
4-234:	EVM0029762.1	evm.model.FRAGSCAFF_129.1060	3e-171
4-235:	EVM0000449.1	evm.model.FRAGSCAFF_129.1061	3e-19
4-236:	EVM0004465.1	evm.model.FRAGSCAFF_129.1065	7e-179
4-237:	EVM0010753.1	evm.model.FRAGSCAFF_129.1066	1e-93
4-238:	EVM0005093.1	evm.model.FRAGSCAFF_129.1067	0
4-239:	EVM0011665.1	evm.model.FRAGSCAFF_129.1070	0
4-240:	EVM0055414.1	evm.model.FRAGSCAFF_129.1071	0
4-241:	EVM0049576.1	evm.model.FRAGSCAFF_129.1072	0
4-242:	EVM0044099.1	evm.model.FRAGSCAFF_129.1074	2e-119
4-243:	EVM0026774.1	evm.model.FRAGSCAFF_129.1076	4e-80
4-244:	EVM0056079.1	evm.model.FRAGSCAFF_129.1078	0
4-245:	EVM0036428.1	evm.model.FRAGSCAFF_129.1080	0
4-246:	EVM0016016.1	evm.model.FRAGSCAFF_129.1081	0
4-247:	EVM0008934.1	evm.model.FRAGSCAFF_129.1086	0
4-248:	EVM0020398.1	evm.model.FRAGSCAFF_129.1087	8e-138
4-249:	EVM0050380.1	evm.model.FRAGSCAFF_129.1088	0
4-250:	EVM0010683.1	evm.model.FRAGSCAFF_129.1090.1	7e-100
4-251:	EVM0015058.1	evm.model.FRAGSCAFF_129.1091	2e-139
4-252:	EVM0002868.1	evm.model.FRAGSCAFF_129.1092	0
4-253:	EVM0009712.1	evm.model.FRAGSCAFF_129.1096	0
4-254:	EVM0036877.3	evm.model.FRAGSCAFF_129.1097	0
4-255:	EVM0057268.2	evm.model.FRAGSCAFF_129.1098	0
4-256:	EVM0031584.1	evm.model.FRAGSCAFF_129.1100.2	2e-166
4-257:	EVM0024082.1	evm.model.FRAGSCAFF_129.1101	0
4-258:	EVM0010080.3	evm.model.FRAGSCAFF_129.1102	0
4-259:	EVM0051122.1	evm.model.FRAGSCAFF_129.1103	0
4-260:	EVM0019033.1	evm.model.FRAGSCAFF_129.1105	0
4-261:	EVM0044469.1	evm.model.FRAGSCAFF_129.1106	0
4-262:	EVM0047475.3	evm.model.FRAGSCAFF_129.1107	0
4-263:	EVM0013708.1	evm.model.FRAGSCAFF_129.1115	2e-83
4-264:	EVM0056141.1	evm.model.FRAGSCAFF_129.1120	2e-72
4-265:	EVM0024177.1	evm.model.FRAGSCAFF_129.1122	0
4-266:	EVM0015765.1	evm.model.FRAGSCAFF_129.1126	0
4-267:	EVM0052114.2	evm.model.FRAGSCAFF_129.1127	0
4-268:	EVM0025474.1	evm.model.FRAGSCAFF_129.1131	3e-82
4-269:	EVM0028030.1	evm.model.FRAGSCAFF_129.1132_evm.model.FRAGSCAFF_129.1133	0
4-270:	EVM0044004.1	evm.model.FRAGSCAFF_129.1136	0
4-271:	EVM0001524.1	evm.model.FRAGSCAFF_129.1137	2e-47
4-272:	EVM0039477.2	evm.model.FRAGSCAFF_129.1139.2	0
4-273:	EVM0013002.1	evm.model.FRAGSCAFF_129.1140	0
4-274:	EVM0036587.1	evm.model.FRAGSCAFF_129.1141	0
4-275:	EVM0033350.1	evm.model.FRAGSCAFF_129.1142	0
4-276:	EVM0034207.1	evm.model.FRAGSCAFF_129.1145	0
4-277:	EVM0000025.1	evm.model.FRAGSCAFF_129.1146	2e-122
4-278:	EVM0032085.1	evm.model.FRAGSCAFF_129.1147	2e-165
4-279:	EVM0039939.1	evm.model.FRAGSCAFF_129.1148	0
4-280:	EVM0045245.1	evm.model.FRAGSCAFF_129.1149.3	0
4-281:	EVM0002042.1	evm.model.FRAGSCAFF_129.1151	0
4-282:	EVM0013762.1	evm.model.FRAGSCAFF_129.1152	0
4-283:	EVM0015985.1	evm.model.FRAGSCAFF_129.1155	0
4-284:	EVM0020478.1	evm.model.FRAGSCAFF_129.1157	0
4-285:	EVM0058395.3	evm.model.FRAGSCAFF_129.1161	0
4-286:	EVM0023373.1	evm.model.FRAGSCAFF_129.1165	0
4-287:	EVM0016735.1	evm.model.FRAGSCAFF_129.1168	0
4-288:	EVM0050653.1	evm.model.FRAGSCAFF_129.1174	3e-169
4-289:	EVM0036408.1	evm.model.FRAGSCAFF_129.1175	0
4-290:	EVM0021881.1	evm.model.FRAGSCAFF_129.1177	0
4-291:	EVM0030912.1	evm.model.FRAGSCAFF_129.1178	1e-38
4-292:	EVM0001187.2	evm.model.FRAGSCAFF_129.1180	0
4-293:	EVM0027317.1	evm.model.FRAGSCAFF_129.1181	0
4-294:	EVM0019534.1	evm.model.FRAGSCAFF_129.1182	6e-147
4-295:	EVM0014168.1	evm.model.FRAGSCAFF_129.1183	0
4-296:	EVM0049308.1	evm.model.FRAGSCAFF_129.1184	0
4-297:	EVM0046211.1	evm.model.FRAGSCAFF_129.1185	0
4-298:	EVM0057008.1	evm.model.FRAGSCAFF_129.1189	0
4-299:	EVM0019303.1	evm.model.FRAGSCAFF_129.1191	2e-60
4-300:	EVM0009503.1	evm.model.FRAGSCAFF_129.1193	0
4-301:	EVM0020075.1	evm.model.FRAGSCAFF_129.1194	0
4-302:	EVM0001791.1	evm.model.FRAGSCAFF_129.1195	0
4-303:	EVM0044460.1	evm.model.FRAGSCAFF_129.1196	0
4-304:	EVM0050676.1	evm.model.FRAGSCAFF_129.1199	0
4-305:	EVM0034642.1	evm.model.FRAGSCAFF_129.1200	8e-33
4-306:	EVM0000380.1	evm.model.FRAGSCAFF_129.1201	3e-123
4-307:	EVM0036889.1	evm.model.FRAGSCAFF_129.1203	1e-115
4-308:	EVM0023600.1	evm.model.FRAGSCAFF_129.1211	0
4-309:	EVM0052186.1	evm.model.FRAGSCAFF_129.1212	3e-115
4-310:	EVM0052195.2	evm.model.FRAGSCAFF_129.1213	3e-155
4-311:	EVM0004817.1	evm.model.FRAGSCAFF_129.1214	0
4-312:	EVM0033830.1	evm.model.FRAGSCAFF_129.1219	0
4-313:	EVM0013039.1	evm.model.FRAGSCAFF_129.1221	2e-84
4-314:	EVM0001148.1	evm.model.FRAGSCAFF_129.1222	8e-37
4-315:	EVM0002973.1	evm.model.FRAGSCAFF_129.1223	1e-71
4-316:	EVM0005826.1	evm.model.FRAGSCAFF_129.1228	1e-141
4-317:	EVM0027621.1	evm.model.FRAGSCAFF_129.1232	0
4-318:	EVM0032520.1	evm.model.FRAGSCAFF_129.1234	3e-130
4-319:	EVM0036087.1	evm.model.FRAGSCAFF_129.1236	3e-97
4-320:	EVM0012370.1	evm.model.FRAGSCAFF_129.1237	0
4-321:	EVM0053014.1	evm.model.FRAGSCAFF_129.1238	1e-14
4-322:	EVM0007342.1	evm.model.FRAGSCAFF_129.1241	0
4-323:	EVM0028584.1	evm.model.FRAGSCAFF_129.1244	6e-43
4-324:	EVM0035996.1	evm.model.FRAGSCAFF_129.1245	2e-116
4-325:	EVM0052212.1	evm.model.FRAGSCAFF_129.1246.1	0
4-326:	EVM0034037.1	evm.model.FRAGSCAFF_129.1247	0
4-327:	EVM0038724.2	evm.model.FRAGSCAFF_129.1252	3e-77
4-328:	EVM0000534.1	evm.model.FRAGSCAFF_129.1253	0
4-329:	EVM0058195.2	evm.model.FRAGSCAFF_129.1254	0
4-330:	EVM0058067.2	evm.model.FRAGSCAFF_129.1256	8e-27
4-331:	EVM0042137.1	evm.model.FRAGSCAFF_129.1257	0
4-332:	EVM0018115.1	evm.model.FRAGSCAFF_129.1260	0
4-333:	EVM0019653.1	evm.model.FRAGSCAFF_129.1263	2e-123
4-334:	EVM0041348.1	evm.model.FRAGSCAFF_129.1264	2e-53
4-335:	EVM0047861.1	evm.model.FRAGSCAFF_129.1270	0
4-336:	EVM0030791.3	evm.model.FRAGSCAFF_129.1276	5e-59
4-337:	EVM0036290.1	evm.model.FRAGSCAFF_129.1278	0
4-338:	EVM0021828.1	evm.model.FRAGSCAFF_129.1280	0
4-339:	EVM0039354.1	evm.model.FRAGSCAFF_129.1282	0
4-340:	EVM0046075.1	evm.model.FRAGSCAFF_129.1284	2e-115
4-341:	EVM0052518.1	evm.model.FRAGSCAFF_129.1285	0
4-342:	EVM0021210.1	evm.model.FRAGSCAFF_129.1287	2e-149
4-343:	EVM0052038.1	evm.model.FRAGSCAFF_129.1288	0
4-344:	EVM0054371.1	evm.model.FRAGSCAFF_129.1289	0
4-345:	EVM0012562.1	evm.model.FRAGSCAFF_129.1290	0
4-346:	EVM0030580.1	evm.model.FRAGSCAFF_129.1291	0
4-347:	EVM0032397.1	evm.model.FRAGSCAFF_129.1293	0
4-348:	EVM0055442.1	evm.model.FRAGSCAFF_129.1296	0
4-349:	EVM0033182.1	evm.model.FRAGSCAFF_129.1297	8e-137
4-350:	EVM0024483.1	evm.model.FRAGSCAFF_129.1298	1e-65
4-351:	EVM0025269.1	evm.model.FRAGSCAFF_129.1300	0
4-352:	EVM0054390.1	evm.model.FRAGSCAFF_129.1305	5e-136
4-353:	EVM0027472.1	evm.model.FRAGSCAFF_129.1306	9e-172
4-354:	EVM0020560.1	evm.model.FRAGSCAFF_129.1307	2e-172
4-355:	EVM0042975.1	evm.model.FRAGSCAFF_129.1309.1	0
4-356:	EVM0044403.1	evm.model.FRAGSCAFF_129.1311	0
4-357:	EVM0041701.6	evm.model.FRAGSCAFF_129.1314	0
4-358:	EVM0029856.1	evm.model.FRAGSCAFF_129.1315	0
4-359:	EVM0020960.1	evm.model.FRAGSCAFF_129.1317	0
4-360:	EVM0023542.1	evm.model.FRAGSCAFF_129.1318	1e-152
4-361:	EVM0010605.1	evm.model.FRAGSCAFF_129.1319	0
4-362:	EVM0014905.1	evm.model.FRAGSCAFF_129.1320	3e-61
4-363:	EVM0052566.1	evm.model.FRAGSCAFF_129.1321	4e-87
4-364:	EVM0013200.1	evm.model.FRAGSCAFF_129.1323	2e-68
4-365:	EVM0003999.1	evm.model.FRAGSCAFF_129.1327	0
4-366:	EVM0013621.1	evm.model.FRAGSCAFF_129.1331	3e-112
4-367:	EVM0055739.1	evm.model.FRAGSCAFF_129.1332	0
4-368:	EVM0006348.1	evm.model.FRAGSCAFF_129.1333	0
4-369:	EVM0054981.1	evm.model.FRAGSCAFF_129.1335	2e-33
4-370:	EVM0010308.1	evm.model.FRAGSCAFF_129.1337	2e-72
4-371:	EVM0015687.1	evm.model.FRAGSCAFF_129.1339	0
4-372:	EVM0003322.1	evm.model.FRAGSCAFF_129.1341	1e-108
4-373:	EVM0019063.1	evm.model.FRAGSCAFF_129.1342	0
4-374:	EVM0011225.1	evm.model.FRAGSCAFF_129.1344	3e-101
4-375:	EVM0037422.1	evm.model.FRAGSCAFF_129.1346	2e-42
4-376:	EVM0019846.2	evm.model.FRAGSCAFF_129.1348	0
4-377:	EVM0043268.2	evm.model.FRAGSCAFF_129.1349	0
4-378:	EVM0002801.1	evm.model.FRAGSCAFF_129.1355	0
4-379:	EVM0048370.1	evm.model.FRAGSCAFF_129.1356	1e-109
4-380:	EVM0026401.1	evm.model.FRAGSCAFF_129.1358	0
4-381:	EVM0031627.1	evm.model.FRAGSCAFF_129.1359	2e-179
4-382:	EVM0027247.4	evm.model.FRAGSCAFF_129.1361	2e-73
4-383:	EVM0018150.1	evm.model.FRAGSCAFF_129.1362	0
4-384:	EVM0000419.1	evm.model.FRAGSCAFF_129.1364	5e-43
4-385:	EVM0028530.1	evm.model.FRAGSCAFF_129.1368	2e-65
4-386:	EVM0049252.1	evm.model.FRAGSCAFF_129.1369	0
4-387:	EVM0020364.1	evm.model.FRAGSCAFF_129.1371	0
4-388:	EVM0010025.2	evm.model.FRAGSCAFF_129.1372	0
4-389:	EVM0003110.1	evm.model.FRAGSCAFF_129.1375	2e-169
4-390:	EVM0017538.2	evm.model.FRAGSCAFF_129.1376	2e-59
4-391:	EVM0014293.1	evm.model.FRAGSCAFF_129.1377	5e-175
4-392:	EVM0039351.1	evm.model.FRAGSCAFF_129.1378	1e-114
4-393:	EVM0010055.1	evm.model.FRAGSCAFF_129.1379	0
4-394:	EVM0002623.1	evm.model.FRAGSCAFF_129.1380	3e-150
4-395:	EVM0025620.1	evm.model.FRAGSCAFF_129.1381	3e-121
4-396:	EVM0045911.1	evm.model.FRAGSCAFF_129.1385	6e-116
4-397:	EVM0002583.1	evm.model.FRAGSCAFF_129.1386	0
4-398:	EVM0008145.1	evm.model.FRAGSCAFF_129.1387	6e-76
4-399:	EVM0034869.1	evm.model.FRAGSCAFF_129.1392	0
4-400:	EVM0015748.1	evm.model.FRAGSCAFF_129.1394.1	6e-126
4-401:	EVM0052957.1	evm.model.FRAGSCAFF_129.1397	2e-54
4-402:	EVM0009363.1	evm.model.FRAGSCAFF_129.1399	1e-46
4-403:	EVM0052976.1	evm.model.FRAGSCAFF_129.1401	0
4-404:	EVM0006341.1	evm.model.FRAGSCAFF_129.1402	2e-37
4-405:	EVM0034874.1	evm.model.FRAGSCAFF_129.1403	4e-46
4-406:	EVM0006290.1	evm.model.FRAGSCAFF_129.1405	0
4-407:	EVM0051297.1	evm.model.FRAGSCAFF_129.1406	0
4-408:	EVM0024853.1	evm.model.FRAGSCAFF_129.1410	7e-16
4-409:	EVM0017411.1	evm.model.FRAGSCAFF_129.1412	0
4-410:	EVM0049844.1	evm.model.FRAGSCAFF_129.1416	6e-149
4-411:	EVM0015022.1	evm.model.FRAGSCAFF_129.1417	0
4-412:	EVM0056529.1	evm.model.FRAGSCAFF_129.1418	0
4-413:	EVM0046974.1	evm.model.FRAGSCAFF_129.1420	0
4-414:	EVM0005182.1	evm.model.FRAGSCAFF_129.1421	5e-19
4-415:	EVM0041071.1	evm.model.FRAGSCAFF_129.1422	0
4-416:	EVM0052792.1	evm.model.FRAGSCAFF_129.1423.1	3e-96
4-417:	EVM0029127.1	evm.model.FRAGSCAFF_129.1427	2e-103
4-418:	EVM0023656.1	evm.model.FRAGSCAFF_129.1428	0
4-419:	EVM0002548.1	evm.model.FRAGSCAFF_129.1431	0
4-420:	EVM0038171.1	evm.model.FRAGSCAFF_129.1434	0
4-421:	EVM0046214.2	evm.model.FRAGSCAFF_129.1439	8e-135
4-422:	EVM0035597.3	evm.model.FRAGSCAFF_129.1441	1e-169
4-423:	EVM0049953.1	evm.model.FRAGSCAFF_129.1443	0
4-424:	EVM0055137.1	evm.model.FRAGSCAFF_129.1446	0
4-425:	EVM0057503.1	evm.model.FRAGSCAFF_129.1448	0
4-426:	EVM0000816.1	evm.model.FRAGSCAFF_129.1449	3e-166
4-427:	EVM0044753.1	evm.model.FRAGSCAFF_129.1450	4e-80
4-428:	EVM0050589.1	evm.model.FRAGSCAFF_129.1453	0
4-429:	EVM0053764.1	evm.model.FRAGSCAFF_129.1454	0
4-430:	EVM0053715.1	evm.model.FRAGSCAFF_129.1457	0
4-431:	EVM0010125.1	evm.model.FRAGSCAFF_129.1458	0
4-432:	EVM0052075.1	evm.model.FRAGSCAFF_129.1459	0
4-433:	EVM0032607.1	evm.model.FRAGSCAFF_129.1462	0
4-434:	EVM0007903.1	evm.model.FRAGSCAFF_129.1465	0
4-435:	EVM0006819.1	evm.model.FRAGSCAFF_129.1469	0
4-436:	EVM0032666.1	evm.model.FRAGSCAFF_129.1470	6e-109
4-437:	EVM0028384.1	evm.model.FRAGSCAFF_129.1471	7e-95
4-438:	EVM0038510.1	evm.model.FRAGSCAFF_129.1473	3e-91
4-439:	EVM0058289.1	evm.model.FRAGSCAFF_129.1474	1e-77
4-440:	EVM0022581.1	evm.model.FRAGSCAFF_129.1480	3e-31
4-441:	EVM0034754.1	evm.model.FRAGSCAFF_129.1481	0
4-442:	EVM0054565.1	evm.model.FRAGSCAFF_129.1482	0
4-443:	EVM0035869.1	evm.model.FRAGSCAFF_129.1483	1e-108
4-444:	EVM0009914.1	evm.model.FRAGSCAFF_129.1484	0
4-445:	EVM0018505.1	evm.model.FRAGSCAFF_129.1488	2e-36
4-446:	EVM0030677.1	evm.model.FRAGSCAFF_129.1489	0
4-447:	EVM0043495.1	evm.model.FRAGSCAFF_129.1491	0
4-448:	EVM0044454.1	evm.model.FRAGSCAFF_129.1492	1e-141
4-449:	EVM0047901.1	evm.model.FRAGSCAFF_129.1493	6e-93
4-450:	EVM0047469.1	evm.model.FRAGSCAFF_129.1494	0
4-451:	EVM0055273.1	evm.model.FRAGSCAFF_129.1497	3e-52
4-452:	EVM0010526.1	evm.model.FRAGSCAFF_129.1503	0
4-453:	EVM0045026.1	evm.model.FRAGSCAFF_129.1504	1e-31
4-454:	EVM0022746.1	evm.model.FRAGSCAFF_129.1505	0
4-455:	EVM0024337.1	evm.model.FRAGSCAFF_129.1507	1e-142
4-456:	EVM0047846.1	evm.model.FRAGSCAFF_129.1508	6e-108
4-457:	EVM0037458.6	evm.model.FRAGSCAFF_129.1511	0
4-458:	EVM0023094.1	evm.model.FRAGSCAFF_129.1512	3e-176
4-459:	EVM0056519.1	evm.model.FRAGSCAFF_129.1514	8e-59
4-460:	EVM0013911.1	evm.model.FRAGSCAFF_129.1516	2e-80
4-461:	EVM0002187.4	evm.model.FRAGSCAFF_129.1517	0
4-462:	EVM0043618.2	evm.model.FRAGSCAFF_129.1519	0
4-463:	EVM0032411.1	evm.model.FRAGSCAFF_129.1523	1e-30
4-464:	EVM0052243.1	evm.model.FRAGSCAFF_129.1524	2e-132
4-465:	EVM0008635.1	evm.model.FRAGSCAFF_129.1526	4e-37
4-466:	EVM0039936.3	evm.model.FRAGSCAFF_129.1528	1e-109
4-467:	EVM0006353.3	evm.model.FRAGSCAFF_129.1529	0
4-468:	EVM0054487.1	evm.model.FRAGSCAFF_129.1531	5e-169
4-469:	EVM0002238.1	evm.model.FRAGSCAFF_129.1533	0
4-470:	EVM0034063.1	evm.model.FRAGSCAFF_129.1536	9e-175
4-471:	EVM0052103.1	evm.model.FRAGSCAFF_129.1537	0
4-472:	EVM0040085.1	evm.model.FRAGSCAFF_129.1540	0
4-473:	EVM0019028.1	evm.model.FRAGSCAFF_129.1541	7e-64
4-474:	EVM0022317.1	evm.model.FRAGSCAFF_129.1543	8e-176
4-475:	EVM0023693.1	evm.model.FRAGSCAFF_129.1545	0
4-476:	EVM0000976.1	evm.model.FRAGSCAFF_129.1546	0
4-477:	EVM0026953.2	evm.model.FRAGSCAFF_129.1549_evm.model.FRAGSCAFF_129.1550	0
4-478:	EVM0054684.2	evm.model.FRAGSCAFF_129.1552	0
4-479:	EVM0038941.1	evm.model.FRAGSCAFF_129.1558	2e-139
4-480:	EVM0056004.1	evm.model.FRAGSCAFF_129.1561	6e-110
4-481:	EVM0029445.1	evm.model.FRAGSCAFF_129.1562	0
4-482:	EVM0007198.1	evm.model.FRAGSCAFF_129.1563	5e-39
4-483:	EVM0011383.1	evm.model.FRAGSCAFF_129.1566	1e-102
4-484:	EVM0031664.1	evm.model.FRAGSCAFF_129.1568	0
4-485:	EVM0048697.2	evm.model.FRAGSCAFF_129.1570	2e-167
4-486:	EVM0031977.1	evm.model.FRAGSCAFF_129.1571	4e-97
4-487:	EVM0028339.1	evm.model.FRAGSCAFF_129.1573	0
4-488:	EVM0021720.1	evm.model.FRAGSCAFF_129.1576	0
4-489:	EVM0048127.1	evm.model.FRAGSCAFF_129.1577	3e-134
4-490:	EVM0055841.1	evm.model.FRAGSCAFF_129.1583	0
4-491:	EVM0012817.1	evm.model.FRAGSCAFF_129.1584	9e-74
4-492:	EVM0020795.1	evm.model.FRAGSCAFF_129.1589	0
4-493:	EVM0009832.1	evm.model.FRAGSCAFF_129.1596	9e-73
4-494:	EVM0024653.4	evm.model.FRAGSCAFF_129.1597	0
4-495:	EVM0030546.1	evm.model.FRAGSCAFF_129.1602	4e-160
4-496:	EVM0021622.1	evm.model.FRAGSCAFF_129.1604	0
4-497:	EVM0052651.1	evm.model.FRAGSCAFF_129.1606	5e-134
## Alignment 5: score=11653.0 e_value=0 N=241 Ped01C&chr1.1 minus
5- 0:	EVM0050132.1	evm.model.FRAGSCAFF_223.613	0
5- 1:	EVM0021509.1	evm.model.FRAGSCAFF_223.611	4e-91
5- 2:	EVM0045405.2	evm.model.FRAGSCAFF_223.610	0
5- 3:	EVM0035443.3	evm.model.FRAGSCAFF_223.609	2e-161
5- 4:	EVM0002994.1	evm.model.FRAGSCAFF_223.607	5e-152
5- 5:	EVM0051532.1	evm.model.FRAGSCAFF_223.606	0
5- 6:	EVM0012949.1	evm.model.FRAGSCAFF_223.598	0
5- 7:	EVM0055146.1	evm.model.FRAGSCAFF_223.596	0
5- 8:	EVM0009336.1	evm.model.FRAGSCAFF_223.595	0
5- 9:	EVM0055549.1	evm.model.FRAGSCAFF_223.588	0
5- 10:	EVM0029921.1	evm.model.FRAGSCAFF_223.582	1e-44
5- 11:	EVM0044486.1	evm.model.FRAGSCAFF_223.580	4e-100
5- 12:	EVM0040071.1	evm.model.FRAGSCAFF_223.578	3e-48
5- 13:	EVM0049621.1	evm.model.FRAGSCAFF_223.576	0
5- 14:	EVM0011145.1	evm.model.FRAGSCAFF_223.575.4	0
5- 15:	EVM0017521.1	evm.model.FRAGSCAFF_223.572	0
5- 16:	EVM0044290.1	evm.model.FRAGSCAFF_223.571	0
5- 17:	EVM0022275.1	evm.model.FRAGSCAFF_223.570	1e-156
5- 18:	EVM0056895.1	evm.model.FRAGSCAFF_223.568	1e-178
5- 19:	EVM0032007.1	evm.model.FRAGSCAFF_223.567	0
5- 20:	EVM0017068.1	evm.model.FRAGSCAFF_223.566	0
5- 21:	EVM0002788.1	evm.model.FRAGSCAFF_223.560	0
5- 22:	EVM0006165.1	evm.model.FRAGSCAFF_223.557.2	0
5- 23:	EVM0009698.1	evm.model.FRAGSCAFF_223.555	0
5- 24:	EVM0033201.1	evm.model.FRAGSCAFF_223.554	0
5- 25:	EVM0019562.2	evm.model.FRAGSCAFF_223.551	2e-34
5- 26:	EVM0017414.1	evm.model.FRAGSCAFF_223.550	0
5- 27:	EVM0000975.1	evm.model.FRAGSCAFF_223.549	0
5- 28:	EVM0039346.1	evm.model.FRAGSCAFF_223.548	3e-175
5- 29:	EVM0025870.1	evm.model.FRAGSCAFF_223.546	0
5- 30:	EVM0013131.1	evm.model.FRAGSCAFF_223.544	2e-118
5- 31:	EVM0051916.1	evm.model.FRAGSCAFF_223.543	2e-157
5- 32:	EVM0029970.1	evm.model.FRAGSCAFF_223.541	2e-23
5- 33:	EVM0057399.1	evm.model.FRAGSCAFF_223.540	2e-176
5- 34:	EVM0050995.1	evm.model.FRAGSCAFF_223.538	2e-38
5- 35:	EVM0020048.1	evm.model.FRAGSCAFF_223.536	4e-46
5- 36:	EVM0009759.1	evm.model.FRAGSCAFF_223.535	4e-102
5- 37:	EVM0032940.1	evm.model.FRAGSCAFF_223.534	0
5- 38:	EVM0013717.1	evm.model.FRAGSCAFF_223.530	0
5- 39:	EVM0042059.1	evm.model.FRAGSCAFF_223.529	1e-27
5- 40:	EVM0051785.1	evm.model.FRAGSCAFF_223.528	3e-36
5- 41:	EVM0023085.1	evm.model.FRAGSCAFF_223.526	2e-85
5- 42:	EVM0028579.1	evm.model.FRAGSCAFF_223.525	3e-63
5- 43:	EVM0042219.1	evm.model.FRAGSCAFF_223.523	6e-169
5- 44:	EVM0050641.1	evm.model.FRAGSCAFF_223.519	2e-109
5- 45:	EVM0021717.1	evm.model.FRAGSCAFF_223.517	0
5- 46:	EVM0008368.1	evm.model.FRAGSCAFF_223.515	0
5- 47:	EVM0039993.1	evm.model.FRAGSCAFF_223.514	0
5- 48:	EVM0037949.1	evm.model.FRAGSCAFF_223.512	9e-173
5- 49:	EVM0035678.1	evm.model.FRAGSCAFF_223.510	0
5- 50:	EVM0028800.2	evm.model.FRAGSCAFF_223.507	0
5- 51:	EVM0020786.1	evm.model.FRAGSCAFF_223.500	1e-31
5- 52:	EVM0046835.1	evm.model.FRAGSCAFF_223.499	3e-137
5- 53:	EVM0009141.1	evm.model.FRAGSCAFF_223.498	7e-85
5- 54:	EVM0047175.1	evm.model.FRAGSCAFF_223.497	2e-85
5- 55:	EVM0005864.1	evm.model.FRAGSCAFF_223.494	9e-150
5- 56:	EVM0001684.1	evm.model.FRAGSCAFF_223.488	0
5- 57:	EVM0037824.1	evm.model.FRAGSCAFF_223.487	0
5- 58:	EVM0041711.1	evm.model.FRAGSCAFF_223.481	0
5- 59:	EVM0025940.1	evm.model.FRAGSCAFF_223.479	2e-21
5- 60:	EVM0042579.1	evm.model.FRAGSCAFF_223.477	0
5- 61:	EVM0006087.1	evm.model.FRAGSCAFF_223.475	4e-171
5- 62:	EVM0005288.1	evm.model.FRAGSCAFF_223.472.3	0
5- 63:	EVM0042633.1	evm.model.FRAGSCAFF_223.471	0
5- 64:	EVM0028297.1	evm.model.FRAGSCAFF_223.466	0
5- 65:	EVM0018254.1	evm.model.FRAGSCAFF_223.465	2e-91
5- 66:	EVM0024094.1	evm.model.FRAGSCAFF_223.453	0
5- 67:	EVM0040978.3	evm.model.FRAGSCAFF_223.447	0
5- 68:	EVM0021090.1	evm.model.FRAGSCAFF_223.441	3e-135
5- 69:	EVM0032071.1	evm.model.FRAGSCAFF_223.440	1e-50
5- 70:	EVM0047352.1	evm.model.FRAGSCAFF_223.437	0
5- 71:	EVM0004777.1	evm.model.FRAGSCAFF_223.435	6e-148
5- 72:	EVM0050010.1	evm.model.FRAGSCAFF_223.430	2e-128
5- 73:	EVM0009890.1	evm.model.FRAGSCAFF_223.427	0
5- 74:	EVM0008732.1	evm.model.FRAGSCAFF_223.426	0
5- 75:	EVM0005211.3	evm.model.FRAGSCAFF_223.425	3e-59
5- 76:	EVM0004303.1	evm.model.FRAGSCAFF_223.423	0
5- 77:	EVM0054751.1	evm.model.FRAGSCAFF_223.420	3e-73
5- 78:	EVM0035709.2	evm.model.FRAGSCAFF_223.418	9e-87
5- 79:	EVM0046649.2	evm.model.FRAGSCAFF_223.417	0
5- 80:	EVM0034538.1	evm.model.FRAGSCAFF_223.413	0
5- 81:	EVM0052018.1	evm.model.FRAGSCAFF_223.410.1	4e-76
5- 82:	EVM0001655.1	evm.model.FRAGSCAFF_223.405	0
5- 83:	EVM0052246.1	evm.model.FRAGSCAFF_223.400	0
5- 84:	EVM0048154.1	evm.model.FRAGSCAFF_223.399	0
5- 85:	EVM0018027.1	evm.model.FRAGSCAFF_223.396	6e-46
5- 86:	EVM0027381.1	evm.model.FRAGSCAFF_223.395	1e-159
5- 87:	EVM0007160.1	evm.model.FRAGSCAFF_223.394	9e-120
5- 88:	EVM0002065.1	evm.model.FRAGSCAFF_223.391	0
5- 89:	EVM0025255.1	evm.model.FRAGSCAFF_223.379	1e-64
5- 90:	EVM0015780.1	evm.model.FRAGSCAFF_223.373	0
5- 91:	EVM0031726.1	evm.model.FRAGSCAFF_223.371	5e-49
5- 92:	EVM0018304.1	evm.model.FRAGSCAFF_223.369	0
5- 93:	EVM0057042.1	evm.model.FRAGSCAFF_223.368	0
5- 94:	EVM0025201.1	evm.model.FRAGSCAFF_223.366	5e-107
5- 95:	EVM0023080.1	evm.model.FRAGSCAFF_223.365	0
5- 96:	EVM0028512.1	evm.model.FRAGSCAFF_223.364	0
5- 97:	EVM0016648.1	evm.model.FRAGSCAFF_223.362	2e-112
5- 98:	EVM0057501.1	evm.model.FRAGSCAFF_223.360	0
5- 99:	EVM0041849.1	evm.model.FRAGSCAFF_223.357	5e-41
5-100:	EVM0001499.1	evm.model.FRAGSCAFF_223.353	3e-59
5-101:	EVM0008409.1	evm.model.FRAGSCAFF_223.351.1	0
5-102:	EVM0039890.1	evm.model.FRAGSCAFF_223.349	9e-96
5-103:	EVM0020602.1	evm.model.FRAGSCAFF_223.347	4e-38
5-104:	EVM0013339.1	evm.model.FRAGSCAFF_223.344	5e-17
5-105:	EVM0009331.1	evm.model.FRAGSCAFF_223.340	8e-145
5-106:	EVM0044738.1	evm.model.FRAGSCAFF_223.338	0
5-107:	EVM0020182.1	evm.model.FRAGSCAFF_223.336	1e-113
5-108:	EVM0001484.1	evm.model.FRAGSCAFF_223.335	3e-56
5-109:	EVM0004545.1	evm.model.FRAGSCAFF_223.332	0
5-110:	EVM0007954.2	evm.model.FRAGSCAFF_223.331	0
5-111:	EVM0045097.1	evm.model.FRAGSCAFF_223.330	1e-144
5-112:	EVM0030732.1	evm.model.FRAGSCAFF_223.327	0
5-113:	EVM0015113.1	evm.model.FRAGSCAFF_223.326	7e-132
5-114:	EVM0020119.1	evm.model.FRAGSCAFF_223.322	5e-112
5-115:	EVM0013250.2	evm.model.FRAGSCAFF_223.317	0
5-116:	EVM0005832.1	evm.model.FRAGSCAFF_223.313.1	0
5-117:	EVM0019429.1	evm.model.FRAGSCAFF_223.312	0
5-118:	EVM0024108.1	evm.model.FRAGSCAFF_223.311	0
5-119:	EVM0002098.1	evm.model.FRAGSCAFF_223.309	2e-160
5-120:	EVM0008261.1	evm.model.FRAGSCAFF_223.306	2e-42
5-121:	EVM0047116.1	evm.model.FRAGSCAFF_223.302	2e-118
5-122:	EVM0036584.1	evm.model.FRAGSCAFF_223.300	2e-167
5-123:	EVM0048076.1	evm.model.FRAGSCAFF_223.298	3e-101
5-124:	EVM0005822.1	evm.model.FRAGSCAFF_223.297	1e-109
5-125:	EVM0036688.1	evm.model.FRAGSCAFF_223.296	7e-132
5-126:	EVM0039748.1	evm.model.FRAGSCAFF_223.295	0
5-127:	EVM0001571.1	evm.model.FRAGSCAFF_223.291	1e-144
5-128:	EVM0013823.1	evm.model.FRAGSCAFF_223.290	3e-110
5-129:	EVM0052300.1	evm.model.FRAGSCAFF_223.289	2e-69
5-130:	EVM0002864.1	evm.model.FRAGSCAFF_223.287	6e-51
5-131:	EVM0036503.1	evm.model.FRAGSCAFF_223.286	0
5-132:	EVM0047922.1	evm.model.FRAGSCAFF_223.284	2e-86
5-133:	EVM0040729.1	evm.model.FRAGSCAFF_223.282	1e-157
5-134:	EVM0043933.1	evm.model.FRAGSCAFF_223.280.2	7e-47
5-135:	EVM0028430.1	evm.model.FRAGSCAFF_223.277	0
5-136:	EVM0033359.1	evm.model.FRAGSCAFF_223.274	0
5-137:	EVM0041545.1	evm.model.FRAGSCAFF_223.270	3e-94
5-138:	EVM0021812.1	evm.model.FRAGSCAFF_223.266	0
5-139:	EVM0026380.1	evm.model.FRAGSCAFF_223.264	0
5-140:	EVM0044085.1	evm.model.FRAGSCAFF_223.258	5e-60
5-141:	EVM0022456.1	evm.model.FRAGSCAFF_223.256	3e-121
5-142:	EVM0047157.1	evm.model.FRAGSCAFF_223.253	9e-107
5-143:	EVM0046689.1	evm.model.FRAGSCAFF_223.252	1e-137
5-144:	EVM0030707.1	evm.model.FRAGSCAFF_223.251	3e-73
5-145:	EVM0057560.1	evm.model.FRAGSCAFF_223.243	4e-92
5-146:	EVM0050102.1	evm.model.FRAGSCAFF_223.241	2e-109
5-147:	EVM0022065.4	evm.model.FRAGSCAFF_223.238	2e-49
5-148:	EVM0030928.4	evm.model.FRAGSCAFF_223.236	6e-65
5-149:	EVM0025680.1	evm.model.FRAGSCAFF_223.233	3e-156
5-150:	EVM0044691.1	evm.model.FRAGSCAFF_223.223	9e-40
5-151:	EVM0025876.1	evm.model.FRAGSCAFF_223.221	0
5-152:	EVM0013985.1	evm.model.FRAGSCAFF_223.216	0
5-153:	EVM0016808.1	evm.model.FRAGSCAFF_223.215	2e-177
5-154:	EVM0034861.1	evm.model.FRAGSCAFF_223.210	5e-164
5-155:	EVM0054137.2	evm.model.FRAGSCAFF_223.209	2e-108
5-156:	EVM0039235.1	evm.model.FRAGSCAFF_223.208	7e-110
5-157:	EVM0037462.1	evm.model.FRAGSCAFF_223.203	0
5-158:	EVM0012110.1	evm.model.FRAGSCAFF_223.200	0
5-159:	EVM0025444.1	evm.model.FRAGSCAFF_223.194	0
5-160:	EVM0042979.1	evm.model.FRAGSCAFF_223.191	1e-119
5-161:	EVM0024035.1	evm.model.FRAGSCAFF_223.186	0
5-162:	EVM0021299.1	evm.model.FRAGSCAFF_223.184	0
5-163:	EVM0043193.1	evm.model.FRAGSCAFF_223.182	0
5-164:	EVM0010727.1	evm.model.FRAGSCAFF_223.181	3e-171
5-165:	EVM0026412.1	evm.model.FRAGSCAFF_223.180	0
5-166:	EVM0001898.1	evm.model.FRAGSCAFF_223.175	0
5-167:	EVM0013580.1	evm.model.FRAGSCAFF_223.174	2e-172
5-168:	EVM0032269.1	evm.model.FRAGSCAFF_223.170.2	8e-151
5-169:	EVM0044834.1	evm.model.FRAGSCAFF_223.166	0
5-170:	EVM0001312.1	evm.model.FRAGSCAFF_223.165	0
5-171:	EVM0011306.1	evm.model.FRAGSCAFF_223.157	5e-152
5-172:	EVM0006794.1	evm.model.FRAGSCAFF_223.153	5e-126
5-173:	EVM0049109.1	evm.model.FRAGSCAFF_223.150.1	0
5-174:	EVM0038789.1	evm.model.FRAGSCAFF_223.149	9e-166
5-175:	EVM0006942.1	evm.model.FRAGSCAFF_223.146	2e-161
5-176:	EVM0041494.1	evm.model.FRAGSCAFF_223.140	0
5-177:	EVM0011990.1	evm.model.FRAGSCAFF_223.139	8e-42
5-178:	EVM0024338.1	evm.model.FRAGSCAFF_223.137	0
5-179:	EVM0043632.1	evm.model.FRAGSCAFF_223.133	0
5-180:	EVM0045205.1	evm.model.FRAGSCAFF_223.123	0
5-181:	EVM0005076.1	evm.model.FRAGSCAFF_223.122	0
5-182:	EVM0039960.1	evm.model.FRAGSCAFF_223.119	0
5-183:	EVM0032384.1	evm.model.FRAGSCAFF_223.117	3e-167
5-184:	EVM0036698.1	evm.model.FRAGSCAFF_223.116	3e-90
5-185:	EVM0010557.1	evm.model.FRAGSCAFF_223.115	3e-93
5-186:	EVM0049363.1	evm.model.FRAGSCAFF_223.112	5e-32
5-187:	EVM0055712.1	evm.model.FRAGSCAFF_223.105	0
5-188:	EVM0046028.1	evm.model.FRAGSCAFF_223.103	7e-145
5-189:	EVM0006663.1	evm.model.FRAGSCAFF_223.102	0
5-190:	EVM0002363.1	evm.model.FRAGSCAFF_223.99	1e-122
5-191:	EVM0025897.1	evm.model.FRAGSCAFF_223.97	0
5-192:	EVM0006632.1	evm.model.FRAGSCAFF_223.94	9e-21
5-193:	EVM0014575.1	evm.model.FRAGSCAFF_223.92	8e-168
5-194:	EVM0033227.1	evm.model.FRAGSCAFF_223.91	5e-152
5-195:	EVM0024783.1	evm.model.FRAGSCAFF_223.90	1e-132
5-196:	EVM0029305.1	evm.model.FRAGSCAFF_223.88	2e-24
5-197:	EVM0024673.1	evm.model.FRAGSCAFF_223.87	2e-122
5-198:	EVM0039709.1	evm.model.FRAGSCAFF_223.86	0
5-199:	EVM0043290.1	evm.model.FRAGSCAFF_223.85.1	0
5-200:	EVM0033025.1	evm.model.FRAGSCAFF_223.84	0
5-201:	EVM0003867.1	evm.model.FRAGSCAFF_223.79	2e-65
5-202:	EVM0029442.1	evm.model.FRAGSCAFF_223.78	2e-45
5-203:	EVM0029094.1	evm.model.FRAGSCAFF_223.77	0
5-204:	EVM0005389.1	evm.model.FRAGSCAFF_223.64	0
5-205:	EVM0039256.1	evm.model.FRAGSCAFF_223.63	5e-63
5-206:	EVM0014933.1	evm.model.FRAGSCAFF_223.60	7e-104
5-207:	EVM0035040.1	evm.model.FRAGSCAFF_223.56	1e-82
5-208:	EVM0043279.1	evm.model.FRAGSCAFF_223.55	0
5-209:	EVM0058315.1	evm.model.FRAGSCAFF_223.53	7e-168
5-210:	EVM0038515.1	evm.model.FRAGSCAFF_223.41	0
5-211:	EVM0053398.1	evm.model.FRAGSCAFF_223.38	3e-148
5-212:	EVM0057479.1	evm.model.FRAGSCAFF_223.36	3e-40
5-213:	EVM0000901.1	evm.model.FRAGSCAFF_223.35	0
5-214:	EVM0011839.1	evm.model.FRAGSCAFF_223.34	0
5-215:	EVM0043852.1	evm.model.FRAGSCAFF_223.30	0
5-216:	EVM0037480.1	evm.model.FRAGSCAFF_223.27	3e-72
5-217:	EVM0014803.1	evm.model.FRAGSCAFF_223.25	0
5-218:	EVM0025740.1	evm.model.FRAGSCAFF_223.18	4e-72
5-219:	EVM0014634.1	evm.model.FRAGSCAFF_223.17	0
5-220:	EVM0007494.1	evm.model.FRAGSCAFF_223.12	0
5-221:	EVM0028687.1	evm.model.FRAGSCAFF_223.4	0
5-222:	EVM0002485.1	evm.model.FRAGSCAFF_224.120	1e-177
5-223:	EVM0017335.1	evm.model.FRAGSCAFF_224.119	4e-35
5-224:	EVM0003518.1	evm.model.FRAGSCAFF_224.118	0
5-225:	EVM0000794.1	evm.model.FRAGSCAFF_224.117	0
5-226:	EVM0004839.1	evm.model.FRAGSCAFF_224.115	1e-160
5-227:	EVM0056584.1	evm.model.FRAGSCAFF_224.112	0
5-228:	EVM0010838.1	evm.model.FRAGSCAFF_224.111	0
5-229:	EVM0013375.1	evm.model.FRAGSCAFF_224.110	0
5-230:	EVM0008416.1	evm.model.FRAGSCAFF_224.109	4e-61
5-231:	EVM0028593.2	evm.model.FRAGSCAFF_224.107	0
5-232:	EVM0037926.1	evm.model.FRAGSCAFF_224.105.1	7e-103
5-233:	EVM0028210.1	evm.model.FRAGSCAFF_224.104	0
5-234:	EVM0052696.1	evm.model.FRAGSCAFF_224.103	4e-16
5-235:	EVM0057233.1	evm.model.FRAGSCAFF_224.102	1e-42
5-236:	EVM0032826.1	evm.model.FRAGSCAFF_224.101	0
5-237:	EVM0004254.1	evm.model.FRAGSCAFF_224.100	0
5-238:	EVM0012037.1	evm.model.FRAGSCAFF_224.97	2e-155
5-239:	EVM0011388.1	evm.model.FRAGSCAFF_224.88	0
5-240:	EVM0031431.1	evm.model.FRAGSCAFF_224.85	0
## Alignment 6: score=10675.0 e_value=0 N=226 Ped01C&chr1.1 minus
6- 0:	EVM0010889.1	evm.model.ORIGINAL_6347.43	0
6- 1:	EVM0053241.1	evm.model.ORIGINAL_6347.45	2e-49
6- 2:	EVM0054335.1	evm.model.ORIGINAL_6347.49	0
6- 3:	EVM0004594.1	evm.model.ORIGINAL_6347.51	0
6- 4:	EVM0014662.1	evm.model.ORIGINAL_6347.53	3e-29
6- 5:	EVM0032715.1	evm.model.ORIGINAL_6347.57	1e-43
6- 6:	EVM0046033.1	evm.model.ORIGINAL_6347.58	0
6- 7:	EVM0052910.1	evm.model.ORIGINAL_6347.62	0
6- 8:	EVM0001559.13	evm.model.ORIGINAL_6347.63	2e-172
6- 9:	EVM0057306.2	evm.model.ORIGINAL_6347.65	7e-136
6- 10:	EVM0022990.1	evm.model.ORIGINAL_6347.71	0
6- 11:	EVM0029816.1	evm.model.ORIGINAL_6347.73	1e-150
6- 12:	EVM0029747.1	evm.model.ORIGINAL_6347.74	0
6- 13:	EVM0035200.1	evm.model.ORIGINAL_6347.75	8e-125
6- 14:	EVM0005007.1	evm.model.ORIGINAL_6347.76.1	0
6- 15:	EVM0001346.1	evm.model.ORIGINAL_6347.80	2e-57
6- 16:	EVM0037539.2	evm.model.ORIGINAL_6347.81	0
6- 17:	EVM0020755.1	evm.model.ORIGINAL_6347.84	1e-112
6- 18:	EVM0027550.1	evm.model.ORIGINAL_6347.85	3e-99
6- 19:	EVM0004968.2	evm.model.ORIGINAL_6347.87	5e-94
6- 20:	EVM0037381.1	evm.model.ORIGINAL_6347.94.1	0
6- 21:	EVM0016888.1	evm.model.ORIGINAL_6347.96	4e-35
6- 22:	EVM0041114.1	evm.model.ORIGINAL_6347.97	0
6- 23:	EVM0038817.1	evm.model.ORIGINAL_6347.99	5e-118
6- 24:	EVM0051489.1	evm.model.ORIGINAL_6347.107	0
6- 25:	EVM0011661.1	evm.model.ORIGINAL_6347.108	8e-141
6- 26:	EVM0016600.1	evm.model.ORIGINAL_6347.109	1e-64
6- 27:	EVM0040283.1	evm.model.ORIGINAL_6347.114	0
6- 28:	EVM0036648.1	evm.model.ORIGINAL_6347.116	0
6- 29:	EVM0013700.1	evm.model.ORIGINAL_6347.117	0
6- 30:	EVM0043582.1	evm.model.ORIGINAL_6347.119	0
6- 31:	EVM0049446.4	evm.model.ORIGINAL_6347.130	1e-166
6- 32:	EVM0024137.1	evm.model.ORIGINAL_6347.131	2e-133
6- 33:	EVM0014668.1	evm.model.ORIGINAL_6347.135	0
6- 34:	EVM0025786.1	evm.model.ORIGINAL_6347.137	0
6- 35:	EVM0044609.2	evm.model.ORIGINAL_6347.138	0
6- 36:	EVM0033442.1	evm.model.ORIGINAL_6347.141	1e-74
6- 37:	EVM0048008.1	evm.model.ORIGINAL_6347.152	0
6- 38:	EVM0026655.1	evm.model.ORIGINAL_6347.153.1	0
6- 39:	EVM0012886.1	evm.model.ORIGINAL_6347.155.2	0
6- 40:	EVM0053449.1	evm.model.ORIGINAL_6347.157	0
6- 41:	EVM0022025.1	evm.model.ORIGINAL_6347.162	0
6- 42:	EVM0050351.1	evm.model.ORIGINAL_6347.163	0
6- 43:	EVM0006172.1	evm.model.ORIGINAL_6347.176.1	0
6- 44:	EVM0011084.1	evm.model.ORIGINAL_6347.179	2e-96
6- 45:	EVM0035401.1	evm.model.ORIGINAL_6347.181	0
6- 46:	EVM0038858.1	evm.model.ORIGINAL_6347.193	0
6- 47:	EVM0007979.1	evm.model.ORIGINAL_6347.222	2e-179
6- 48:	EVM0006246.1	evm.model.ORIGINAL_6347.223	0
6- 49:	EVM0056984.1	evm.model.ORIGINAL_6347.229.1	0
6- 50:	EVM0017054.1	evm.model.ORIGINAL_6347.236	0
6- 51:	EVM0051209.1	evm.model.ORIGINAL_6347.240	0
6- 52:	EVM0028672.1	evm.model.ORIGINAL_6347.255	0
6- 53:	EVM0037245.1	evm.model.ORIGINAL_6347.256	0
6- 54:	EVM0010198.1	evm.model.ORIGINAL_6347.257	0
6- 55:	EVM0040154.1	evm.model.ORIGINAL_6347.262	9e-90
6- 56:	EVM0038651.1	evm.model.ORIGINAL_6347.263	0
6- 57:	EVM0042760.1	evm.model.ORIGINAL_6347.266	1e-113
6- 58:	EVM0024146.1	evm.model.ORIGINAL_6347.268	0
6- 59:	EVM0052806.1	evm.model.ORIGINAL_6347.269	4e-102
6- 60:	EVM0030489.1	evm.model.ORIGINAL_6347.270	0
6- 61:	EVM0025169.1	evm.model.ORIGINAL_6347.271	0
6- 62:	EVM0028493.1	evm.model.ORIGINAL_6347.272	2e-13
6- 63:	EVM0038704.1	evm.model.ORIGINAL_6347.273	2e-171
6- 64:	EVM0004479.1	evm.model.ORIGINAL_6347.275	0
6- 65:	EVM0003665.1	evm.model.ORIGINAL_6347.277.1	0
6- 66:	EVM0046680.1	evm.model.ORIGINAL_6347.282	3e-81
6- 67:	EVM0026488.1	evm.model.ORIGINAL_6347.284	8e-47
6- 68:	EVM0012992.1	evm.model.ORIGINAL_6347.285	1e-38
6- 69:	EVM0037534.1	evm.model.ORIGINAL_6347.289	2e-99
6- 70:	EVM0037222.1	evm.model.ORIGINAL_6347.290	0
6- 71:	EVM0008964.1	evm.model.ORIGINAL_6347.296	0
6- 72:	EVM0054304.1	evm.model.ORIGINAL_6347.298	4e-96
6- 73:	EVM0033077.1	evm.model.ORIGINAL_6347.302	0
6- 74:	EVM0007730.1	evm.model.ORIGINAL_6347.303	4e-76
6- 75:	EVM0038336.1	evm.model.ORIGINAL_6347.304	0
6- 76:	EVM0011364.1	evm.model.ORIGINAL_6347.321	0
6- 77:	EVM0020127.1	evm.model.ORIGINAL_2084.11	0
6- 78:	EVM0042154.1	evm.model.ORIGINAL_2084.13	1e-151
6- 79:	EVM0047174.4	evm.model.ORIGINAL_2084.16	0
6- 80:	EVM0023796.1	evm.model.ORIGINAL_2084.17	0
6- 81:	EVM0045596.1	evm.model.ORIGINAL_2084.22_evm.model.ORIGINAL_2084.23	0
6- 82:	EVM0034239.1	evm.model.ORIGINAL_2084.31	0
6- 83:	EVM0008746.3	evm.model.ORIGINAL_2084.41	3e-158
6- 84:	EVM0042150.1	evm.model.ORIGINAL_2084.43	5e-163
6- 85:	EVM0045625.1	evm.model.ORIGINAL_2084.45	0
6- 86:	EVM0049174.1	evm.model.ORIGINAL_2084.51	0
6- 87:	EVM0020511.1	evm.model.ORIGINAL_2084.52	2e-166
6- 88:	EVM0045088.1	evm.model.ORIGINAL_2084.53	1e-47
6- 89:	EVM0045003.1	evm.model.ORIGINAL_2084.59	0
6- 90:	EVM0030093.1	evm.model.ORIGINAL_2084.61	0
6- 91:	EVM0011113.1	evm.model.ORIGINAL_2084.67	0
6- 92:	EVM0015887.1	evm.model.ORIGINAL_2084.68	0
6- 93:	EVM0052877.1	evm.model.ORIGINAL_2084.70_evm.model.ORIGINAL_2084.72	0
6- 94:	EVM0019432.1	evm.model.ORIGINAL_2084.79	2e-93
6- 95:	EVM0043486.1	evm.model.ORIGINAL_2084.86	4e-51
6- 96:	EVM0001274.1	evm.model.ORIGINAL_2084.89	0
6- 97:	EVM0045896.4	evm.model.ORIGINAL_2084.91	0
6- 98:	EVM0054608.1	evm.model.ORIGINAL_2084.95	2e-74
6- 99:	EVM0003291.1	evm.model.ORIGINAL_2084.99	0
6-100:	EVM0016606.1	evm.model.ORIGINAL_2084.102	0
6-101:	EVM0030945.1	evm.model.ORIGINAL_2084.103.1	0
6-102:	EVM0047613.1	evm.model.ORIGINAL_2084.104	0
6-103:	EVM0032491.1	evm.model.ORIGINAL_2084.107	3e-56
6-104:	EVM0024129.1	evm.model.ORIGINAL_2084.110	0
6-105:	EVM0023999.2	evm.model.ORIGINAL_2084.113	0
6-106:	EVM0017713.1	evm.model.ORIGINAL_2084.114	0
6-107:	EVM0045065.1	evm.model.ORIGINAL_2084.115	0
6-108:	EVM0027123.1	evm.model.ORIGINAL_2084.116	0
6-109:	EVM0053263.1	evm.model.ORIGINAL_2084.118	4e-135
6-110:	EVM0002446.1	evm.model.ORIGINAL_2084.133	6e-125
6-111:	EVM0019616.1	evm.model.ORIGINAL_2084.136	9e-116
6-112:	EVM0016171.1	evm.model.ORIGINAL_2084.138	7e-148
6-113:	EVM0027999.1	evm.model.ORIGINAL_2084.139	2e-164
6-114:	EVM0002991.1	evm.model.ORIGINAL_2084.140	0
6-115:	EVM0013800.1	evm.model.ORIGINAL_2084.147	0
6-116:	EVM0039442.1	evm.model.ORIGINAL_2084.153	0
6-117:	EVM0048716.1	evm.model.ORIGINAL_2084.156	1e-84
6-118:	EVM0051287.1	evm.model.ORIGINAL_2084.159	8e-65
6-119:	EVM0026125.1	evm.model.ORIGINAL_2084.166	5e-101
6-120:	EVM0032181.1	evm.model.ORIGINAL_2084.184	2e-91
6-121:	EVM0008342.1	evm.model.ORIGINAL_2084.186	3e-118
6-122:	EVM0034959.1	evm.model.ORIGINAL_2084.187	9e-151
6-123:	EVM0034075.1	evm.model.ORIGINAL_2084.188	0
6-124:	EVM0049391.1	evm.model.ORIGINAL_2084.207	5e-46
6-125:	EVM0027348.1	evm.model.ORIGINAL_2084.219	0
6-126:	EVM0001681.1	evm.model.ORIGINAL_5618.20	0
6-127:	EVM0031690.1	evm.model.ORIGINAL_5618.28	0
6-128:	EVM0045658.1	evm.model.ORIGINAL_5668.5	0
6-129:	EVM0027688.1	evm.model.ORIGINAL_916.83	0
6-130:	EVM0045638.1	evm.model.ORIGINAL_916.82	1e-140
6-131:	EVM0003559.1	evm.model.ORIGINAL_916.73_evm.model.ORIGINAL_916.74	0
6-132:	EVM0024363.1	evm.model.ORIGINAL_916.71	0
6-133:	EVM0025349.1	evm.model.ORIGINAL_916.70	0
6-134:	EVM0052628.1	evm.model.ORIGINAL_916.65	0
6-135:	EVM0025337.1	evm.model.ORIGINAL_916.50	0
6-136:	EVM0003362.1	evm.model.ORIGINAL_916.47	4e-72
6-137:	EVM0050671.1	evm.model.ORIGINAL_916.45	0
6-138:	EVM0011487.1	evm.model.ORIGINAL_916.44	0
6-139:	EVM0023275.1	evm.model.ORIGINAL_916.43	0
6-140:	EVM0026794.1	evm.model.ORIGINAL_916.37	0
6-141:	EVM0019079.1	evm.model.ORIGINAL_916.33	7e-45
6-142:	EVM0011390.1	evm.model.ORIGINAL_916.31	1e-52
6-143:	EVM0013244.1	evm.model.ORIGINAL_916.20	7e-110
6-144:	EVM0011075.1	evm.model.ORIGINAL_916.7	3e-70
6-145:	EVM0047362.1	evm.model.ORIGINAL_916.4	0
6-146:	EVM0016875.1	evm.model.ORIGINAL_916.3	2e-43
6-147:	EVM0018384.1	evm.model.FRAGSCAFF_442.15	6e-147
6-148:	EVM0018226.1	evm.model.FRAGSCAFF_442.23	0
6-149:	EVM0000339.1	evm.model.FRAGSCAFF_442.26	8e-42
6-150:	EVM0025631.1	evm.model.FRAGSCAFF_442.36	0
6-151:	EVM0042503.1	evm.model.FRAGSCAFF_442.39	9e-142
6-152:	EVM0014878.1	evm.model.FRAGSCAFF_442.40	0
6-153:	EVM0003772.1	evm.model.FRAGSCAFF_442.53	2e-32
6-154:	EVM0032781.1	evm.model.FRAGSCAFF_442.57	0
6-155:	EVM0056167.1	evm.model.FRAGSCAFF_442.61	5e-33
6-156:	EVM0027041.1	evm.model.FRAGSCAFF_442.67.1	0
6-157:	EVM0036475.1	evm.model.FRAGSCAFF_442.72	2e-57
6-158:	EVM0024882.1	evm.model.FRAGSCAFF_442.73	0
6-159:	EVM0056131.1	evm.model.FRAGSCAFF_442.75	4e-130
6-160:	EVM0016411.1	evm.model.FRAGSCAFF_442.78	0
6-161:	EVM0001365.1	evm.model.FRAGSCAFF_442.79	0
6-162:	EVM0037772.1	evm.model.FRAGSCAFF_442.82	0
6-163:	EVM0032819.1	evm.model.FRAGSCAFF_442.85	0
6-164:	EVM0023260.1	evm.model.FRAGSCAFF_442.86	1e-135
6-165:	EVM0025014.1	evm.model.FRAGSCAFF_442.87	2e-158
6-166:	EVM0038196.1	evm.model.FRAGSCAFF_442.88	9e-114
6-167:	EVM0038840.1	evm.model.FRAGSCAFF_442.90	5e-51
6-168:	EVM0030276.1	evm.model.FRAGSCAFF_442.91	0
6-169:	EVM0021334.1	evm.model.FRAGSCAFF_442.94	0
6-170:	EVM0017209.1	evm.model.FRAGSCAFF_442.98	0
6-171:	EVM0045830.1	evm.model.FRAGSCAFF_442.100_evm.model.FRAGSCAFF_442.99	0
6-172:	EVM0018106.1	evm.model.FRAGSCAFF_442.108.1	0
6-173:	EVM0055435.1	evm.model.FRAGSCAFF_442.106_evm.model.FRAGSCAFF_442.110	2e-113
6-174:	EVM0047902.1	evm.model.FRAGSCAFF_442.112	0
6-175:	EVM0006600.1	evm.model.FRAGSCAFF_442.113	0
6-176:	EVM0034623.1	evm.model.FRAGSCAFF_442.122	3e-59
6-177:	EVM0032250.1	evm.model.FRAGSCAFF_442.124	0
6-178:	EVM0044513.1	evm.model.FRAGSCAFF_442.125	1e-69
6-179:	EVM0053430.1	evm.model.FRAGSCAFF_442.129	0
6-180:	EVM0047224.1	evm.model.FRAGSCAFF_442.130	0
6-181:	EVM0032025.1	evm.model.FRAGSCAFF_442.132	3e-43
6-182:	EVM0029625.1	evm.model.FRAGSCAFF_442.134	2e-111
6-183:	EVM0039147.1	evm.model.FRAGSCAFF_442.135	7e-36
6-184:	EVM0023311.1	evm.model.FRAGSCAFF_442.137	0
6-185:	EVM0046273.1	evm.model.FRAGSCAFF_442.138	3e-162
6-186:	EVM0010470.1	evm.model.FRAGSCAFF_442.141	2e-47
6-187:	EVM0025343.1	evm.model.FRAGSCAFF_442.143	0
6-188:	EVM0057339.2	evm.model.FRAGSCAFF_442.145	3e-129
6-189:	EVM0026386.1	evm.model.FRAGSCAFF_442.146	0
6-190:	EVM0026968.1	evm.model.FRAGSCAFF_442.147	2e-89
6-191:	EVM0031357.1	evm.model.FRAGSCAFF_442.151	0
6-192:	EVM0042983.1	evm.model.FRAGSCAFF_442.152	6e-170
6-193:	EVM0033405.1	evm.model.FRAGSCAFF_442.154	0
6-194:	EVM0050976.1	evm.model.FRAGSCAFF_442.155	2e-42
6-195:	EVM0046810.1	evm.model.FRAGSCAFF_442.157	0
6-196:	EVM0044279.1	evm.model.FRAGSCAFF_442.162	2e-79
6-197:	EVM0025082.1	evm.model.FRAGSCAFF_442.166	3e-78
6-198:	EVM0024560.1	evm.model.FRAGSCAFF_442.169	0
6-199:	EVM0024592.1	evm.model.FRAGSCAFF_442.175	3e-130
6-200:	EVM0031913.1	evm.model.FRAGSCAFF_442.177	5e-54
6-201:	EVM0057481.1	evm.model.ORIGINAL_1958.3	1e-55
6-202:	EVM0010256.1	evm.model.ORIGINAL_1958.4	7e-121
6-203:	EVM0001780.1	evm.model.ORIGINAL_1958.5	2e-47
6-204:	EVM0052998.1	evm.model.ORIGINAL_1958.6	0
6-205:	EVM0026571.1	evm.model.ORIGINAL_1958.7	2e-35
6-206:	EVM0032833.1	evm.model.ORIGINAL_1958.11	4e-147
6-207:	EVM0025390.1	evm.model.ORIGINAL_1958.14	0
6-208:	EVM0011049.1	evm.model.ORIGINAL_1958.15	1e-77
6-209:	EVM0005199.1	evm.model.ORIGINAL_1958.17	0
6-210:	EVM0023324.1	evm.model.ORIGINAL_1958.25	0
6-211:	EVM0001085.1	evm.model.ORIGINAL_1958.27	0
6-212:	EVM0032299.1	evm.model.ORIGINAL_1958.34	5e-134
6-213:	EVM0054605.1	evm.model.ORIGINAL_1958.35	7e-174
6-214:	EVM0048710.1	evm.model.ORIGINAL_1958.38	0
6-215:	EVM0029415.1	evm.model.ORIGINAL_1958.39	0
6-216:	EVM0055090.1	evm.model.ORIGINAL_1958.40	0
6-217:	EVM0029800.1	evm.model.ORIGINAL_1958.41	0
6-218:	EVM0046080.1	evm.model.ORIGINAL_1958.44	0
6-219:	EVM0038644.1	evm.model.ORIGINAL_1958.46	0
6-220:	EVM0004340.2	evm.model.ORIGINAL_1958.47	0
6-221:	EVM0008375.1	evm.model.ORIGINAL_1958.48	7e-75
6-222:	EVM0028078.1	evm.model.ORIGINAL_1958.50	8e-127
6-223:	EVM0055554.1	evm.model.ORIGINAL_1958.52	0
6-224:	EVM0005795.1	evm.model.ORIGINAL_1958.59	0
6-225:	EVM0050928.1	evm.model.ORIGINAL_1958.60	0
## Alignment 7: score=10102.0 e_value=0 N=208 Ped01C&chr1.1 minus
7- 0:	EVM0010743.1	evm.model.FRAGSCAFF_129.1646	3e-50
7- 1:	EVM0048424.1	evm.model.FRAGSCAFF_129.1648	9e-123
7- 2:	EVM0044733.1	evm.model.FRAGSCAFF_129.1651.2	6e-127
7- 3:	EVM0049689.1	evm.model.FRAGSCAFF_129.1652	0
7- 4:	EVM0007672.1	evm.model.FRAGSCAFF_129.1654.1	0
7- 5:	EVM0042662.1	evm.model.FRAGSCAFF_129.1655	0
7- 6:	EVM0021140.2	evm.model.FRAGSCAFF_129.1656	8e-41
7- 7:	EVM0017745.1	evm.model.FRAGSCAFF_129.1658	0
7- 8:	EVM0045167.1	evm.model.FRAGSCAFF_129.1660	0
7- 9:	EVM0024299.1	evm.model.FRAGSCAFF_129.1661	0
7- 10:	EVM0007084.1	evm.model.FRAGSCAFF_129.1662	2e-20
7- 11:	EVM0029108.1	evm.model.FRAGSCAFF_129.1664	2e-11
7- 12:	EVM0042810.1	evm.model.FRAGSCAFF_129.1665	7e-20
7- 13:	EVM0027653.1	evm.model.FRAGSCAFF_129.1666	0
7- 14:	EVM0024086.1	evm.model.FRAGSCAFF_129.1668	5e-28
7- 15:	EVM0018307.1	evm.model.FRAGSCAFF_129.1671	0
7- 16:	EVM0007337.1	evm.model.FRAGSCAFF_129.1672.3	7e-70
7- 17:	EVM0042632.1	evm.model.FRAGSCAFF_129.1673	0
7- 18:	EVM0044359.1	evm.model.FRAGSCAFF_129.1674	0
7- 19:	EVM0038251.1	evm.model.FRAGSCAFF_129.1675	3e-53
7- 20:	EVM0051344.1	evm.model.FRAGSCAFF_129.1678	4e-147
7- 21:	EVM0012644.1	evm.model.FRAGSCAFF_129.1680	3e-93
7- 22:	EVM0020581.1	evm.model.FRAGSCAFF_129.1681	0
7- 23:	EVM0021502.1	evm.model.FRAGSCAFF_129.1682	0
7- 24:	EVM0056930.1	evm.model.FRAGSCAFF_129.1683_evm.model.FRAGSCAFF_129.1685	3e-177
7- 25:	EVM0029696.1	evm.model.FRAGSCAFF_129.1686	3e-71
7- 26:	EVM0009401.2	evm.model.FRAGSCAFF_129.1687	4e-32
7- 27:	EVM0036049.1	evm.model.FRAGSCAFF_129.1688	0
7- 28:	EVM0032800.1	evm.model.FRAGSCAFF_129.1689	3e-108
7- 29:	EVM0027343.1	evm.model.FRAGSCAFF_129.1690	0
7- 30:	EVM0001067.1	evm.model.FRAGSCAFF_129.1693	5e-92
7- 31:	EVM0033140.1	evm.model.FRAGSCAFF_129.1694	8e-140
7- 32:	EVM0030265.1	evm.model.FRAGSCAFF_129.1696	0
7- 33:	EVM0000835.1	evm.model.FRAGSCAFF_129.1699	0
7- 34:	EVM0013922.1	evm.model.FRAGSCAFF_129.1700	9e-144
7- 35:	EVM0032650.1	evm.model.FRAGSCAFF_129.1701	0
7- 36:	EVM0057445.1	evm.model.FRAGSCAFF_129.1705	5e-12
7- 37:	EVM0015666.1	evm.model.FRAGSCAFF_129.1706	0
7- 38:	EVM0046470.1	evm.model.FRAGSCAFF_129.1708	2e-43
7- 39:	EVM0016591.1	evm.model.FRAGSCAFF_129.1710	0
7- 40:	EVM0002475.1	evm.model.FRAGSCAFF_129.1712	0
7- 41:	EVM0005858.1	evm.model.FRAGSCAFF_129.1717	3e-151
7- 42:	EVM0009201.1	evm.model.FRAGSCAFF_129.1719	1e-155
7- 43:	EVM0010666.1	evm.model.FRAGSCAFF_129.1722	1e-176
7- 44:	EVM0056186.1	evm.model.FRAGSCAFF_129.1724	5e-63
7- 45:	EVM0040897.1	evm.model.FRAGSCAFF_129.1727.2	0
7- 46:	EVM0049662.1	evm.model.FRAGSCAFF_129.1729	0
7- 47:	EVM0038430.1	evm.model.FRAGSCAFF_129.1732	0
7- 48:	EVM0050739.1	evm.model.FRAGSCAFF_129.1733	0
7- 49:	EVM0030313.1	evm.model.FRAGSCAFF_129.1734	0
7- 50:	EVM0014784.1	evm.model.FRAGSCAFF_129.1736	2e-102
7- 51:	EVM0015392.1	evm.model.FRAGSCAFF_129.1737	0
7- 52:	EVM0003279.1	evm.model.FRAGSCAFF_129.1740	3e-170
7- 53:	EVM0022544.1	evm.model.FRAGSCAFF_129.1742	2e-139
7- 54:	EVM0017449.1	evm.model.FRAGSCAFF_129.1746	0
7- 55:	EVM0053950.1	evm.model.FRAGSCAFF_129.1750	0
7- 56:	EVM0024121.1	evm.model.FRAGSCAFF_129.1751	0
7- 57:	EVM0023048.1	evm.model.FRAGSCAFF_129.1752	0
7- 58:	EVM0038490.1	evm.model.FRAGSCAFF_129.1753	4e-53
7- 59:	EVM0004486.1	evm.model.FRAGSCAFF_129.1754	4e-54
7- 60:	EVM0011433.1	evm.model.FRAGSCAFF_129.1756	0
7- 61:	EVM0054953.1	evm.model.FRAGSCAFF_223.928	0
7- 62:	EVM0041119.1	evm.model.FRAGSCAFF_223.926	0
7- 63:	EVM0032001.1	evm.model.FRAGSCAFF_223.924	2e-133
7- 64:	EVM0033245.1	evm.model.FRAGSCAFF_223.923	1e-92
7- 65:	EVM0016632.1	evm.model.FRAGSCAFF_223.920	5e-101
7- 66:	EVM0012843.1	evm.model.FRAGSCAFF_223.918	2e-120
7- 67:	EVM0020685.1	evm.model.FRAGSCAFF_223.916	5e-180
7- 68:	EVM0017349.1	evm.model.FRAGSCAFF_223.915	4e-174
7- 69:	EVM0000796.1	evm.model.FRAGSCAFF_223.911	0
7- 70:	EVM0014155.1	evm.model.FRAGSCAFF_223.909	0
7- 71:	EVM0032290.1	evm.model.FRAGSCAFF_223.906.2	0
7- 72:	EVM0011556.1	evm.model.FRAGSCAFF_223.905	0
7- 73:	EVM0034855.1	evm.model.FRAGSCAFF_223.903	9e-53
7- 74:	EVM0049061.1	evm.model.FRAGSCAFF_223.902	7e-53
7- 75:	EVM0038432.1	evm.model.FRAGSCAFF_223.900	0
7- 76:	EVM0017729.1	evm.model.FRAGSCAFF_223.899	0
7- 77:	EVM0025120.1	evm.model.FRAGSCAFF_223.898	0
7- 78:	EVM0031393.4	evm.model.FRAGSCAFF_223.897	0
7- 79:	EVM0044325.1	evm.model.FRAGSCAFF_223.896	0
7- 80:	EVM0046246.1	evm.model.FRAGSCAFF_223.895	0
7- 81:	EVM0006822.1	evm.model.FRAGSCAFF_223.894	1e-91
7- 82:	EVM0040231.1	evm.model.FRAGSCAFF_223.892	3e-45
7- 83:	EVM0019408.1	evm.model.FRAGSCAFF_223.890	9e-102
7- 84:	EVM0027058.1	evm.model.FRAGSCAFF_223.887	4e-104
7- 85:	EVM0056496.1	evm.model.FRAGSCAFF_223.886	1e-151
7- 86:	EVM0032743.1	evm.model.FRAGSCAFF_223.880	0
7- 87:	EVM0031011.1	evm.model.FRAGSCAFF_223.876	0
7- 88:	EVM0001761.1	evm.model.FRAGSCAFF_223.875	6e-158
7- 89:	EVM0007366.1	evm.model.FRAGSCAFF_223.874	8e-59
7- 90:	EVM0045132.1	evm.model.FRAGSCAFF_223.872	0
7- 91:	EVM0015276.1	evm.model.FRAGSCAFF_223.871	0
7- 92:	EVM0027464.1	evm.model.FRAGSCAFF_223.870	0
7- 93:	EVM0027511.1	evm.model.FRAGSCAFF_223.869	1e-80
7- 94:	EVM0029230.1	evm.model.FRAGSCAFF_223.865	4e-153
7- 95:	EVM0010566.1	evm.model.FRAGSCAFF_223.861	4e-44
7- 96:	EVM0025271.2	evm.model.FRAGSCAFF_223.860	9e-171
7- 97:	EVM0043312.1	evm.model.FRAGSCAFF_223.857	0
7- 98:	EVM0024994.1	evm.model.FRAGSCAFF_223.849	0
7- 99:	EVM0041304.2	evm.model.FRAGSCAFF_223.840	2e-56
7-100:	EVM0002881.1	evm.model.FRAGSCAFF_223.838	0
7-101:	EVM0006832.1	evm.model.FRAGSCAFF_223.836	0
7-102:	EVM0023177.1	evm.model.FRAGSCAFF_223.835	0
7-103:	EVM0053308.1	evm.model.FRAGSCAFF_223.834	0
7-104:	EVM0007233.1	evm.model.FRAGSCAFF_223.829	0
7-105:	EVM0051993.1	evm.model.FRAGSCAFF_223.826	1e-114
7-106:	EVM0012393.1	evm.model.FRAGSCAFF_223.824	0
7-107:	EVM0042913.1	evm.model.FRAGSCAFF_223.821	0
7-108:	EVM0042582.1	evm.model.FRAGSCAFF_223.820	5e-95
7-109:	EVM0028620.1	evm.model.FRAGSCAFF_223.819	7e-121
7-110:	EVM0025734.1	evm.model.FRAGSCAFF_223.817	4e-130
7-111:	EVM0010643.1	evm.model.FRAGSCAFF_223.815	2e-124
7-112:	EVM0002361.1	evm.model.FRAGSCAFF_223.814	4e-74
7-113:	EVM0047631.1	evm.model.FRAGSCAFF_223.813.1	4e-171
7-114:	EVM0017207.1	evm.model.FRAGSCAFF_223.812	4e-11
7-115:	EVM0045668.1	evm.model.FRAGSCAFF_223.811	0
7-116:	EVM0040848.1	evm.model.FRAGSCAFF_223.805	7e-24
7-117:	EVM0019780.1	evm.model.FRAGSCAFF_223.803	6e-65
7-118:	EVM0054082.1	evm.model.FRAGSCAFF_223.802	8e-159
7-119:	EVM0024257.1	evm.model.FRAGSCAFF_223.796	4e-77
7-120:	EVM0004924.1	evm.model.FRAGSCAFF_223.794	2e-118
7-121:	EVM0014959.1	evm.model.FRAGSCAFF_223.793	0
7-122:	EVM0047841.1	evm.model.FRAGSCAFF_223.786	0
7-123:	EVM0009589.1	evm.model.FRAGSCAFF_223.784	0
7-124:	EVM0031883.1	evm.model.FRAGSCAFF_223.782	8e-93
7-125:	EVM0012413.1	evm.model.FRAGSCAFF_223.781	1e-39
7-126:	EVM0041602.1	evm.model.FRAGSCAFF_223.780	3e-136
7-127:	EVM0048542.2	evm.model.FRAGSCAFF_223.779	0
7-128:	EVM0025100.1	evm.model.FRAGSCAFF_223.778	3e-22
7-129:	EVM0030408.1	evm.model.FRAGSCAFF_223.774	0
7-130:	EVM0010694.1	evm.model.FRAGSCAFF_223.771	3e-91
7-131:	EVM0016481.1	evm.model.FRAGSCAFF_223.770	0
7-132:	EVM0010184.1	evm.model.FRAGSCAFF_223.767	1e-73
7-133:	EVM0032473.1	evm.model.FRAGSCAFF_223.765	0
7-134:	EVM0016008.1	evm.model.FRAGSCAFF_223.763	4e-65
7-135:	EVM0009329.3	evm.model.FRAGSCAFF_223.762	9e-20
7-136:	EVM0051138.1	evm.model.FRAGSCAFF_223.760	1e-47
7-137:	EVM0023413.1	evm.model.FRAGSCAFF_223.758	3e-153
7-138:	EVM0056914.1	evm.model.FRAGSCAFF_223.756	6e-155
7-139:	EVM0013150.1	evm.model.FRAGSCAFF_223.754	0
7-140:	EVM0001051.1	evm.model.FRAGSCAFF_223.752	8e-171
7-141:	EVM0023100.1	evm.model.FRAGSCAFF_223.751	1e-153
7-142:	EVM0021973.1	evm.model.FRAGSCAFF_223.750	0
7-143:	EVM0019636.1	evm.model.FRAGSCAFF_223.749	3e-35
7-144:	EVM0003694.1	evm.model.FRAGSCAFF_223.747	0
7-145:	EVM0010083.1	evm.model.FRAGSCAFF_223.745	0
7-146:	EVM0055659.1	evm.model.FRAGSCAFF_223.744	7e-167
7-147:	EVM0009966.1	evm.model.FRAGSCAFF_223.743	0
7-148:	EVM0057725.1	evm.model.FRAGSCAFF_223.741	0
7-149:	EVM0037314.1	evm.model.FRAGSCAFF_223.740	0
7-150:	EVM0047052.1	evm.model.FRAGSCAFF_223.739	5e-60
7-151:	EVM0057832.1	evm.model.FRAGSCAFF_223.738	4e-36
7-152:	EVM0024043.1	evm.model.FRAGSCAFF_223.736	0
7-153:	EVM0035494.1	evm.model.FRAGSCAFF_223.735	0
7-154:	EVM0010700.1	evm.model.FRAGSCAFF_223.733	1e-157
7-155:	EVM0018211.1	evm.model.FRAGSCAFF_223.731	6e-59
7-156:	EVM0045577.1	evm.model.FRAGSCAFF_223.730	3e-28
7-157:	EVM0013944.1	evm.model.FRAGSCAFF_223.729	0
7-158:	EVM0055339.1	evm.model.FRAGSCAFF_223.728	0
7-159:	EVM0048413.1	evm.model.FRAGSCAFF_223.723	0
7-160:	EVM0050656.1	evm.model.FRAGSCAFF_223.721	0
7-161:	EVM0019062.1	evm.model.FRAGSCAFF_223.719	2e-53
7-162:	EVM0026832.1	evm.model.FRAGSCAFF_223.718	0
7-163:	EVM0050004.2	evm.model.FRAGSCAFF_223.717	0
7-164:	EVM0032641.1	evm.model.FRAGSCAFF_223.712	0
7-165:	EVM0028110.1	evm.model.FRAGSCAFF_223.710	2e-83
7-166:	EVM0026797.1	evm.model.FRAGSCAFF_223.706	0
7-167:	EVM0006842.1	evm.model.FRAGSCAFF_223.705	0
7-168:	EVM0051808.1	evm.model.FRAGSCAFF_223.703	0
7-169:	EVM0002034.1	evm.model.FRAGSCAFF_223.699	0
7-170:	EVM0026996.1	evm.model.FRAGSCAFF_223.697	0
7-171:	EVM0055819.4	evm.model.FRAGSCAFF_223.694	0
7-172:	EVM0018508.1	evm.model.FRAGSCAFF_223.690	0
7-173:	EVM0001406.1	evm.model.FRAGSCAFF_223.688	5e-88
7-174:	EVM0043503.1	evm.model.FRAGSCAFF_223.686	1e-97
7-175:	EVM0054773.1	evm.model.FRAGSCAFF_223.685	0
7-176:	EVM0014714.1	evm.model.FRAGSCAFF_223.684	0
7-177:	EVM0036900.1	evm.model.FRAGSCAFF_223.678	1e-81
7-178:	EVM0027089.1	evm.model.FRAGSCAFF_223.674	1e-130
7-179:	EVM0050144.1	evm.model.FRAGSCAFF_223.673	0
7-180:	EVM0024672.1	evm.model.FRAGSCAFF_223.671	2e-31
7-181:	EVM0010773.1	evm.model.FRAGSCAFF_223.670	2e-88
7-182:	EVM0006264.1	evm.model.FRAGSCAFF_223.668	0
7-183:	EVM0008130.1	evm.model.FRAGSCAFF_223.667	6e-158
7-184:	EVM0038784.1	evm.model.FRAGSCAFF_223.662	0
7-185:	EVM0000383.2	evm.model.FRAGSCAFF_223.661	1e-86
7-186:	EVM0047919.1	evm.model.FRAGSCAFF_223.660	2e-132
7-187:	EVM0049601.1	evm.model.FRAGSCAFF_223.659	6e-94
7-188:	EVM0049492.1	evm.model.FRAGSCAFF_223.658.2	0
7-189:	EVM0005965.1	evm.model.FRAGSCAFF_223.654	1e-151
7-190:	EVM0028526.1	evm.model.FRAGSCAFF_223.651	0
7-191:	EVM0005833.1	evm.model.FRAGSCAFF_223.643	4e-60
7-192:	EVM0051041.1	evm.model.FRAGSCAFF_223.642	0
7-193:	EVM0058388.1	evm.model.FRAGSCAFF_223.641	4e-144
7-194:	EVM0006518.1	evm.model.FRAGSCAFF_223.640	1e-172
7-195:	EVM0052232.1	evm.model.FRAGSCAFF_223.639	6e-71
7-196:	EVM0004425.1	evm.model.FRAGSCAFF_223.638	0
7-197:	EVM0036106.1	evm.model.FRAGSCAFF_223.636	0
7-198:	EVM0018907.1	evm.model.FRAGSCAFF_223.633	2e-161
7-199:	EVM0024019.1	evm.model.FRAGSCAFF_223.631	0
7-200:	EVM0051868.1	evm.model.FRAGSCAFF_223.630	4e-110
7-201:	EVM0034273.1	evm.model.FRAGSCAFF_223.629	0
7-202:	EVM0020423.1	evm.model.FRAGSCAFF_223.627	0
7-203:	EVM0026134.1	evm.model.FRAGSCAFF_223.625	3e-68
7-204:	EVM0025239.1	evm.model.FRAGSCAFF_223.623	3e-138
7-205:	EVM0034247.1	evm.model.FRAGSCAFF_223.622	0
7-206:	EVM0053240.1	evm.model.FRAGSCAFF_223.618	2e-125
7-207:	EVM0017802.1	evm.model.FRAGSCAFF_223.616	2e-104
## Alignment 8: score=4941.0 e_value=0 N=103 Ped01C&chr1.1 minus
8- 0:	EVM0040291.1	evm.model.ORIGINAL_5515.59	0
8- 1:	EVM0030353.1	evm.model.ORIGINAL_5515.49	0
8- 2:	EVM0022362.1	evm.model.ORIGINAL_5515.48	0
8- 3:	EVM0024501.1	evm.model.ORIGINAL_5515.45	0
8- 4:	EVM0039038.1	evm.model.ORIGINAL_5515.42	0
8- 5:	EVM0028947.1	evm.model.ORIGINAL_5515.41	0
8- 6:	EVM0026403.1	evm.model.ORIGINAL_5515.40	5e-46
8- 7:	EVM0010139.1	evm.model.ORIGINAL_5515.29	1e-94
8- 8:	EVM0019300.1	evm.model.ORIGINAL_5515.15_evm.model.ORIGINAL_5515.16	0
8- 9:	EVM0054401.1	evm.model.ORIGINAL_5515.13	0
8- 10:	EVM0008901.1	evm.model.ORIGINAL_5515.12	0
8- 11:	EVM0046563.1	evm.model.ORIGINAL_5515.10	0
8- 12:	EVM0006390.1	evm.model.ORIGINAL_5515.9	6e-77
8- 13:	EVM0008917.1	evm.model.ORIGINAL_5515.8	0
8- 14:	EVM0054919.1	evm.model.ORIGINAL_1825.3	7e-30
8- 15:	EVM0022940.1	evm.model.ORIGINAL_1825.10	8e-14
8- 16:	EVM0030072.1	evm.model.FRAGSCAFF_157.566	8e-147
8- 17:	EVM0046592.1	evm.model.FRAGSCAFF_157.564	7e-119
8- 18:	EVM0044350.2	evm.model.FRAGSCAFF_157.563	0
8- 19:	EVM0016976.1	evm.model.FRAGSCAFF_157.562	2e-61
8- 20:	EVM0027344.1	evm.model.FRAGSCAFF_127.24.3	0
8- 21:	EVM0017780.1	evm.model.FRAGSCAFF_127.25	0
8- 22:	EVM0035969.1	evm.model.FRAGSCAFF_127.32.1	0
8- 23:	EVM0025338.1	evm.model.FRAGSCAFF_127.34	5e-52
8- 24:	EVM0010116.1	evm.model.FRAGSCAFF_127.36_evm.model.FRAGSCAFF_127.39	0
8- 25:	EVM0041830.1	evm.model.FRAGSCAFF_127.41	1e-67
8- 26:	EVM0050136.1	evm.model.FRAGSCAFF_127.42	0
8- 27:	EVM0016336.1	evm.model.FRAGSCAFF_127.46	6e-34
8- 28:	EVM0024552.1	evm.model.FRAGSCAFF_127.47	0
8- 29:	EVM0053716.1	evm.model.FRAGSCAFF_127.51	1e-27
8- 30:	EVM0020457.1	evm.model.FRAGSCAFF_127.54	0
8- 31:	EVM0027279.1	evm.model.FRAGSCAFF_127.55	7e-20
8- 32:	EVM0027801.1	evm.model.FRAGSCAFF_127.56	2e-60
8- 33:	EVM0053460.1	evm.model.FRAGSCAFF_127.58	1e-117
8- 34:	EVM0004804.1	evm.model.FRAGSCAFF_127.63	1e-167
8- 35:	EVM0038887.1	evm.model.FRAGSCAFF_127.66	3e-140
8- 36:	EVM0002714.1	evm.model.FRAGSCAFF_127.69	0
8- 37:	EVM0040265.1	evm.model.FRAGSCAFF_127.96	2e-82
8- 38:	EVM0044034.1	evm.model.FRAGSCAFF_127.100	0
8- 39:	EVM0023536.1	evm.model.FRAGSCAFF_127.104.1	0
8- 40:	EVM0018644.1	evm.model.FRAGSCAFF_127.105	2e-147
8- 41:	EVM0029585.1	evm.model.FRAGSCAFF_127.108	0
8- 42:	EVM0020666.1	evm.model.FRAGSCAFF_127.111	0
8- 43:	EVM0022156.1	evm.model.FRAGSCAFF_127.114	9e-66
8- 44:	EVM0030862.1	evm.model.FRAGSCAFF_127.117	9e-61
8- 45:	EVM0057767.1	evm.model.FRAGSCAFF_127.121	0
8- 46:	EVM0056109.1	evm.model.FRAGSCAFF_127.126	8e-106
8- 47:	EVM0040486.1	evm.model.FRAGSCAFF_127.133	4e-30
8- 48:	EVM0044634.1	evm.model.FRAGSCAFF_127.135	0
8- 49:	EVM0056625.1	evm.model.FRAGSCAFF_127.136	0
8- 50:	EVM0056086.1	evm.model.FRAGSCAFF_127.150	5e-100
8- 51:	EVM0019068.4	evm.model.FRAGSCAFF_127.154	2e-161
8- 52:	EVM0034719.1	evm.model.FRAGSCAFF_127.159_evm.model.FRAGSCAFF_127.158	0
8- 53:	EVM0023477.1	evm.model.FRAGSCAFF_127.166	6e-25
8- 54:	EVM0024386.1	evm.model.FRAGSCAFF_127.173	0
8- 55:	EVM0032679.1	evm.model.FRAGSCAFF_127.174	0
8- 56:	EVM0010468.1	evm.model.FRAGSCAFF_127.175	1e-18
8- 57:	EVM0040992.1	evm.model.FRAGSCAFF_127.177	0
8- 58:	EVM0047738.1	evm.model.FRAGSCAFF_127.179	4e-60
8- 59:	EVM0001846.1	evm.model.FRAGSCAFF_127.180	7e-134
8- 60:	EVM0041547.1	evm.model.FRAGSCAFF_127.181	5e-72
8- 61:	EVM0048407.1	evm.model.FRAGSCAFF_127.182	3e-174
8- 62:	EVM0057457.1	evm.model.FRAGSCAFF_127.183	2e-87
8- 63:	EVM0049505.1	evm.model.FRAGSCAFF_127.184	3e-14
8- 64:	EVM0020843.1	evm.model.FRAGSCAFF_127.189	1e-153
8- 65:	EVM0055550.1	evm.model.FRAGSCAFF_127.191	4e-61
8- 66:	EVM0054001.1	evm.model.FRAGSCAFF_127.194	0
8- 67:	EVM0055147.1	evm.model.FRAGSCAFF_127.195	3e-29
8- 68:	EVM0025440.1	evm.model.FRAGSCAFF_127.198	0
8- 69:	EVM0044708.1	evm.model.FRAGSCAFF_127.201	7e-31
8- 70:	EVM0030869.1	evm.model.FRAGSCAFF_127.202	0
8- 71:	EVM0005850.1	evm.model.FRAGSCAFF_127.203	0
8- 72:	EVM0054650.1	evm.model.FRAGSCAFF_127.207	9e-93
8- 73:	EVM0057040.1	evm.model.FRAGSCAFF_127.209	3e-97
8- 74:	EVM0023756.1	evm.model.FRAGSCAFF_127.210	0
8- 75:	EVM0025279.1	evm.model.FRAGSCAFF_127.212	1e-48
8- 76:	EVM0004983.1	evm.model.FRAGSCAFF_127.214	4e-45
8- 77:	EVM0032112.1	evm.model.FRAGSCAFF_127.218.1	0
8- 78:	EVM0032271.1	evm.model.FRAGSCAFF_127.223	0
8- 79:	EVM0013324.1	evm.model.FRAGSCAFF_127.226	0
8- 80:	EVM0050950.1	evm.model.FRAGSCAFF_127.232	1e-35
8- 81:	EVM0008088.1	evm.model.FRAGSCAFF_127.237	9e-33
8- 82:	EVM0012074.1	evm.model.FRAGSCAFF_127.239	0
8- 83:	EVM0007480.1	evm.model.FRAGSCAFF_127.244	1e-97
8- 84:	EVM0048341.2	evm.model.FRAGSCAFF_127.249_evm.model.FRAGSCAFF_127.250	7e-167
8- 85:	EVM0026643.1	evm.model.FRAGSCAFF_127.253	3e-72
8- 86:	EVM0052126.1	evm.model.FRAGSCAFF_127.257.6	0
8- 87:	EVM0027124.1	evm.model.FRAGSCAFF_127.264	1e-138
8- 88:	EVM0012945.1	evm.model.ORIGINAL_6061.51	0
8- 89:	EVM0008290.2	evm.model.ORIGINAL_6061.47.1	0
8- 90:	EVM0000803.1	evm.model.ORIGINAL_6061.45	0
8- 91:	EVM0027623.1	evm.model.ORIGINAL_6061.38	7e-129
8- 92:	EVM0054005.1	evm.model.ORIGINAL_6061.37	0
8- 93:	EVM0031648.1	evm.model.ORIGINAL_6061.36	0
8- 94:	EVM0047260.1	evm.model.ORIGINAL_6061.33	0
8- 95:	EVM0037759.1	evm.model.ORIGINAL_6061.27_evm.model.ORIGINAL_6061.28	0
8- 96:	EVM0038654.1	evm.model.ORIGINAL_6061.25	0
8- 97:	EVM0001828.1	evm.model.ORIGINAL_6061.24	0
8- 98:	EVM0037499.1	evm.model.ORIGINAL_6061.20	7e-52
8- 99:	EVM0041385.1	evm.model.ORIGINAL_6061.17.1	0
8-100:	EVM0017450.1	evm.model.ORIGINAL_6061.14	0
8-101:	EVM0010889.1	evm.model.ORIGINAL_6061.11	3e-91
8-102:	EVM0032715.1	evm.model.ORIGINAL_6061.1	8e-45
## Alignment 9: score=532.0 e_value=1.2e-24 N=11 Ped01C&chr1.1 minus
9- 0:	EVM0032149.1	evm.model.FRAGSCAFF_390.339	8e-168
9- 1:	EVM0008664.1	evm.model.FRAGSCAFF_390.338	9e-155
9- 2:	EVM0009381.1	evm.model.FRAGSCAFF_390.335	2e-160
9- 3:	EVM0035329.1	evm.model.FRAGSCAFF_390.334	0
9- 4:	EVM0031447.1	evm.model.FRAGSCAFF_390.333	3e-66
9- 5:	EVM0035588.1	evm.model.FRAGSCAFF_390.329.3	1e-132
9- 6:	EVM0015183.2	evm.model.FRAGSCAFF_390.325	0
9- 7:	EVM0033598.1	evm.model.FRAGSCAFF_390.321	0
9- 8:	EVM0049402.1	evm.model.FRAGSCAFF_390.320	1e-40
9- 9:	EVM0003704.2	evm.model.FRAGSCAFF_390.319	0
9- 10:	EVM0018402.1	evm.model.FRAGSCAFF_390.318	0
## Alignment 10: score=496.0 e_value=1.7e-21 N=10 Ped01C&chr1.1 minus
10- 0:	EVM0009280.1	evm.model.FRAGSCAFF_390.435	4e-65
10- 1:	EVM0010615.1	evm.model.FRAGSCAFF_390.433	0
10- 2:	EVM0009242.2	evm.model.FRAGSCAFF_390.432	1e-57
10- 3:	EVM0049988.1	evm.model.FRAGSCAFF_390.431	2e-41
10- 4:	EVM0017362.1	evm.model.FRAGSCAFF_390.429	0
10- 5:	EVM0056311.1	evm.model.FRAGSCAFF_390.428	3e-74
10- 6:	EVM0012968.1	evm.model.FRAGSCAFF_390.427	0
10- 7:	EVM0027494.1	evm.model.FRAGSCAFF_390.426	1e-117
10- 8:	EVM0024728.1	evm.model.FRAGSCAFF_390.425	3e-53
10- 9:	EVM0048496.1	evm.model.FRAGSCAFF_390.424	3e-113
## Alignment 11: score=338.0 e_value=5.5e-16 N=8 Ped01C&chr1.1 minus
11- 0:	EVM0050156.1	evm.model.FRAGSCAFF_127.66	5e-78
11- 1:	EVM0034161.1	evm.model.FRAGSCAFF_127.100	4e-180
11- 2:	EVM0028927.1	evm.model.FRAGSCAFF_127.104.1	2e-102
11- 3:	EVM0023551.1	evm.model.FRAGSCAFF_127.114	2e-67
11- 4:	EVM0045393.1	evm.model.FRAGSCAFF_127.119	6e-145
11- 5:	EVM0029699.1	evm.model.FRAGSCAFF_127.141	4e-151
11- 6:	EVM0035443.3	evm.model.FRAGSCAFF_127.154	5e-33
11- 7:	EVM0055549.1	evm.model.FRAGSCAFF_127.183	2e-54
## Alignment 12: score=266.0 e_value=1e-10 N=7 Ped01C&chr1.1 minus
12- 0:	EVM0038178.1	evm.model.ORIGINAL_2084.118	2e-101
12- 1:	EVM0013846.1	evm.model.ORIGINAL_2084.138	1e-92
12- 2:	EVM0026125.1	evm.model.ORIGINAL_2084.174	0
12- 3:	EVM0032973.1	evm.model.ORIGINAL_2084.186	2e-49
12- 4:	EVM0006502.2	evm.model.ORIGINAL_5618.20	0
12- 5:	EVM0027348.1	evm.model.ORIGINAL_5618.28	0
12- 6:	EVM0009701.1	evm.model.ORIGINAL_5668.8	0
## Alignment 13: score=9176.0 e_value=0 N=200 Ped01C&chr13.1 plus
13- 0:	EVM0033095.1	evm.model.FRAGSCAFF_236.292	0
13- 1:	EVM0050814.1	evm.model.FRAGSCAFF_236.295	2e-127
13- 2:	EVM0049480.1	evm.model.FRAGSCAFF_236.300	2e-13
13- 3:	EVM0009404.1	evm.model.FRAGSCAFF_236.308	4e-144
13- 4:	EVM0058375.2	evm.model.FRAGSCAFF_236.309	5e-131
13- 5:	EVM0053249.1	evm.model.FRAGSCAFF_236.312	5e-52
13- 6:	EVM0000449.1	evm.model.FRAGSCAFF_236.314	1e-21
13- 7:	EVM0004465.1	evm.model.FRAGSCAFF_236.316	1e-157
13- 8:	EVM0010753.1	evm.model.FRAGSCAFF_236.317	4e-60
13- 9:	EVM0011665.1	evm.model.FRAGSCAFF_236.320	2e-146
13- 10:	EVM0027477.1	evm.model.FRAGSCAFF_236.322	5e-45
13- 11:	EVM0056079.1	evm.model.FRAGSCAFF_236.325	1e-147
13- 12:	EVM0016016.1	evm.model.FRAGSCAFF_236.327	0
13- 13:	EVM0008934.1	evm.model.FRAGSCAFF_236.330	0
13- 14:	EVM0020398.1	evm.model.FRAGSCAFF_236.331	6e-120
13- 15:	EVM0050380.1	evm.model.FRAGSCAFF_236.332	0
13- 16:	EVM0035123.1	evm.model.FRAGSCAFF_236.333	0
13- 17:	EVM0002868.1	evm.model.FRAGSCAFF_236.334	0
13- 18:	EVM0036877.3	evm.model.FRAGSCAFF_236.337	6e-29
13- 19:	EVM0057268.2	evm.model.FRAGSCAFF_236.344	0
13- 20:	EVM0031584.1	evm.model.FRAGSCAFF_236.345	6e-134
13- 21:	EVM0024082.1	evm.model.FRAGSCAFF_236.346	0
13- 22:	EVM0010080.3	evm.model.FRAGSCAFF_236.347	7e-155
13- 23:	EVM0047475.3	evm.model.FRAGSCAFF_236.351	0
13- 24:	EVM0025474.1	evm.model.FRAGSCAFF_236.358	2e-44
13- 25:	EVM0007019.1	evm.model.FRAGSCAFF_236.359	1e-27
13- 26:	EVM0046978.1	evm.model.FRAGSCAFF_236.363.1	1e-165
13- 27:	EVM0000025.1	evm.model.FRAGSCAFF_236.376	5e-92
13- 28:	EVM0013762.1	evm.model.FRAGSCAFF_236.378	0
13- 29:	EVM0015985.1	evm.model.FRAGSCAFF_236.387	6e-114
13- 30:	EVM0050394.1	evm.model.FRAGSCAFF_236.390	8e-136
13- 31:	EVM0007162.1	evm.model.FRAGSCAFF_236.391	0
13- 32:	EVM0020478.1	evm.model.FRAGSCAFF_236.393	0
13- 33:	EVM0051068.1	evm.model.FRAGSCAFF_236.395	0
13- 34:	EVM0050653.1	evm.model.FRAGSCAFF_236.398	0
13- 35:	EVM0027317.1	evm.model.FRAGSCAFF_236.399	0
13- 36:	EVM0019303.1	evm.model.FRAGSCAFF_236.409	2e-77
13- 37:	EVM0009503.1	evm.model.FRAGSCAFF_236.410	3e-80
13- 38:	EVM0001791.1	evm.model.FRAGSCAFF_236.411	0
13- 39:	EVM0035870.1	evm.model.FRAGSCAFF_236.414.1	3e-55
13- 40:	EVM0050676.1	evm.model.FRAGSCAFF_236.418	0
13- 41:	EVM0030956.1	evm.model.FRAGSCAFF_236.419	2e-50
13- 42:	EVM0002043.1	evm.model.FRAGSCAFF_236.421	0
13- 43:	EVM0023600.1	evm.model.FRAGSCAFF_236.427	1e-105
13- 44:	EVM0033830.1	evm.model.FRAGSCAFF_236.430	0
13- 45:	EVM0005826.1	evm.model.FRAGSCAFF_236.434	2e-79
13- 46:	EVM0032632.1	evm.model.FRAGSCAFF_236.436	2e-32
13- 47:	EVM0033466.1	evm.model.FRAGSCAFF_236.439	5e-85
13- 48:	EVM0032520.1	evm.model.FRAGSCAFF_236.448	4e-85
13- 49:	EVM0052212.1	evm.model.FRAGSCAFF_236.451	0
13- 50:	EVM0007607.1	evm.model.FRAGSCAFF_236.452	1e-65
13- 51:	EVM0042137.1	evm.model.FRAGSCAFF_236.456	1e-137
13- 52:	EVM0047861.1	evm.model.FRAGSCAFF_236.460	0
13- 53:	EVM0006026.1	evm.model.FRAGSCAFF_236.461	2e-104
13- 54:	EVM0025200.1	evm.model.FRAGSCAFF_236.462	0
13- 55:	EVM0021210.1	evm.model.FRAGSCAFF_236.467	6e-75
13- 56:	EVM0030580.1	evm.model.FRAGSCAFF_236.470	0
13- 57:	EVM0033182.1	evm.model.FRAGSCAFF_236.472	1e-58
13- 58:	EVM0025269.1	evm.model.FRAGSCAFF_236.473	0
13- 59:	EVM0020560.1	evm.model.FRAGSCAFF_236.478	2e-136
13- 60:	EVM0029856.1	evm.model.FRAGSCAFF_236.481	0
13- 61:	EVM0014929.1	evm.model.FRAGSCAFF_236.486	1e-44
13- 62:	EVM0010605.1	evm.model.FRAGSCAFF_236.489	4e-98
13- 63:	EVM0001850.1	evm.model.FRAGSCAFF_236.491	0
13- 64:	EVM0013621.1	evm.model.FRAGSCAFF_236.497	6e-115
13- 65:	EVM0055739.1	evm.model.FRAGSCAFF_236.498	0
13- 66:	EVM0006348.1	evm.model.FRAGSCAFF_236.501	6e-128
13- 67:	EVM0012715.1	evm.model.FRAGSCAFF_236.504	0
13- 68:	EVM0015687.1	evm.model.FRAGSCAFF_236.510	0
13- 69:	EVM0019063.1	evm.model.FRAGSCAFF_236.512	0
13- 70:	EVM0015054.1	evm.model.FRAGSCAFF_236.513	1e-82
13- 71:	EVM0011225.1	evm.model.FRAGSCAFF_236.518	1e-91
13- 72:	EVM0037422.1	evm.model.FRAGSCAFF_236.519	3e-14
13- 73:	EVM0043268.2	evm.model.FRAGSCAFF_236.520	0
13- 74:	EVM0004714.1	evm.model.FRAGSCAFF_236.522	0
13- 75:	EVM0018150.1	evm.model.FRAGSCAFF_236.525	0
13- 76:	EVM0049252.1	evm.model.FRAGSCAFF_236.527	6e-66
13- 77:	EVM0003110.1	evm.model.FRAGSCAFF_236.529	1e-40
13- 78:	EVM0010111.1	evm.model.FRAGSCAFF_236.537	6e-125
13- 79:	EVM0017538.2	evm.model.FRAGSCAFF_236.540	0
13- 80:	EVM0046878.1	evm.model.FRAGSCAFF_236.543	0
13- 81:	EVM0053440.1	evm.model.FRAGSCAFF_236.544.1	5e-67
13- 82:	EVM0002623.1	evm.model.FRAGSCAFF_236.545	0
13- 83:	EVM0025620.1	evm.model.FRAGSCAFF_236.547	4e-122
13- 84:	EVM0008145.1	evm.model.FRAGSCAFF_236.550	3e-47
13- 85:	EVM0047065.1	evm.model.FRAGSCAFF_236.551	2e-95
13- 86:	EVM0015748.1	evm.model.FRAGSCAFF_236.554	2e-94
13- 87:	EVM0003678.1	evm.model.FRAGSCAFF_236.562	0
13- 88:	EVM0009363.1	evm.model.FRAGSCAFF_236.563	1e-33
13- 89:	EVM0051297.1	evm.model.FRAGSCAFF_236.566	9e-139
13- 90:	EVM0024853.1	evm.model.FRAGSCAFF_236.572	0
13- 91:	EVM0017411.1	evm.model.FRAGSCAFF_236.575	0
13- 92:	EVM0052792.1	evm.model.FRAGSCAFF_236.583	6e-102
13- 93:	EVM0035597.3	evm.model.FRAGSCAFF_236.597	2e-16
13- 94:	EVM0043788.1	evm.model.FRAGSCAFF_236.598	0
13- 95:	EVM0055137.1	evm.model.FRAGSCAFF_236.599	0
13- 96:	EVM0006708.1	evm.model.FRAGSCAFF_236.602	3e-97
13- 97:	EVM0050589.1	evm.model.FRAGSCAFF_236.611	0
13- 98:	EVM0053715.1	evm.model.FRAGSCAFF_236.612	0
13- 99:	EVM0007903.1	evm.model.FRAGSCAFF_236.614	3e-46
13-100:	EVM0028384.1	evm.model.FRAGSCAFF_236.619	3e-88
13-101:	EVM0031965.4	evm.model.FRAGSCAFF_236.625	3e-180
13-102:	EVM0022581.1	evm.model.FRAGSCAFF_236.626	4e-117
13-103:	EVM0035869.1	evm.model.FRAGSCAFF_236.627	0
13-104:	EVM0047711.1	evm.model.FRAGSCAFF_236.629	1e-72
13-105:	EVM0009914.1	evm.model.FRAGSCAFF_236.632	1e-34
13-106:	EVM0018505.1	evm.model.FRAGSCAFF_236.638	0
13-107:	EVM0043495.1	evm.model.FRAGSCAFF_236.640	0
13-108:	EVM0047901.1	evm.model.FRAGSCAFF_236.642	1e-42
13-109:	EVM0045151.1	evm.model.FRAGSCAFF_236.645	5e-26
13-110:	EVM0055273.1	evm.model.FRAGSCAFF_236.646	9e-31
13-111:	EVM0010526.1	evm.model.FRAGSCAFF_236.647	0
13-112:	EVM0023094.1	evm.model.FRAGSCAFF_236.649	6e-167
13-113:	EVM0013911.1	evm.model.FRAGSCAFF_236.650	3e-47
13-114:	EVM0042359.1	evm.model.FRAGSCAFF_236.655	0
13-115:	EVM0039936.3	evm.model.FRAGSCAFF_236.659	1e-109
13-116:	EVM0049942.1	evm.model.FRAGSCAFF_236.661	0
13-117:	EVM0006353.3	evm.model.FRAGSCAFF_236.663	0
13-118:	EVM0001106.4	evm.model.FRAGSCAFF_236.665.1	0
13-119:	EVM0002238.1	evm.model.FRAGSCAFF_236.673	7e-157
13-120:	EVM0041627.1	evm.model.FRAGSCAFF_236.676	0
13-121:	EVM0019028.1	evm.model.FRAGSCAFF_236.680	1e-80
13-122:	EVM0007198.1	evm.model.FRAGSCAFF_236.689	1e-16
13-123:	EVM0040841.1	evm.model.FRAGSCAFF_236.693	0
13-124:	EVM0031977.1	evm.model.FRAGSCAFF_236.697	7e-61
13-125:	EVM0048127.1	evm.model.FRAGSCAFF_236.699	2e-130
13-126:	EVM0055841.1	evm.model.FRAGSCAFF_236.700	2e-153
13-127:	EVM0008961.1	evm.model.FRAGSCAFF_236.706	0
13-128:	EVM0004399.1	evm.model.FRAGSCAFF_236.708	0
13-129:	EVM0024653.4	evm.model.FRAGSCAFF_236.711	2e-176
13-130:	EVM0019746.1	evm.model.FRAGSCAFF_236.716	3e-104
13-131:	EVM0044733.1	evm.model.FRAGSCAFF_236.749	9e-92
13-132:	EVM0023363.1	evm.model.FRAGSCAFF_236.755	1e-177
13-133:	EVM0024299.1	evm.model.FRAGSCAFF_236.759	0
13-134:	EVM0024086.1	evm.model.FRAGSCAFF_236.763	3e-49
13-135:	EVM0001428.1	evm.model.FRAGSCAFF_426.582	0
13-136:	EVM0007337.1	evm.model.FRAGSCAFF_426.575	9e-67
13-137:	EVM0044359.1	evm.model.FRAGSCAFF_426.574	0
13-138:	EVM0009401.2	evm.model.FRAGSCAFF_426.565	8e-87
13-139:	EVM0033140.1	evm.model.FRAGSCAFF_426.557	6e-98
13-140:	EVM0000835.1	evm.model.FRAGSCAFF_426.555.6	5e-101
13-141:	EVM0013922.1	evm.model.FRAGSCAFF_426.554	2e-137
13-142:	EVM0044929.1	evm.model.FRAGSCAFF_426.552	5e-115
13-143:	EVM0010666.1	evm.model.FRAGSCAFF_426.545	9e-166
13-144:	EVM0056186.1	evm.model.FRAGSCAFF_426.544	2e-30
13-145:	EVM0017978.1	evm.model.FRAGSCAFF_426.540	4e-175
13-146:	EVM0014784.1	evm.model.FRAGSCAFF_426.539	1e-16
13-147:	EVM0004486.1	evm.model.FRAGSCAFF_426.518	8e-43
13-148:	EVM0041119.1	evm.model.FRAGSCAFF_426.513	0
13-149:	EVM0057263.1	evm.model.FRAGSCAFF_426.511	3e-103
13-150:	EVM0047647.1	evm.model.FRAGSCAFF_426.510	1e-79
13-151:	EVM0049059.1	evm.model.FRAGSCAFF_426.508	4e-77
13-152:	EVM0020685.1	evm.model.FRAGSCAFF_426.505	3e-152
13-153:	EVM0011556.1	evm.model.FRAGSCAFF_426.501	3e-94
13-154:	EVM0044325.1	evm.model.FRAGSCAFF_426.498	0
13-155:	EVM0046246.1	evm.model.FRAGSCAFF_426.496	1e-58
13-156:	EVM0006822.1	evm.model.FRAGSCAFF_426.494	1e-21
13-157:	EVM0007366.1	evm.model.FRAGSCAFF_426.493	6e-26
13-158:	EVM0029230.1	evm.model.FRAGSCAFF_426.489	3e-86
13-159:	EVM0025271.2	evm.model.FRAGSCAFF_426.488	3e-99
13-160:	EVM0053308.1	evm.model.FRAGSCAFF_426.480	0
13-161:	EVM0023790.1	evm.model.FRAGSCAFF_426.479	2e-150
13-162:	EVM0007233.1	evm.model.FRAGSCAFF_426.478	3e-52
13-163:	EVM0042582.1	evm.model.FRAGSCAFF_426.477	3e-39
13-164:	EVM0025734.1	evm.model.FRAGSCAFF_426.475_evm.model.FRAGSCAFF_426.476	2e-35
13-165:	EVM0048542.2	evm.model.FRAGSCAFF_426.469	0
13-166:	EVM0016008.1	evm.model.FRAGSCAFF_426.462	9e-22
13-167:	EVM0032063.1	evm.model.FRAGSCAFF_426.460	0
13-168:	EVM0023413.1	evm.model.FRAGSCAFF_426.459	4e-152
13-169:	EVM0023100.1	evm.model.FRAGSCAFF_426.457	2e-147
13-170:	EVM0019636.1	evm.model.FRAGSCAFF_426.455	7e-21
13-171:	EVM0058576.1	evm.model.FRAGSCAFF_426.450	0
13-172:	EVM0014894.1	evm.model.FRAGSCAFF_426.445	4e-16
13-173:	EVM0001775.1	evm.model.FRAGSCAFF_426.444	1e-29
13-174:	EVM0010700.1	evm.model.FRAGSCAFF_426.442	2e-76
13-175:	EVM0058218.1	evm.model.FRAGSCAFF_426.441	0
13-176:	EVM0048608.1	evm.model.FRAGSCAFF_426.440.1	2e-136
13-177:	EVM0031891.1	evm.model.FRAGSCAFF_426.437	0
13-178:	EVM0040467.1	evm.model.FRAGSCAFF_426.435	0
13-179:	EVM0046081.1	evm.model.FRAGSCAFF_426.434	2e-126
13-180:	EVM0050656.1	evm.model.FRAGSCAFF_426.433	2e-115
13-181:	EVM0058092.1	evm.model.FRAGSCAFF_426.428	5e-56
13-182:	EVM0026797.1	evm.model.FRAGSCAFF_426.427	0
13-183:	EVM0006842.1	evm.model.FRAGSCAFF_426.426	5e-111
13-184:	EVM0051808.1	evm.model.FRAGSCAFF_426.421	0
13-185:	EVM0055819.4	evm.model.FRAGSCAFF_426.420	1e-143
13-186:	EVM0001406.1	evm.model.FRAGSCAFF_426.418	4e-85
13-187:	EVM0043503.1	evm.model.FRAGSCAFF_426.417	5e-41
13-188:	EVM0036900.1	evm.model.FRAGSCAFF_426.415	0
13-189:	EVM0027089.1	evm.model.FRAGSCAFF_426.412	4e-86
13-190:	EVM0024407.1	evm.model.FRAGSCAFF_426.407	5e-16
13-191:	EVM0038784.1	evm.model.FRAGSCAFF_426.402.1	0
13-192:	EVM0000383.2	evm.model.FRAGSCAFF_426.400	5e-83
13-193:	EVM0047919.1	evm.model.FRAGSCAFF_426.399	1e-71
13-194:	EVM0028526.1	evm.model.FRAGSCAFF_426.398	0
13-195:	EVM0051041.1	evm.model.FRAGSCAFF_426.392	0
13-196:	EVM0006518.1	evm.model.FRAGSCAFF_426.391	2e-27
13-197:	EVM0004425.1	evm.model.FRAGSCAFF_426.390	1e-150
13-198:	EVM0041024.2	evm.model.FRAGSCAFF_426.384	0
13-199:	EVM0017742.1	evm.model.FRAGSCAFF_426.381	0
## Alignment 14: score=5139.0 e_value=0 N=113 Ped01C&chr13.1 plus
14- 0:	EVM0050156.1	evm.model.FRAGSCAFF_426.374	1e-117
14- 1:	EVM0050132.1	evm.model.FRAGSCAFF_426.373	1e-160
14- 2:	EVM0023551.1	evm.model.FRAGSCAFF_426.371	2e-78
14- 3:	EVM0021509.1	evm.model.FRAGSCAFF_426.368.1	2e-67
14- 4:	EVM0045405.2	evm.model.FRAGSCAFF_426.362	2e-64
14- 5:	EVM0055146.1	evm.model.FRAGSCAFF_426.358	6e-171
14- 6:	EVM0028188.1	evm.model.FRAGSCAFF_426.355	0
14- 7:	EVM0029921.1	evm.model.FRAGSCAFF_426.354	0
14- 8:	EVM0044486.1	evm.model.FRAGSCAFF_426.348	7e-63
14- 9:	EVM0011145.1	evm.model.FRAGSCAFF_426.347	0
14- 10:	EVM0044290.1	evm.model.FRAGSCAFF_426.346.1	0
14- 11:	EVM0001538.1	evm.model.FRAGSCAFF_426.343	4e-176
14- 12:	EVM0051819.1	evm.model.FRAGSCAFF_426.342	2e-38
14- 13:	EVM0025693.1	evm.model.FRAGSCAFF_426.332	2e-37
14- 14:	EVM0013131.1	evm.model.FRAGSCAFF_426.330	2e-68
14- 15:	EVM0051916.1	evm.model.FRAGSCAFF_426.329	9e-65
14- 16:	EVM0029970.1	evm.model.FRAGSCAFF_426.328	4e-93
14- 17:	EVM0051785.1	evm.model.FRAGSCAFF_426.323	4e-22
14- 18:	EVM0023085.1	evm.model.FRAGSCAFF_426.322	6e-54
14- 19:	EVM0008368.1	evm.model.FRAGSCAFF_426.318	2e-15
14- 20:	EVM0037949.1	evm.model.FRAGSCAFF_426.315	2e-115
14- 21:	EVM0035678.1	evm.model.FRAGSCAFF_426.314.1	0
14- 22:	EVM0028047.1	evm.model.FRAGSCAFF_426.312	0
14- 23:	EVM0007936.1	evm.model.FRAGSCAFF_426.309	2e-41
14- 24:	EVM0041711.1	evm.model.FRAGSCAFF_426.307	0
14- 25:	EVM0042633.1	evm.model.FRAGSCAFF_426.301	0
14- 26:	EVM0024094.1	evm.model.FRAGSCAFF_426.295	3e-150
14- 27:	EVM0040978.3	evm.model.FRAGSCAFF_426.294	3e-166
14- 28:	EVM0041166.1	evm.model.FRAGSCAFF_426.293	3e-135
14- 29:	EVM0009890.1	evm.model.FRAGSCAFF_426.290	0
14- 30:	EVM0054751.1	evm.model.FRAGSCAFF_426.287	6e-40
14- 31:	EVM0034538.1	evm.model.FRAGSCAFF_426.284	3e-147
14- 32:	EVM0001797.2	evm.model.FRAGSCAFF_426.280	0
14- 33:	EVM0029104.1	evm.model.FRAGSCAFF_426.277	4e-101
14- 34:	EVM0052246.1	evm.model.FRAGSCAFF_426.274	1e-16
[truncated: 90,903 more rows]

## Sheet: Dl_Dl
############### Parameters ###############
# MATCH_SCORE: 50
# MATCH_SIZE: 5
# GAP_PENALTY: -1
# OVERLAP_WINDOW: 5
# E_VALUE: 1e-05
# MAX GAPS: 25
############### Statistics ###############
# Number of collinear genes: 95571, Percentage: 70.46
# Number of all genes: 135633
##########################################
## Alignment 0: score=296.0 e_value=1e-07 N=6 Hic_asm_0&Hic_asm_1 plus
0- 0:	evm.model.FRAGSCAFF_378.1	evm.model.ORIGINAL_2989.12	4e-88
0- 1:	evm.model.FRAGSCAFF_378.5	evm.model.ORIGINAL_2989.10	2e-96
0- 2:	evm.model.FRAGSCAFF_378.9	evm.model.ORIGINAL_2989.8	2e-34
0- 3:	evm.model.FRAGSCAFF_378.11	evm.model.ORIGINAL_2989.6.3	4e-209
0- 4:	evm.model.FRAGSCAFF_378.12	evm.model.ORIGINAL_2989.5	0
0- 5:	evm.model.FRAGSCAFF_378.13	evm.model.ORIGINAL_2989.3	9e-47
## Alignment 1: score=90353.0 e_value=0 N=1835 Hic_asm_0&Hic_asm_1 minus
1- 0:	evm.model.FRAGSCAFF_245.167	evm.model.FRAGSCAFF_406.331	3e-44
1- 1:	evm.model.FRAGSCAFF_245.166	evm.model.FRAGSCAFF_406.330	5e-179
1- 2:	evm.model.FRAGSCAFF_245.165	evm.model.FRAGSCAFF_406.329	6e-201
1- 3:	evm.model.FRAGSCAFF_245.164	evm.model.FRAGSCAFF_406.328	1e-183
1- 4:	evm.model.FRAGSCAFF_245.162.1	evm.model.FRAGSCAFF_406.326.1	4e-166
1- 5:	evm.model.FRAGSCAFF_245.161	evm.model.FRAGSCAFF_406.325	1e-255
1- 6:	evm.model.FRAGSCAFF_245.159_evm.model.FRAGSCAFF_245.160	evm.model.FRAGSCAFF_406.324	0
1- 7:	evm.model.FRAGSCAFF_245.157	evm.model.FRAGSCAFF_406.322	3e-193
1- 8:	evm.model.FRAGSCAFF_245.155	evm.model.FRAGSCAFF_406.320	1e-160
1- 9:	evm.model.FRAGSCAFF_245.154	evm.model.FRAGSCAFF_406.319	4e-98
1- 10:	evm.model.FRAGSCAFF_245.153	evm.model.FRAGSCAFF_406.316	1e-192
1- 11:	evm.model.FRAGSCAFF_245.152	evm.model.FRAGSCAFF_406.315	2e-61
1- 12:	evm.model.FRAGSCAFF_245.150	evm.model.FRAGSCAFF_406.314	2e-152
1- 13:	evm.model.FRAGSCAFF_245.149	evm.model.FRAGSCAFF_406.313	0
1- 14:	evm.model.FRAGSCAFF_245.146	evm.model.FRAGSCAFF_406.312	0
1- 15:	evm.model.FRAGSCAFF_245.145	evm.model.FRAGSCAFF_406.311	0
1- 16:	evm.model.FRAGSCAFF_245.144	evm.model.FRAGSCAFF_406.310	4e-30
1- 17:	evm.model.FRAGSCAFF_245.139	evm.model.FRAGSCAFF_406.307	4e-90
1- 18:	evm.model.FRAGSCAFF_245.134	evm.model.FRAGSCAFF_406.303	2e-103
1- 19:	evm.model.FRAGSCAFF_245.132	evm.model.FRAGSCAFF_406.302	3e-163
1- 20:	evm.model.FRAGSCAFF_245.131	evm.model.FRAGSCAFF_406.301	8e-254
1- 21:	evm.model.FRAGSCAFF_245.130.2	evm.model.FRAGSCAFF_406.300.1	5e-172
1- 22:	evm.model.FRAGSCAFF_245.129	evm.model.FRAGSCAFF_406.299	0
1- 23:	evm.model.FRAGSCAFF_245.128	evm.model.FRAGSCAFF_406.298	5e-178
1- 24:	evm.model.FRAGSCAFF_245.125.1	evm.model.FRAGSCAFF_406.294	2e-94
1- 25:	evm.model.FRAGSCAFF_245.124	evm.model.FRAGSCAFF_406.292	8e-128
1- 26:	evm.model.FRAGSCAFF_245.123	evm.model.FRAGSCAFF_406.291	0
1- 27:	evm.model.FRAGSCAFF_245.122	evm.model.FRAGSCAFF_406.290	2e-177
1- 28:	evm.model.FRAGSCAFF_245.120	evm.model.FRAGSCAFF_406.287	0
1- 29:	evm.model.FRAGSCAFF_245.118	evm.model.FRAGSCAFF_406.285	0
1- 30:	evm.model.FRAGSCAFF_245.116	evm.model.FRAGSCAFF_406.284	0
1- 31:	evm.model.FRAGSCAFF_245.115	evm.model.FRAGSCAFF_406.283	2e-180
1- 32:	evm.model.FRAGSCAFF_245.114	evm.model.FRAGSCAFF_406.282	2e-174
1- 33:	evm.model.FRAGSCAFF_245.112	evm.model.FRAGSCAFF_406.281	5e-197
1- 34:	evm.model.FRAGSCAFF_245.111	evm.model.FRAGSCAFF_406.279	2e-284
1- 35:	evm.model.FRAGSCAFF_245.110	evm.model.FRAGSCAFF_406.278	2e-239
1- 36:	evm.model.FRAGSCAFF_245.109	evm.model.FRAGSCAFF_406.277	2e-71
1- 37:	evm.model.FRAGSCAFF_245.108	evm.model.FRAGSCAFF_406.276	0
1- 38:	evm.model.FRAGSCAFF_245.107	evm.model.FRAGSCAFF_406.275	2e-162
1- 39:	evm.model.FRAGSCAFF_245.106	evm.model.FRAGSCAFF_406.274	6e-25
1- 40:	evm.model.FRAGSCAFF_245.105	evm.model.FRAGSCAFF_406.272	1e-194
1- 41:	evm.model.FRAGSCAFF_245.103	evm.model.FRAGSCAFF_406.271	2e-113
1- 42:	evm.model.FRAGSCAFF_245.102	evm.model.FRAGSCAFF_406.270	3e-258
1- 43:	evm.model.FRAGSCAFF_245.98	evm.model.FRAGSCAFF_406.268	0
1- 44:	evm.model.FRAGSCAFF_245.97	evm.model.FRAGSCAFF_406.267	4e-122
1- 45:	evm.model.FRAGSCAFF_245.96	evm.model.FRAGSCAFF_406.266	2e-132
1- 46:	evm.model.FRAGSCAFF_245.95	evm.model.FRAGSCAFF_406.265	6e-189
1- 47:	evm.model.FRAGSCAFF_245.94	evm.model.FRAGSCAFF_406.264	0
1- 48:	evm.model.FRAGSCAFF_245.91	evm.model.FRAGSCAFF_406.263	2e-70
1- 49:	evm.model.FRAGSCAFF_245.90	evm.model.FRAGSCAFF_406.262	1e-181
1- 50:	evm.model.FRAGSCAFF_245.89	evm.model.FRAGSCAFF_406.261	3e-168
1- 51:	evm.model.FRAGSCAFF_245.88	evm.model.FRAGSCAFF_406.258	2e-10
1- 52:	evm.model.FRAGSCAFF_245.87	evm.model.FRAGSCAFF_406.257	4e-95
1- 53:	evm.model.FRAGSCAFF_245.86	evm.model.FRAGSCAFF_406.255	2e-261
1- 54:	evm.model.FRAGSCAFF_245.85	evm.model.FRAGSCAFF_406.254	1e-190
1- 55:	evm.model.FRAGSCAFF_245.83.1	evm.model.FRAGSCAFF_406.252.1	4e-175
1- 56:	evm.model.FRAGSCAFF_245.82	evm.model.FRAGSCAFF_406.251	4e-225
1- 57:	evm.model.FRAGSCAFF_245.81	evm.model.FRAGSCAFF_406.250	0
1- 58:	evm.model.FRAGSCAFF_245.79	evm.model.FRAGSCAFF_406.249	7e-228
1- 59:	evm.model.FRAGSCAFF_245.78	evm.model.FRAGSCAFF_406.248.2	2e-63
1- 60:	evm.model.FRAGSCAFF_245.77	evm.model.FRAGSCAFF_406.247	0
1- 61:	evm.model.FRAGSCAFF_245.76	evm.model.FRAGSCAFF_406.246	3e-41
1- 62:	evm.model.FRAGSCAFF_245.74	evm.model.FRAGSCAFF_406.245	0
1- 63:	evm.model.FRAGSCAFF_245.72	evm.model.FRAGSCAFF_406.244	9e-213
1- 64:	evm.model.FRAGSCAFF_245.70	evm.model.FRAGSCAFF_406.242	0
1- 65:	evm.model.FRAGSCAFF_245.69	evm.model.FRAGSCAFF_406.239	3e-115
1- 66:	evm.model.FRAGSCAFF_245.68	evm.model.FRAGSCAFF_406.238	1e-143
1- 67:	evm.model.FRAGSCAFF_245.64	evm.model.FRAGSCAFF_406.237	3e-50
1- 68:	evm.model.FRAGSCAFF_245.62	evm.model.FRAGSCAFF_406.236	3e-124
1- 69:	evm.model.FRAGSCAFF_245.61	evm.model.FRAGSCAFF_406.235	5e-118
1- 70:	evm.model.FRAGSCAFF_245.60	evm.model.FRAGSCAFF_406.233	3e-36
1- 71:	evm.model.FRAGSCAFF_245.59	evm.model.FRAGSCAFF_406.232	0
1- 72:	evm.model.FRAGSCAFF_245.58	evm.model.FRAGSCAFF_406.231	1e-268
1- 73:	evm.model.FRAGSCAFF_245.57	evm.model.FRAGSCAFF_406.230	6e-154
1- 74:	evm.model.FRAGSCAFF_245.56	evm.model.FRAGSCAFF_406.229	5e-172
1- 75:	evm.model.FRAGSCAFF_245.55	evm.model.FRAGSCAFF_406.228	0
1- 76:	evm.model.FRAGSCAFF_245.51	evm.model.FRAGSCAFF_406.226	1e-20
1- 77:	evm.model.FRAGSCAFF_245.49	evm.model.FRAGSCAFF_406.225	5e-219
1- 78:	evm.model.FRAGSCAFF_245.47	evm.model.FRAGSCAFF_406.223	0
1- 79:	evm.model.FRAGSCAFF_245.45	evm.model.FRAGSCAFF_406.222	8e-68
1- 80:	evm.model.FRAGSCAFF_245.43	evm.model.FRAGSCAFF_406.221	0
1- 81:	evm.model.FRAGSCAFF_245.42	evm.model.FRAGSCAFF_406.219	3e-166
1- 82:	evm.model.FRAGSCAFF_245.41	evm.model.FRAGSCAFF_406.218	3e-60
1- 83:	evm.model.FRAGSCAFF_245.40	evm.model.FRAGSCAFF_406.215	0
1- 84:	evm.model.FRAGSCAFF_245.38	evm.model.FRAGSCAFF_406.214	3e-173
1- 85:	evm.model.FRAGSCAFF_245.36	evm.model.FRAGSCAFF_406.211	2e-96
1- 86:	evm.model.FRAGSCAFF_245.33	evm.model.FRAGSCAFF_406.210	3e-173
1- 87:	evm.model.FRAGSCAFF_245.32	evm.model.FRAGSCAFF_406.209	7e-147
1- 88:	evm.model.FRAGSCAFF_245.30	evm.model.FRAGSCAFF_406.207	0
1- 89:	evm.model.FRAGSCAFF_245.29	evm.model.FRAGSCAFF_406.206	0
1- 90:	evm.model.FRAGSCAFF_245.27	evm.model.FRAGSCAFF_406.204	1e-85
1- 91:	evm.model.FRAGSCAFF_245.26	evm.model.FRAGSCAFF_406.203	5e-152
1- 92:	evm.model.FRAGSCAFF_245.25	evm.model.FRAGSCAFF_406.201	0
1- 93:	evm.model.FRAGSCAFF_245.24	evm.model.FRAGSCAFF_406.197	2e-182
1- 94:	evm.model.FRAGSCAFF_245.21	evm.model.FRAGSCAFF_406.196	3e-218
1- 95:	evm.model.FRAGSCAFF_245.20	evm.model.FRAGSCAFF_406.195	1e-82
1- 96:	evm.model.FRAGSCAFF_245.19	evm.model.FRAGSCAFF_406.194	0
1- 97:	evm.model.FRAGSCAFF_245.18	evm.model.FRAGSCAFF_406.192	2e-219
1- 98:	evm.model.FRAGSCAFF_245.17	evm.model.FRAGSCAFF_406.191	2e-16
1- 99:	evm.model.FRAGSCAFF_245.16	evm.model.FRAGSCAFF_406.190	9e-269
1-100:	evm.model.FRAGSCAFF_245.14	evm.model.FRAGSCAFF_406.189	6e-164
1-101:	evm.model.FRAGSCAFF_245.13	evm.model.FRAGSCAFF_406.188	2e-28
1-102:	evm.model.FRAGSCAFF_245.8	evm.model.FRAGSCAFF_406.184	1e-175
1-103:	evm.model.FRAGSCAFF_245.7	evm.model.FRAGSCAFF_406.182	0
1-104:	evm.model.FRAGSCAFF_245.6	evm.model.FRAGSCAFF_406.181	2e-232
1-105:	evm.model.FRAGSCAFF_245.5	evm.model.FRAGSCAFF_406.180	1e-193
1-106:	evm.model.FRAGSCAFF_245.4	evm.model.FRAGSCAFF_406.179	9e-171
1-107:	evm.model.FRAGSCAFF_245.1	evm.model.FRAGSCAFF_406.178	2e-312
1-108:	evm.model.FRAGSCAFF_256.2	evm.model.FRAGSCAFF_406.177	8e-69
1-109:	evm.model.FRAGSCAFF_256.3	evm.model.FRAGSCAFF_406.174	0.0001
1-110:	evm.model.FRAGSCAFF_256.5	evm.model.FRAGSCAFF_406.173	1e-299
1-111:	evm.model.FRAGSCAFF_256.8.1	evm.model.FRAGSCAFF_406.170	5e-187
1-112:	evm.model.FRAGSCAFF_256.9	evm.model.FRAGSCAFF_406.169	8e-294
1-113:	evm.model.FRAGSCAFF_256.11.1	evm.model.FRAGSCAFF_406.166.1	6e-285
1-114:	evm.model.FRAGSCAFF_256.13	evm.model.FRAGSCAFF_406.164	1e-70
1-115:	evm.model.FRAGSCAFF_256.14	evm.model.FRAGSCAFF_406.162	4e-24
1-116:	evm.model.FRAGSCAFF_256.15	evm.model.FRAGSCAFF_406.161	0
1-117:	evm.model.FRAGSCAFF_256.17	evm.model.FRAGSCAFF_406.160	0
1-118:	evm.model.FRAGSCAFF_256.19	evm.model.FRAGSCAFF_406.159	2e-23
1-119:	evm.model.FRAGSCAFF_256.20_evm.model.FRAGSCAFF_256.21	evm.model.FRAGSCAFF_406.158	2e-62
1-120:	evm.model.FRAGSCAFF_256.24	evm.model.FRAGSCAFF_406.155	0
1-121:	evm.model.FRAGSCAFF_256.26	evm.model.FRAGSCAFF_406.154	7e-169
1-122:	evm.model.FRAGSCAFF_256.30	evm.model.FRAGSCAFF_406.153	0
1-123:	evm.model.FRAGSCAFF_256.31	evm.model.FRAGSCAFF_406.152	5e-172
1-124:	evm.model.FRAGSCAFF_256.33	evm.model.FRAGSCAFF_406.150	5e-297
1-125:	evm.model.FRAGSCAFF_256.35	evm.model.FRAGSCAFF_406.149	2e-190
1-126:	evm.model.FRAGSCAFF_256.36	evm.model.FRAGSCAFF_406.148	2e-178
1-127:	evm.model.FRAGSCAFF_256.37	evm.model.FRAGSCAFF_406.147	1e-85
1-128:	evm.model.FRAGSCAFF_256.39	evm.model.FRAGSCAFF_406.146	0
1-129:	evm.model.FRAGSCAFF_256.40	evm.model.FRAGSCAFF_406.144.1	1e-270
1-130:	evm.model.FRAGSCAFF_256.41	evm.model.FRAGSCAFF_406.142	1e-166
1-131:	evm.model.FRAGSCAFF_256.42	evm.model.FRAGSCAFF_406.141	6e-151
1-132:	evm.model.FRAGSCAFF_256.43	evm.model.FRAGSCAFF_406.139	0
1-133:	evm.model.FRAGSCAFF_256.44	evm.model.FRAGSCAFF_406.138	6e-239
1-134:	evm.model.FRAGSCAFF_256.46	evm.model.FRAGSCAFF_406.136	3e-102
1-135:	evm.model.FRAGSCAFF_256.47	evm.model.FRAGSCAFF_406.135	3e-275
1-136:	evm.model.FRAGSCAFF_256.48	evm.model.FRAGSCAFF_406.134	1e-239
1-137:	evm.model.FRAGSCAFF_256.50	evm.model.FRAGSCAFF_406.131	0
1-138:	evm.model.FRAGSCAFF_256.53	evm.model.FRAGSCAFF_406.130	0
1-139:	evm.model.FRAGSCAFF_256.54	evm.model.FRAGSCAFF_406.128	5e-255
1-140:	evm.model.FRAGSCAFF_256.57	evm.model.FRAGSCAFF_406.127	3e-97
1-141:	evm.model.FRAGSCAFF_256.58	evm.model.FRAGSCAFF_406.126	3e-275
1-142:	evm.model.FRAGSCAFF_256.59	evm.model.FRAGSCAFF_406.125	8e-224
1-143:	evm.model.FRAGSCAFF_256.60	evm.model.FRAGSCAFF_406.124	0
1-144:	evm.model.FRAGSCAFF_256.66	evm.model.FRAGSCAFF_406.122	0
1-145:	evm.model.FRAGSCAFF_256.67	evm.model.FRAGSCAFF_406.121	6e-67
1-146:	evm.model.FRAGSCAFF_256.68	evm.model.FRAGSCAFF_406.119	0
1-147:	evm.model.FRAGSCAFF_256.70	evm.model.FRAGSCAFF_406.117	6e-168
1-148:	evm.model.FRAGSCAFF_256.71	evm.model.FRAGSCAFF_406.115	5e-296
1-149:	evm.model.FRAGSCAFF_256.75	evm.model.FRAGSCAFF_406.112	0
1-150:	evm.model.FRAGSCAFF_256.76	evm.model.FRAGSCAFF_406.111	6e-239
1-151:	evm.model.FRAGSCAFF_256.78	evm.model.FRAGSCAFF_406.110	3e-188
1-152:	evm.model.FRAGSCAFF_256.80	evm.model.FRAGSCAFF_406.108	3e-124
1-153:	evm.model.FRAGSCAFF_256.81	evm.model.FRAGSCAFF_406.105	3e-211
1-154:	evm.model.FRAGSCAFF_256.82	evm.model.FRAGSCAFF_406.103	0
1-155:	evm.model.FRAGSCAFF_256.83.2	evm.model.FRAGSCAFF_406.102.2	0
1-156:	evm.model.FRAGSCAFF_256.85	evm.model.FRAGSCAFF_406.101	9e-61
1-157:	evm.model.FRAGSCAFF_256.87	evm.model.FRAGSCAFF_406.98	1e-75
1-158:	evm.model.FRAGSCAFF_256.89	evm.model.FRAGSCAFF_406.95	1e-56
1-159:	evm.model.FRAGSCAFF_256.90	evm.model.FRAGSCAFF_406.94	2e-248
1-160:	evm.model.FRAGSCAFF_256.92	evm.model.FRAGSCAFF_406.92	0
1-161:	evm.model.FRAGSCAFF_256.96	evm.model.FRAGSCAFF_406.85	1e-165
1-162:	evm.model.FRAGSCAFF_256.99	evm.model.FRAGSCAFF_406.83	7e-41
1-163:	evm.model.FRAGSCAFF_256.101	evm.model.FRAGSCAFF_406.81	8e-118
1-164:	evm.model.FRAGSCAFF_256.104	evm.model.FRAGSCAFF_406.78	0
1-165:	evm.model.FRAGSCAFF_256.105	evm.model.FRAGSCAFF_406.76	0
1-166:	evm.model.FRAGSCAFF_256.106	evm.model.FRAGSCAFF_406.74	1e-164
1-167:	evm.model.FRAGSCAFF_256.107.1	evm.model.FRAGSCAFF_406.73	0
1-168:	evm.model.FRAGSCAFF_256.108	evm.model.FRAGSCAFF_406.72	3e-124
1-169:	evm.model.FRAGSCAFF_256.109	evm.model.FRAGSCAFF_406.71	2e-116
1-170:	evm.model.FRAGSCAFF_256.111	evm.model.FRAGSCAFF_406.70	3e-299
1-171:	evm.model.FRAGSCAFF_256.114	evm.model.FRAGSCAFF_406.67	3e-244
1-172:	evm.model.FRAGSCAFF_256.115.1	evm.model.FRAGSCAFF_406.65	2e-247
1-173:	evm.model.FRAGSCAFF_256.117	evm.model.FRAGSCAFF_406.64	0
1-174:	evm.model.FRAGSCAFF_256.120	evm.model.FRAGSCAFF_406.61	5e-47
1-175:	evm.model.FRAGSCAFF_256.121	evm.model.FRAGSCAFF_406.59	0
1-176:	evm.model.FRAGSCAFF_256.126	evm.model.FRAGSCAFF_406.55	4e-134
1-177:	evm.model.FRAGSCAFF_256.127	evm.model.FRAGSCAFF_406.54	2e-291
1-178:	evm.model.FRAGSCAFF_256.129	evm.model.FRAGSCAFF_406.51	0
1-179:	evm.model.FRAGSCAFF_256.132	evm.model.FRAGSCAFF_406.48	0
1-180:	evm.model.FRAGSCAFF_256.133	evm.model.FRAGSCAFF_406.47	3e-307
1-181:	evm.model.FRAGSCAFF_256.136	evm.model.FRAGSCAFF_406.46.2	0
1-182:	evm.model.FRAGSCAFF_256.137	evm.model.FRAGSCAFF_406.45	1e-213
1-183:	evm.model.FRAGSCAFF_256.140_evm.model.FRAGSCAFF_256.141	evm.model.FRAGSCAFF_406.41	0
1-184:	evm.model.FRAGSCAFF_256.143	evm.model.FRAGSCAFF_406.40	9e-137
1-185:	evm.model.FRAGSCAFF_256.145	evm.model.FRAGSCAFF_406.38	8e-37
1-186:	evm.model.FRAGSCAFF_256.146	evm.model.FRAGSCAFF_406.37	5e-148
1-187:	evm.model.FRAGSCAFF_256.148	evm.model.FRAGSCAFF_406.36	0
1-188:	evm.model.FRAGSCAFF_256.149	evm.model.FRAGSCAFF_406.35	2e-80
1-189:	evm.model.FRAGSCAFF_256.154	evm.model.FRAGSCAFF_406.32	3e-144
1-190:	evm.model.FRAGSCAFF_256.155	evm.model.FRAGSCAFF_406.30	0
1-191:	evm.model.FRAGSCAFF_256.158.1	evm.model.FRAGSCAFF_406.29	7e-90
1-192:	evm.model.FRAGSCAFF_256.160	evm.model.FRAGSCAFF_406.28	0
1-193:	evm.model.FRAGSCAFF_256.161	evm.model.FRAGSCAFF_406.27	4e-130
1-194:	evm.model.FRAGSCAFF_256.162	evm.model.FRAGSCAFF_406.25	1e-120
1-195:	evm.model.FRAGSCAFF_256.163	evm.model.FRAGSCAFF_406.24	0
1-196:	evm.model.FRAGSCAFF_256.164	evm.model.FRAGSCAFF_406.23	2e-228
1-197:	evm.model.FRAGSCAFF_256.165	evm.model.FRAGSCAFF_406.22	2e-88
1-198:	evm.model.FRAGSCAFF_256.167	evm.model.FRAGSCAFF_406.21	1e-111
1-199:	evm.model.FRAGSCAFF_256.168	evm.model.FRAGSCAFF_406.19_evm.model.FRAGSCAFF_406.20	1e-37
1-200:	evm.model.FRAGSCAFF_256.171	evm.model.FRAGSCAFF_406.17	2e-299
1-201:	evm.model.FRAGSCAFF_256.174.1	evm.model.FRAGSCAFF_406.14	9e-141
1-202:	evm.model.FRAGSCAFF_256.177	evm.model.FRAGSCAFF_406.11.2	0
1-203:	evm.model.FRAGSCAFF_256.178	evm.model.FRAGSCAFF_406.9	7e-269
1-204:	evm.model.FRAGSCAFF_256.179	evm.model.FRAGSCAFF_406.8	2e-180
1-205:	evm.model.FRAGSCAFF_256.180.1	evm.model.FRAGSCAFF_406.7	6e-113
1-206:	evm.model.FRAGSCAFF_256.181	evm.model.FRAGSCAFF_406.6	1e-114
1-207:	evm.model.FRAGSCAFF_256.182	evm.model.FRAGSCAFF_406.4	0
1-208:	evm.model.FRAGSCAFF_256.184	evm.model.FRAGSCAFF_406.3	0
1-209:	evm.model.FRAGSCAFF_256.185	evm.model.ORIGINAL_5606.2	2e-286
1-210:	evm.model.FRAGSCAFF_256.186	evm.model.ORIGINAL_5606.3	5e-230
1-211:	evm.model.FRAGSCAFF_256.187	evm.model.ORIGINAL_5606.4	2e-254
1-212:	evm.model.FRAGSCAFF_256.189	evm.model.ORIGINAL_5606.7	7e-73
1-213:	evm.model.FRAGSCAFF_256.191	evm.model.ORIGINAL_5606.9	2e-229
1-214:	evm.model.FRAGSCAFF_256.192	evm.model.ORIGINAL_5606.10	3e-44
1-215:	evm.model.FRAGSCAFF_256.193	evm.model.ORIGINAL_5606.11	6e-65
1-216:	evm.model.FRAGSCAFF_256.194	evm.model.FRAGSCAFF_335.302	0
1-217:	evm.model.FRAGSCAFF_256.195	evm.model.FRAGSCAFF_335.301	1e-131
1-218:	evm.model.FRAGSCAFF_256.196	evm.model.FRAGSCAFF_335.300	7e-158
1-219:	evm.model.FRAGSCAFF_256.197	evm.model.FRAGSCAFF_335.299	7e-213
1-220:	evm.model.FRAGSCAFF_256.201	evm.model.FRAGSCAFF_335.296	7e-70
1-221:	evm.model.FRAGSCAFF_256.203	evm.model.FRAGSCAFF_335.294	1e-102
1-222:	evm.model.FRAGSCAFF_256.204	evm.model.FRAGSCAFF_335.293	2e-178
1-223:	evm.model.FRAGSCAFF_256.205	evm.model.FRAGSCAFF_335.292	4e-164
1-224:	evm.model.FRAGSCAFF_256.206	evm.model.FRAGSCAFF_335.291	6e-207
1-225:	evm.model.FRAGSCAFF_256.208	evm.model.FRAGSCAFF_335.289	0
1-226:	evm.model.FRAGSCAFF_256.209	evm.model.FRAGSCAFF_335.288	2e-199
1-227:	evm.model.FRAGSCAFF_256.211	evm.model.FRAGSCAFF_335.286	6e-310
1-228:	evm.model.FRAGSCAFF_256.212.2	evm.model.FRAGSCAFF_335.284.2	1e-193
1-229:	evm.model.FRAGSCAFF_256.213	evm.model.FRAGSCAFF_335.283	4e-88
1-230:	evm.model.FRAGSCAFF_256.214	evm.model.FRAGSCAFF_335.281	1e-116
1-231:	evm.model.FRAGSCAFF_256.217	evm.model.FRAGSCAFF_335.280	2e-140
1-232:	evm.model.FRAGSCAFF_256.228	evm.model.FRAGSCAFF_335.278	0
1-233:	evm.model.FRAGSCAFF_256.230	evm.model.FRAGSCAFF_335.277	0
1-234:	evm.model.FRAGSCAFF_256.233	evm.model.FRAGSCAFF_335.273	2e-51
1-235:	evm.model.FRAGSCAFF_256.234	evm.model.FRAGSCAFF_335.270	3e-79
1-236:	evm.model.FRAGSCAFF_256.236	evm.model.FRAGSCAFF_335.269	5e-123
1-237:	evm.model.FRAGSCAFF_256.237	evm.model.FRAGSCAFF_335.268	5e-208
1-238:	evm.model.FRAGSCAFF_256.238	evm.model.FRAGSCAFF_335.267	3e-292
1-239:	evm.model.FRAGSCAFF_256.239.2	evm.model.FRAGSCAFF_335.266	4e-208
1-240:	evm.model.FRAGSCAFF_256.240	evm.model.FRAGSCAFF_335.265	6e-64
1-241:	evm.model.FRAGSCAFF_256.241	evm.model.FRAGSCAFF_335.264	8e-70
1-242:	evm.model.FRAGSCAFF_256.242	evm.model.FRAGSCAFF_335.263	0
1-243:	evm.model.FRAGSCAFF_256.247	evm.model.FRAGSCAFF_335.262	7e-237
1-244:	evm.model.FRAGSCAFF_256.250	evm.model.FRAGSCAFF_335.261	1e-222
1-245:	evm.model.FRAGSCAFF_256.252	evm.model.FRAGSCAFF_335.260	6e-119
1-246:	evm.model.FRAGSCAFF_256.253	evm.model.FRAGSCAFF_335.259	2e-88
1-247:	evm.model.FRAGSCAFF_256.254	evm.model.FRAGSCAFF_335.258	4e-168
1-248:	evm.model.FRAGSCAFF_256.256	evm.model.FRAGSCAFF_335.257	0
1-249:	evm.model.FRAGSCAFF_256.259	evm.model.FRAGSCAFF_335.253	4e-23
1-250:	evm.model.FRAGSCAFF_256.260	evm.model.FRAGSCAFF_335.252	3e-103
1-251:	evm.model.FRAGSCAFF_256.263	evm.model.FRAGSCAFF_335.251	0
1-252:	evm.model.FRAGSCAFF_256.265	evm.model.FRAGSCAFF_335.249	0
1-253:	evm.model.FRAGSCAFF_256.266	evm.model.FRAGSCAFF_335.248	3e-224
1-254:	evm.model.FRAGSCAFF_256.267	evm.model.FRAGSCAFF_335.246	6e-213
1-255:	evm.model.FRAGSCAFF_256.269.1	evm.model.FRAGSCAFF_335.244	2e-144
1-256:	evm.model.FRAGSCAFF_256.272	evm.model.FRAGSCAFF_335.243	9e-310
1-257:	evm.model.FRAGSCAFF_256.278	evm.model.FRAGSCAFF_335.240	9e-17
1-258:	evm.model.FRAGSCAFF_256.280.1	evm.model.FRAGSCAFF_335.238	4e-118
1-259:	evm.model.FRAGSCAFF_256.281	evm.model.FRAGSCAFF_335.237	6e-190
1-260:	evm.model.FRAGSCAFF_256.282	evm.model.FRAGSCAFF_335.236	7e-174
1-261:	evm.model.FRAGSCAFF_256.286	evm.model.FRAGSCAFF_335.234	1e-29
1-262:	evm.model.FRAGSCAFF_256.287	evm.model.FRAGSCAFF_335.233	5e-119
1-263:	evm.model.FRAGSCAFF_256.290	evm.model.FRAGSCAFF_335.232	5e-285
1-264:	evm.model.FRAGSCAFF_256.291	evm.model.FRAGSCAFF_335.231	2e-286
1-265:	evm.model.FRAGSCAFF_256.292	evm.model.FRAGSCAFF_335.230.1	3e-161
1-266:	evm.model.FRAGSCAFF_256.293	evm.model.FRAGSCAFF_335.229	0
1-267:	evm.model.FRAGSCAFF_256.294	evm.model.FRAGSCAFF_335.227	0
1-268:	evm.model.FRAGSCAFF_256.295	evm.model.FRAGSCAFF_335.225	8e-31
1-269:	evm.model.FRAGSCAFF_256.298	evm.model.FRAGSCAFF_335.223	0
1-270:	evm.model.ORIGINAL_2067.121	evm.model.FRAGSCAFF_335.222	5e-167
1-271:	evm.model.ORIGINAL_2067.120	evm.model.FRAGSCAFF_335.221	2e-60
1-272:	evm.model.ORIGINAL_2067.119	evm.model.FRAGSCAFF_335.220	0
1-273:	evm.model.ORIGINAL_2067.118	evm.model.FRAGSCAFF_335.219	1e-159
1-274:	evm.model.ORIGINAL_2067.115	evm.model.FRAGSCAFF_335.218	5e-176
1-275:	evm.model.ORIGINAL_2067.113	evm.model.FRAGSCAFF_335.217	1e-93
1-276:	evm.model.ORIGINAL_2067.112	evm.model.FRAGSCAFF_335.215	2e-308
1-277:	evm.model.ORIGINAL_2067.110	evm.model.FRAGSCAFF_335.213	8e-104
1-278:	evm.model.ORIGINAL_2067.109	evm.model.FRAGSCAFF_335.211	1e-108
1-279:	evm.model.ORIGINAL_2067.108	evm.model.FRAGSCAFF_335.210	5e-201
1-280:	evm.model.ORIGINAL_2067.107	evm.model.FRAGSCAFF_335.209	2e-144
1-281:	evm.model.ORIGINAL_2067.104	evm.model.FRAGSCAFF_335.208	7e-239
1-282:	evm.model.ORIGINAL_2067.103	evm.model.FRAGSCAFF_335.207.4	2e-72
1-283:	evm.model.ORIGINAL_2067.101	evm.model.FRAGSCAFF_335.206	0
1-284:	evm.model.ORIGINAL_2067.100	evm.model.FRAGSCAFF_335.205	7e-185
1-285:	evm.model.ORIGINAL_2067.99	evm.model.FRAGSCAFF_335.203	3e-31
1-286:	evm.model.ORIGINAL_2067.98	evm.model.FRAGSCAFF_335.201	2e-85
1-287:	evm.model.ORIGINAL_2067.97	evm.model.FRAGSCAFF_335.200	8e-49
1-288:	evm.model.ORIGINAL_2067.96	evm.model.FRAGSCAFF_335.199	9e-305
1-289:	evm.model.ORIGINAL_2067.94	evm.model.FRAGSCAFF_335.198	4e-63
1-290:	evm.model.ORIGINAL_2067.93	evm.model.FRAGSCAFF_335.197.2	2e-206
1-291:	evm.model.ORIGINAL_2067.91	evm.model.FRAGSCAFF_335.196	1e-24
1-292:	evm.model.ORIGINAL_2067.90	evm.model.FRAGSCAFF_335.194	4e-122
1-293:	evm.model.ORIGINAL_2067.89	evm.model.FRAGSCAFF_335.193	2e-19
1-294:	evm.model.ORIGINAL_2067.88	evm.model.FRAGSCAFF_335.192	3e-52
1-295:	evm.model.ORIGINAL_2067.87	evm.model.FRAGSCAFF_335.191	4e-196
1-296:	evm.model.ORIGINAL_2067.86	evm.model.FRAGSCAFF_335.188	4e-220
1-297:	evm.model.ORIGINAL_2067.84	evm.model.FRAGSCAFF_335.187	7e-39
1-298:	evm.model.ORIGINAL_2067.83	evm.model.FRAGSCAFF_335.186	2e-265
1-299:	evm.model.ORIGINAL_2067.82	evm.model.FRAGSCAFF_335.185	0
1-300:	evm.model.ORIGINAL_2067.80	evm.model.FRAGSCAFF_335.183	5e-168
1-301:	evm.model.ORIGINAL_2067.79	evm.model.FRAGSCAFF_335.182	3e-41
1-302:	evm.model.ORIGINAL_2067.76	evm.model.FRAGSCAFF_335.180	2e-195
1-303:	evm.model.ORIGINAL_2067.75	evm.model.FRAGSCAFF_335.179	4e-216
1-304:	evm.model.ORIGINAL_2067.74	evm.model.FRAGSCAFF_335.178	0
1-305:	evm.model.ORIGINAL_2067.72	evm.model.FRAGSCAFF_335.177	2e-40
1-306:	evm.model.ORIGINAL_2067.71	evm.model.FRAGSCAFF_335.176	1e-205
1-307:	evm.model.ORIGINAL_2067.70	evm.model.FRAGSCAFF_335.173	6e-149
1-308:	evm.model.ORIGINAL_2067.66	evm.model.FRAGSCAFF_335.171	0
1-309:	evm.model.ORIGINAL_2067.65	evm.model.FRAGSCAFF_335.170	2e-95
1-310:	evm.model.ORIGINAL_2067.64	evm.model.FRAGSCAFF_335.169	6e-150
1-311:	evm.model.ORIGINAL_2067.59	evm.model.FRAGSCAFF_335.168	3e-276
1-312:	evm.model.ORIGINAL_2067.58	evm.model.FRAGSCAFF_335.166	5e-146
1-313:	evm.model.ORIGINAL_2067.57	evm.model.FRAGSCAFF_335.165	3e-161
1-314:	evm.model.ORIGINAL_2067.54	evm.model.FRAGSCAFF_335.163	0
1-315:	evm.model.ORIGINAL_2067.52	evm.model.FRAGSCAFF_335.162	1e-307
1-316:	evm.model.ORIGINAL_2067.50	evm.model.FRAGSCAFF_335.161	4e-248
1-317:	evm.model.ORIGINAL_2067.49	evm.model.FRAGSCAFF_335.160	2e-145
1-318:	evm.model.ORIGINAL_2067.47	evm.model.FRAGSCAFF_335.158	2e-98
1-319:	evm.model.ORIGINAL_2067.46	evm.model.FRAGSCAFF_335.157	1e-33
1-320:	evm.model.ORIGINAL_2067.43	evm.model.FRAGSCAFF_335.156	1e-130
1-321:	evm.model.ORIGINAL_2067.42	evm.model.FRAGSCAFF_335.155.1	4e-113
1-322:	evm.model.ORIGINAL_2067.41	evm.model.FRAGSCAFF_335.154	6e-67
1-323:	evm.model.ORIGINAL_2067.40.3	evm.model.FRAGSCAFF_335.153	0
1-324:	evm.model.ORIGINAL_2067.38	evm.model.FRAGSCAFF_335.151	0
1-325:	evm.model.ORIGINAL_2067.35	evm.model.FRAGSCAFF_335.147	9e-163
1-326:	evm.model.ORIGINAL_2067.34	evm.model.FRAGSCAFF_335.146	0
1-327:	evm.model.ORIGINAL_2067.33	evm.model.FRAGSCAFF_335.145	1e-68
1-328:	evm.model.ORIGINAL_2067.32	evm.model.FRAGSCAFF_335.144	9e-197
1-329:	evm.model.ORIGINAL_2067.29	evm.model.FRAGSCAFF_335.142	2e-305
1-330:	evm.model.ORIGINAL_2067.27	evm.model.FRAGSCAFF_335.140	6e-122
1-331:	evm.model.ORIGINAL_2067.24_evm.model.ORIGINAL_2067.26	evm.model.FRAGSCAFF_335.136_evm.model.FRAGSCAFF_335.139	0
1-332:	evm.model.ORIGINAL_2067.21	evm.model.FRAGSCAFF_335.134	3e-299
1-333:	evm.model.ORIGINAL_2067.16	evm.model.FRAGSCAFF_335.130	2e-81
1-334:	evm.model.ORIGINAL_2067.14	evm.model.FRAGSCAFF_335.127	0
1-335:	evm.model.ORIGINAL_2067.13	evm.model.FRAGSCAFF_335.126	2e-87
1-336:	evm.model.ORIGINAL_2067.12	evm.model.FRAGSCAFF_335.125	2e-39
1-337:	evm.model.ORIGINAL_2067.10	evm.model.FRAGSCAFF_335.124	1e-250
1-338:	evm.model.ORIGINAL_2067.9	evm.model.FRAGSCAFF_335.123	7e-198
1-339:	evm.model.FRAGSCAFF_335.308.1	evm.model.FRAGSCAFF_335.119	0
1-340:	evm.model.FRAGSCAFF_335.309	evm.model.FRAGSCAFF_335.115	7e-226
1-341:	evm.model.FRAGSCAFF_335.311	evm.model.FRAGSCAFF_335.114	6e-221
1-342:	evm.model.FRAGSCAFF_335.312	evm.model.FRAGSCAFF_335.113	4e-210
1-343:	evm.model.FRAGSCAFF_335.315	evm.model.FRAGSCAFF_335.111	0
1-344:	evm.model.FRAGSCAFF_335.316.1	evm.model.FRAGSCAFF_335.110.1	0
1-345:	evm.model.FRAGSCAFF_335.317	evm.model.FRAGSCAFF_335.109	0
1-346:	evm.model.FRAGSCAFF_335.318	evm.model.FRAGSCAFF_335.108	0
1-347:	evm.model.FRAGSCAFF_335.320	evm.model.FRAGSCAFF_335.105.1	0
1-348:	evm.model.FRAGSCAFF_335.324	evm.model.FRAGSCAFF_335.103	3e-244
1-349:	evm.model.FRAGSCAFF_335.327	evm.model.FRAGSCAFF_335.98	2e-12
1-350:	evm.model.FRAGSCAFF_335.330	evm.model.FRAGSCAFF_335.97.4	0
1-351:	evm.model.FRAGSCAFF_335.332	evm.model.FRAGSCAFF_335.95	0
1-352:	evm.model.FRAGSCAFF_335.334	evm.model.FRAGSCAFF_335.92	2e-282
1-353:	evm.model.FRAGSCAFF_335.339	evm.model.FRAGSCAFF_335.91	2e-194
1-354:	evm.model.FRAGSCAFF_335.341	evm.model.FRAGSCAFF_335.88	1e-214
1-355:	evm.model.FRAGSCAFF_335.342	evm.model.FRAGSCAFF_335.87	4e-224
1-356:	evm.model.FRAGSCAFF_335.343	evm.model.FRAGSCAFF_335.86	5e-68
1-357:	evm.model.FRAGSCAFF_335.344	evm.model.FRAGSCAFF_335.85	2e-142
1-358:	evm.model.FRAGSCAFF_335.345	evm.model.FRAGSCAFF_335.84	2e-33
1-359:	evm.model.FRAGSCAFF_335.346	evm.model.FRAGSCAFF_335.82	7e-80
1-360:	evm.model.FRAGSCAFF_335.348	evm.model.FRAGSCAFF_335.81	3e-88
1-361:	evm.model.FRAGSCAFF_335.354	evm.model.FRAGSCAFF_335.80	7e-28
1-362:	evm.model.FRAGSCAFF_335.355	evm.model.FRAGSCAFF_335.79	9e-92
1-363:	evm.model.FRAGSCAFF_335.356	evm.model.FRAGSCAFF_335.78	6e-97
1-364:	evm.model.FRAGSCAFF_335.358	evm.model.FRAGSCAFF_335.77	1e-289
1-365:	evm.model.FRAGSCAFF_335.360	evm.model.FRAGSCAFF_335.74	6e-243
1-366:	evm.model.FRAGSCAFF_335.362	evm.model.FRAGSCAFF_335.73	1e-115
1-367:	evm.model.FRAGSCAFF_335.367	evm.model.FRAGSCAFF_335.71	1e-278
1-368:	evm.model.FRAGSCAFF_335.369	evm.model.FRAGSCAFF_335.67	3e-251
1-369:	evm.model.FRAGSCAFF_335.370	evm.model.FRAGSCAFF_335.66	1e-80
1-370:	evm.model.FRAGSCAFF_335.371	evm.model.FRAGSCAFF_335.63	7e-62
1-371:	evm.model.FRAGSCAFF_335.373	evm.model.FRAGSCAFF_335.61	3e-73
1-372:	evm.model.FRAGSCAFF_335.374	evm.model.FRAGSCAFF_335.59	0
1-373:	evm.model.FRAGSCAFF_335.375	evm.model.FRAGSCAFF_335.58	4e-303
1-374:	evm.model.FRAGSCAFF_335.376	evm.model.FRAGSCAFF_335.57	7e-31
1-375:	evm.model.FRAGSCAFF_335.378	evm.model.FRAGSCAFF_335.56	3e-106
1-376:	evm.model.FRAGSCAFF_335.379	evm.model.FRAGSCAFF_335.55	7e-280
1-377:	evm.model.FRAGSCAFF_335.381	evm.model.FRAGSCAFF_335.53	0
1-378:	evm.model.FRAGSCAFF_335.383	evm.model.FRAGSCAFF_335.51	6e-73
1-379:	evm.model.FRAGSCAFF_335.385	evm.model.FRAGSCAFF_335.49	0
1-380:	evm.model.FRAGSCAFF_335.386	evm.model.FRAGSCAFF_335.48	1e-71
1-381:	evm.model.FRAGSCAFF_335.387	evm.model.FRAGSCAFF_335.47	6e-165
1-382:	evm.model.FRAGSCAFF_335.388	evm.model.FRAGSCAFF_335.46	1e-60
1-383:	evm.model.FRAGSCAFF_335.390	evm.model.FRAGSCAFF_335.44	3e-246
1-384:	evm.model.FRAGSCAFF_335.395	evm.model.FRAGSCAFF_335.43	3e-153
1-385:	evm.model.FRAGSCAFF_335.399	evm.model.FRAGSCAFF_335.40	0
1-386:	evm.model.FRAGSCAFF_335.400	evm.model.FRAGSCAFF_335.39	9e-89
1-387:	evm.model.FRAGSCAFF_335.401	evm.model.FRAGSCAFF_335.38	2e-170
1-388:	evm.model.FRAGSCAFF_335.402	evm.model.FRAGSCAFF_335.36	1e-242
1-389:	evm.model.FRAGSCAFF_335.403	evm.model.FRAGSCAFF_335.34	3e-229
1-390:	evm.model.FRAGSCAFF_335.404	evm.model.FRAGSCAFF_335.33	6e-133
1-391:	evm.model.FRAGSCAFF_335.406	evm.model.FRAGSCAFF_335.32	3e-56
1-392:	evm.model.FRAGSCAFF_335.408	evm.model.FRAGSCAFF_335.31	5e-151
1-393:	evm.model.FRAGSCAFF_335.411	evm.model.FRAGSCAFF_335.30	1e-69
1-394:	evm.model.FRAGSCAFF_335.415	evm.model.FRAGSCAFF_335.28	6e-17
1-395:	evm.model.FRAGSCAFF_335.416	evm.model.FRAGSCAFF_335.27	3e-246
1-396:	evm.model.FRAGSCAFF_335.417	evm.model.FRAGSCAFF_335.26	0
1-397:	evm.model.FRAGSCAFF_335.418	evm.model.FRAGSCAFF_335.25	1e-251
1-398:	evm.model.FRAGSCAFF_335.419	evm.model.FRAGSCAFF_335.24	2e-220
1-399:	evm.model.FRAGSCAFF_335.420	evm.model.FRAGSCAFF_335.22	1e-203
1-400:	evm.model.FRAGSCAFF_335.422.1	evm.model.FRAGSCAFF_335.21.1	3e-110
1-401:	evm.model.FRAGSCAFF_335.423	evm.model.FRAGSCAFF_335.20	0
1-402:	evm.model.FRAGSCAFF_335.425	evm.model.FRAGSCAFF_335.19	1e-155
1-403:	evm.model.FRAGSCAFF_335.427	evm.model.FRAGSCAFF_335.17	6e-188
1-404:	evm.model.FRAGSCAFF_335.428	evm.model.FRAGSCAFF_335.16	1e-53
1-405:	evm.model.FRAGSCAFF_335.431.1	evm.model.FRAGSCAFF_335.10	0
1-406:	evm.model.FRAGSCAFF_335.432	evm.model.FRAGSCAFF_335.9	2e-65
1-407:	evm.model.FRAGSCAFF_335.437	evm.model.FRAGSCAFF_378.149	9e-150
1-408:	evm.model.FRAGSCAFF_335.438	evm.model.FRAGSCAFF_378.147	1e-62
1-409:	evm.model.FRAGSCAFF_335.439	evm.model.FRAGSCAFF_378.146	4e-261
1-410:	evm.model.FRAGSCAFF_335.441	evm.model.FRAGSCAFF_378.145	3e-244
1-411:	evm.model.FRAGSCAFF_335.443	evm.model.FRAGSCAFF_378.143	3e-118
1-412:	evm.model.ORIGINAL_3711.8	evm.model.FRAGSCAFF_378.141	2e-147
1-413:	evm.model.ORIGINAL_3711.9	evm.model.FRAGSCAFF_378.140	0
1-414:	evm.model.ORIGINAL_3711.10	evm.model.FRAGSCAFF_378.139	0
1-415:	evm.model.ORIGINAL_3711.11	evm.model.FRAGSCAFF_378.138	1e-101
1-416:	evm.model.ORIGINAL_3711.12	evm.model.FRAGSCAFF_378.137	5e-181
1-417:	evm.model.ORIGINAL_3711.13	evm.model.FRAGSCAFF_378.130	8e-42
1-418:	evm.model.ORIGINAL_3711.15	evm.model.FRAGSCAFF_378.127.1	0
1-419:	evm.model.ORIGINAL_3711.16	evm.model.FRAGSCAFF_378.126	1e-144
1-420:	evm.model.ORIGINAL_3711.18	evm.model.FRAGSCAFF_378.125	2e-211
1-421:	evm.model.ORIGINAL_3711.20	evm.model.FRAGSCAFF_378.122	5e-08
1-422:	evm.model.ORIGINAL_3711.21.1	evm.model.FRAGSCAFF_378.121.1	6e-115
1-423:	evm.model.ORIGINAL_3711.22	evm.model.FRAGSCAFF_378.120	1e-106
1-424:	evm.model.ORIGINAL_3711.23	evm.model.FRAGSCAFF_378.118	1e-62
1-425:	evm.model.ORIGINAL_3711.24	evm.model.FRAGSCAFF_378.117	5e-88
1-426:	evm.model.ORIGINAL_3711.25	evm.model.FRAGSCAFF_378.116	2e-284
1-427:	evm.model.ORIGINAL_3711.26	evm.model.FRAGSCAFF_378.115	1e-210
[truncated: 208,278+ more rows]

## Sheet: Statistical
Collinearity analysis of gene number statistics between species
[truncated: 46 more rows]
