# Supplementary material for: Genome-Wide Identification of the Dendrocalamus latiflorus IDD Gene Family and Its Functional Role in Bamboo Shoot Development
Source: Genes (Basel). 2025 Aug 30;16(9):1036. doi: 10.3390/genes16091036 (PMC12469270; doi:10.3390/genes16091036)
Supplement: Supplementary file 1 [file genes-16-01036-s001.zip › Table S3.xlsx]

## Sheet: kaks
Table S3. Ka/Ks ratios for paralogous gene pairs
Gene_1	Gene_2	Ka	Ks	Ka_Ks	EffectiveLen	AverageS-sites	AverageN-sites	cN	cS	pN	pS
DlIDD39	DlIDD11	8.598453220386231E-4	0.01056355491130423	0.08139734485769454	1545	381.33333333333303	1163.666666666667	1	4	8.593526210254939E-4	0.010489510489510499
DlIDD22	DlIDD1	0.003254242393715807	0.0049772061551687265	0.6538291347117183	1635	403.16666666666583	1231.8333333333342	4	2	0.0032471925314571755	0.004960727573377439
DlIDD22	DlIDD16	0.048117763918351174	0.17845046022044334	0.2696421396667196	1626	402.9999999999991	1223.000000000001	57	64	0.046606704824202747	0.15880893300248175
DlIDD22	DlIDD11	0.16365183179683493	0.6029621885935593	0.2714130917206622	1476	362.8333333333329	1113.166666666667	163.66666666666666	150.33333333333334	0.1470279982033238	0.41433164905833764
DlIDD21	DlIDD2	0.004473869170696033	0.014006826708279154	0.3194063340593497	1185	288.25000000000034	896.7499999999998	4	4	0.004460551993309173	0.01387684301821334
DlIDD21	DlIDD44	0.05857208627834432	0.12285602930045973	0.47675386069249387	1158	276.50000000000045	881.4999999999995	49.666666666666664	31.333333333333332	0.05634335413121576	0.11332127787823972
DlIDD21	DlIDD15	0.057369057020710226	0.1269617360181626	0.4518610001717624	1158	276.8333333333337	881.1666666666663	48.666666666666664	32.333333333333336	0.05522980896538682	0.11679711017459346
DlIDD16	DlIDD39	0.16238391104474498	0.6361598941941699	0.25525644185796764	1479	364.333333333333	1114.666666666667	162.75	156.25	0.14600777511961718	0.42886550777676163
DlIDD16	DlIDD11	0.16056066766730454	0.6122454414082192	0.26224885774241236	1476	363.83333333333303	1112.166666666667	160.75	152.25	0.14453768919526447	0.41846083371507137
DlIDD23	DlIDD17	0.04503865556891687	0.14569090609655466	0.3091384134783822	1704	422.9166666666662	1281.083333333334	56	56	0.043713003317504696	0.13241379310344842
DlIDD41	DlIDD25	0.04636706915922126	0.1635781640007518	0.28345512643734133	1587	408.24999999999955	1178.7500000000005	53	60	0.04496288441145279	0.14696876913655865
DlIDD41	DlIDD7	0.043830479492933914	0.16602365220777096	0.2640014173286713	1584	409.5833333333329	1174.416666666667	50	61	0.042574327680408704	0.14893184130213646
DlIDD30	DlIDD23	0.0062031886316927035	0.021227832122138867	0.2922196009465937	1725	429.9999999999995	1295.0000000000005	8	9	0.006177606177606176	0.02093023255813956
DlIDD30	DlIDD17	0.05238604428667697	0.13536318861805552	0.3870036220444752	1788	444.0833333333327	1343.9166666666674	68	55	0.05059837539529978	0.12385062863576674
DlIDD20	DlIDD27	0.0067189699086686785	0.018576801084306642	0.36168605553648026	1224	326.9999999999998	897.0000000000002	6	6	0.006688963210702339	0.01834862385321102
DlIDD20	DlIDD18	0.05700071496219443	0.13930367979477726	0.4091831245676217	1197	322.49999999999983	874.5000000000002	48	41	0.05488850771869638	0.1271317829457365
DlIDD20	DlIDD36	0.058534569430393965	0.15934492054099175	0.36734506021066327	1203	323.91666666666646	879.0833333333336	49.5	46.5	0.056308654848800814	0.1435554412143042
DlIDD20	DlIDD6	0.05162996976014997	0.12437249960636057	0.41512368026339436	1221	325.7499999999998	895.2500000000002	44.666666666666664	37.33333333333333	0.04989295355114957	0.11460731644921981
DlIDD4	DlIDD38	0.012170652466317522	0.013298220728423809	0.9152090881078394	1539	379.3333333333328	1159.6666666666672	14	5	0.01207243460764587	0.013181019332161705
DlIDD4	DlIDD39	0.05439771127360671	0.19076286280795324	0.2851588116937128	1530	376.99999999999966	1153.0000000000005	60.5	63.5	0.05247181266261924	0.16843501326259963
DlIDD4	DlIDD11	0.053473756540270506	0.19753584845944094	0.27070406185665086	1530	377.16666666666634	1152.8333333333337	59.5	65.5	0.051611970507445405	0.17366327883340713
DlIDD42	DlIDD40	0.0044403459951310965	0.011250914153125426	0.3946653520503131	1803	447.74999999999943	1355.2500000000005	6	5	0.0044272274488101815	0.011166945840312689
DlIDD42	DlIDD30	0.047816953898945705	0.15761845117418385	0.3033715503656566	1710	425.5833333333328	1284.416666666667	59.5	60.5	0.046324531239862445	0.14215782259643645
DlIDD42	DlIDD23	0.04512038303401114	0.1721808312333753	0.2620523011231988	1716	425.74999999999955	1290.2500000000005	56.5	65.5	0.043789963185429166	0.15384615384615402
DlIDD42	DlIDD17	0.04335852094246044	0.17406229976476406	0.24909771387059218	1767	437.74999999999943	1329.2500000000005	56	68	0.04212902012413013	0.15533980582524293
DlIDD3	DlIDD12	0.14656904816524002	0.6605290544377567	0.2218964437378153	1713	414.8333333333321	1298.1666666666679	172.83333333333337	182.16666666666663	0.13313647451534205	0.43913218159903694
DlIDD3	DlIDD24	0.1434097709009258	0.672800492988492	0.21315348665087672	1713	415.7499999999988	1297.2500000000011	169.33333333333337	184.66666666666663	0.13053253677651433	0.4441771898175999
DlIDD3	DlIDD35	0.025118095592483555	0.15395835601837435	0.16314863474825494	1767	431.0833333333321	1335.9166666666679	33	60	0.024702139604516227	0.13918422578774445
DlIDD3	DlIDD34	0.029005713616666963	0.16819113783036793	0.17245684874265596	1767	431.4166666666654	1335.5833333333346	38	65	0.02845198727147935	0.15066640911724982
DlIDD12	DlIDD24	0.007572475510724519	0.01642936808704226	0.46091094134636157	1758	430.74999999999875	1327.2500000000014	10	7	0.0075343755886230854	0.016250725478816067
DlIDD12	DlIDD35	0.14875569813638917	0.6141095793052656	0.2422298937343961	1716	416.5833333333322	1299.4166666666679	175.33333333333337	174.66666666666663	0.1349323414352593	0.4192838567713553
DlIDD12	DlIDD34	0.15146228797785452	0.619716305447884	0.24440584610467694	1716	416.9166666666655	1299.0833333333344	178.16666666666669	175.83333333333331	0.1371479889665789	0.4217469518289038
DlIDD25	DlIDD7	0.006779707183293766	0.019450036519878408	0.3485704089226126	1602	416.6666666666662	1185.333333333334	8	8	0.006749156355455564	0.019200000000000023
DlIDD36	DlIDD6	0.0531561573593145	0.13161300839818338	0.40388224542740714	1200	323.08333333333314	876.9166666666669	45	39	0.051316164591846423	0.1207118906370906
DlIDD44	DlIDD15	0.0033923917619388694	0.0036496422383796743	0.929513508547343	1161	274.6666666666671	886.3333333333329	3	1	0.003384731101918016	0.0036407766990291207
DlIDD40	DlIDD30	0.05114702741034517	0.15469114869998407	0.33063965094436226	1710	425.6666666666662	1284.333333333334	63.5	59.5	0.049441993252011394	0.1397807361002351
DlIDD40	DlIDD23	0.04842326844493236	0.16333228178060255	0.29647089918193464	1716	425.83333333333286	1290.166666666667	60.5	62.5	0.04689316625758945	0.14677103718199624
DlIDD40	DlIDD17	0.0449572769752751	0.17115006769267999	0.2626775296168808	1767	437.83333333333275	1329.1666666666672	58	67	0.04363636363636362	0.15302626570232225
DlIDD10	DlIDD9	0.09586120998829864	0.528442805836715	0.18140318863176852	1086	263.66666666666697	822.333333333333	74	99.99999999999999	0.08998783948115123	0.37926675094816636
DlIDD10	DlIDD3	0.12037465702868214	0.5898245584619581	0.20408552899623952	1710	416.6666666666655	1293.3333333333344	143.83333333333331	170.16666666666663	0.11121134020618546	0.40840000000000104
DlIDD10	DlIDD12	0.04726895999347798	0.2009286578866159	0.23525245473023498	1749	428.3333333333321	1320.6666666666679	60.5	75.5	0.0458101968702675	0.17626459143968923
DlIDD10	DlIDD24	0.04448348642319226	0.205015763524466	0.21697593228183026	1749	429.24999999999875	1319.7500000000014	57	77	0.043189998105701795	0.17938264414676813
DlIDD10	DlIDD35	0.12352897065235946	0.5888943797799433	0.2097642207054506	1713	417.9166666666655	1295.0833333333344	147.49999999999997	170.49999999999997	0.11389228492374996	0.4079760717846471
DlIDD10	DlIDD34	0.12569147340656656	0.6076375008097473	0.2068527259082399	1713	418.24999999999886	1294.7500000000011	149.83333333333331	174.16666666666666	0.1157237561948895	0.41641761307033387
DlIDD9	DlIDD3	0.004859300254415859	0.015534535939777296	0.3128062707025107	1086	260.16666666666697	825.833333333333	4	4	0.004843592330978811	0.015374759769378585
DlIDD9	DlIDD12	0.10840214314997385	0.4910285649535634	0.2207654521284835	1086	263.66666666666697	822.333333333333	83	94.99999999999999	0.10093230644507503	0.36030341340075805
DlIDD9	DlIDD24	0.10697500158807385	0.4988112957462452	0.21445986187629174	1086	263.5000000000003	822.4999999999998	82	95.99999999999999	0.09969604863221887	0.3643263757115745
DlIDD9	DlIDD35	0.02714111946899548	0.13406054181608412	0.20245419794162864	1086	260.66666666666697	825.333333333333	22	32	0.02665589660743135	0.12276214833759576
DlIDD9	DlIDD34	0.028421852277890874	0.15690784275771402	0.18113723175569935	1086	261.3333333333337	824.6666666666663	23	37	0.027890056588520628	0.141581632653061
DlIDD38	DlIDD16	0.13785444993738225	0.6233745061356915	0.2211422645304252	1461	359.83333333333303	1101.166666666667	138.66666666666666	152.33333333333334	0.125927047071288	0.4233441408059291
DlIDD38	DlIDD39	0.050298172935409405	0.18378571630301027	0.2736783573130463	1512	371.1666666666663	1140.8333333333337	55.5	60.5	0.04864864864864863	0.1629995509654245
DlIDD38	DlIDD11	0.04936885969791674	0.19060473876238043	0.2590117119777541	1512	371.333333333333	1140.666666666667	54.5	62.5	0.047779076563413195	0.16831238779174162
DlIDD24	DlIDD35	0.14465726797493705	0.6256905041953181	0.23119620164441596	1716	417.49999999999886	1298.5000000000011	170.83333333333337	177.16666666666663	0.13156205878577837	0.4243512974051907
DlIDD24	DlIDD34	0.14734993219642673	0.6313628877636442	0.23338389862976608	1716	417.8333333333322	1298.1666666666679	173.66666666666669	178.33333333333331	0.13377840544357417	0.42680494615077896
DlIDD43	DlIDD13	0.003525270885248889	0.0030120522411674574	1.1703883608215608	1470	332.6666666666664	1137.3333333333335	4	1	0.0035169988276670568	0.0030060120240480988
DlIDD1	DlIDD16	0.054700358416132994	0.19212660505927864	0.2847099619506407	1629	403.16666666666583	1225.8333333333342	64.66666666666666	68.33333333333334	0.052753229095853116	0.1694915254237292
DlIDD1	DlIDD11	0.16872124928149365	0.597248562596383	0.2824975392959036	1479	362.6666666666663	1116.3333333333337	168.66666666666666	149.33333333333334	0.15108987757539558	0.4117647058823534
DlIDD2	DlIDD44	0.05770372105180897	0.1267893539638981	0.4551148755615514	1155	275.75000000000045	879.2499999999995	48.83333333333333	32.166666666666664	0.055539759264524716	0.1166515563614383
DlIDD2	DlIDD15	0.05649868046421684	0.13092316433795143	0.431540749491641	1155	276.0833333333337	878.9166666666663	47.83333333333333	33.166666666666664	0.05442305868967481	0.1201328101418652
DlIDD18	DlIDD36	0.0033837824106172777	0.02783107261356116	0.12158289612483253	1218	329.41666666666634	888.5833333333337	3	9	0.0033761605551908456	0.02732102200860109
DlIDD18	DlIDD6	0.05378436115469513	0.12966128739999122	0.4148066260423292	1200	323.33333333333314	876.6666666666669	45.5	38.5	0.05190114068441064	0.11907216494845368
DlIDD19	DlIDD41	8.313704606317546E-4	0.004852422911257939	0.1713309981087841	1617	413.4999999999996	1203.5000000000005	1	2	8.309098462816781E-4	0.004836759371221287
DlIDD19	DlIDD25	0.04727007175156264	0.16053787607761555	0.2944480947829962	1587	408.24999999999955	1178.7500000000005	54	59	0.04581124072110285	0.14451928965094935
DlIDD19	DlIDD7	0.0447337539717067	0.16298336428463467	0.2744682205331308	1584	409.5833333333329	1174.416666666667	51	60	0.043425814234016875	0.14649033570701947
DlIDD5	DlIDD29	0.008434953012536474	0.014985513517862611	0.5628738049238071	1410	336.99999999999955	1073.0000000000005	9	5	0.008387698042870453	0.014836795252225539
DlIDD27	DlIDD18	0.059089174962662014	0.15543677675469844	0.3801492555131481	1197	322.9166666666665	874.0833333333335	49.666666666666664	45.333333333333336	0.05682143197635617	0.14038709677419361
DlIDD27	DlIDD36	0.06078522993258767	0.17622814285406208	0.34492351192127746	1200	323.6666666666665	876.3333333333335	51.166666666666664	50.833333333333336	0.05838721947508557	0.15705458290422253
DlIDD27	DlIDD6	0.05657070395495812	0.12234924755628984	0.4623706731741962	1227	327.7499999999998	899.2500000000002	49	37	0.054489852654990255	0.11289092295957293
DlIDD28	DlIDD19	0.04203332305116962	0.15815649944284663	0.26577044382775616	1581	406.74999999999955	1174.2500000000005	48	58	0.04087715563125398	0.14259373079287047
DlIDD28	DlIDD41	0.04029872269631608	0.15866313514691152	0.2539891995642349	1578	405.5833333333329	1172.4166666666672	46	58	0.03923519795294617	0.14300390384220274
DlIDD28	DlIDD25	0.03821376427829812	0.16493439804957266	0.2316906887234802	1593	411.99999999999955	1181.0000000000005	44	61	0.03725656223539372	0.14805825242718462
DlIDD28	DlIDD7	0.034708333013988915	0.1641915114320769	0.21138932647164976	1593	413.6666666666662	1179.333333333334	40	61	0.0339174674957603	0.1474617244157939
DlIDD26	DlIDD28	8.453086270995371E-4	0.014694347586328317	0.05752610805844935	1596	412.3333333333328	1183.6666666666672	1	6	8.448324415657558E-4	0.014551333872271643
DlIDD26	DlIDD19	0.04113316541554552	0.15815649944284663	0.2600788811111105	1581	406.74999999999955	1174.2500000000005	47	58	0.040025548222269516	0.14259373079287047
DlIDD26	DlIDD41	0.03939923979111064	0.15866313514691152	0.24832006347680927	1578	405.5833333333329	1172.4166666666672	45	58	0.03838225886701256	0.14300390384220274
DlIDD26	DlIDD25	0.037323292223558444	0.1619162853247785	0.23050981035473864	1593	411.99999999999955	1181.0000000000005	43	60	0.03640982218458932	0.1456310679611652
DlIDD26	DlIDD7	0.0338207589459037	0.16118850441704016	0.2098211598167066	1593	413.6666666666662	1179.333333333334	39	60	0.03306953080836629	0.14504431909750218
DlIDD35	DlIDD34	0.0037318151381119935	0.01389464672091216	0.2685793466411362	1779	435.8333333333321	1343.1666666666679	5	6	0.0037225462216155815	0.013766730401529675
DlIDD32	DlIDD33	0.001507727609161901	0.011714412298837384	0.12870706363233755	1758	430.1666666666656	1327.8333333333344	2	5	0.0015062131291577747	0.01162340178225497
DlIDD32	DlIDD10	0.11963015927083728	0.5414358216407043	0.22094984204835938	1698	415.33333333333223	1282.6666666666679	141.83333333333331	160.16666666666666	0.11057692307692296	0.38563402889245685
DlIDD32	DlIDD9	0.026000746753070507	0.11120018009292987	0.2338192863657389	1083	261.25000000000034	821.7499999999997	21	27	0.025555217523577742	0.10334928229665058
DlIDD32	DlIDD3	0.025288137157833998	0.1325755421430446	0.19074511594717025	1755	427.9166666666655	1327.0833333333344	33	52	0.024866562009419134	0.12151898734177248
DlIDD32	DlIDD12	0.14524454922979108	0.5896856057033664	0.24630845288574746	1698	411.83333333333223	1286.1666666666679	169.83333333333334	168.16666666666666	0.13204613191654777	0.40833670578713177
DlIDD32	DlIDD24	0.1422172476014032	0.6001774034909251	0.2369586838394751	1698	412.7499999999989	1285.2500000000011	166.5	170.49999999999997	0.12954678078194892	0.4130829800121149
DlIDD32	DlIDD35	0.020679081352441217	0.18138915471613584	0.11400395676799341	1752	428.24999999999886	1323.7500000000011	27	69	0.02039660056657222	0.16112084063047327
DlIDD32	DlIDD34	0.02146151415736129	0.1992710339229673	0.10770011945468062	1752	428.58333333333223	1323.4166666666679	28	75	0.021157357849001933	0.17499513902391645
DlIDD33	DlIDD10	0.11765146710334447	0.5522513168855326	0.21303972214471073	1698	415.33333333333223	1282.6666666666679	139.66666666666666	162.33333333333331	0.10888773388773378	0.39085072231139745
DlIDD33	DlIDD9	0.025990019331395647	0.12029864785829339	0.21604581426393726	1083	260.91666666666697	822.083333333333	21	29	0.025544855549923983	0.11114659853082069
DlIDD33	DlIDD3	0.02528167870212954	0.14110974193738146	0.17916324099967867	1755	427.5833333333322	1327.4166666666679	33	55	0.024860317659614516	0.1286298967062954
DlIDD33	DlIDD12	0.14672451353290183	0.5990938738030304	0.24491072259093374	1701	412.83333333333223	1288.1666666666679	171.66666666666669	170.33333333333331	0.13326432914995462	0.41259588211546333
DlIDD33	DlIDD24	0.1436969983290172	0.609671919838125	0.2356956153846981	1701	413.74999999999886	1287.2500000000011	168.33333333333334	172.66666666666663	0.13076972874991896	0.41732124874118937
DlIDD33	DlIDD35	0.0222281070860838	0.18752663513688078	0.1185330663553948	1752	427.9166666666655	1324.0833333333344	29	71	0.021901944741645144	0.16592015579357397
DlIDD33	DlIDD34	0.02301235175463618	0.20556651895286981	0.11194601081858188	1752	428.24999999999886	1323.7500000000011	30	77	0.022662889518413578	0.1798015178050209
