# Supplementary material for: Genome-Wide Identification of the Dendrocalamus latiflorus IDD Gene Family and Its Functional Role in Bamboo Shoot Development
Source: Genes (Basel). 2025 Aug 30;16(9):1036. doi: 10.3390/genes16091036 (PMC12469270; doi:10.3390/genes16091036)
Supplement: Supplementary file 1 [file genes-16-01036-s001.zip › Table S4.xlsx]

## Sheet: cis-acting elements2
Table S4. Prediction of cis-regulatory elements in promoter regions of DlIDDs
Gene Name	Element Name	Starting Point	Ending Point	Element Length	Function Description
DlIDD1	ABRE	318	344	26	cis-acting element involved in the abscisic acid responsiveness
DlIDD1	ACE	431	456	25	core promoter element around -30 of transcription start
DlIDD1	ACE	645	671	26	core promoter element around -30 of transcription start
DlIDD1	ACE	1052	1078	26	core promoter element around -30 of transcription start
DlIDD1	ACE	1166	1192	26	core promoter element around -30 of transcription start
DlIDD1	ACE	1325	1349	24	core promoter element around -30 of transcription start
DlIDD1	AE-box	373	399	26	cis-acting regulatory element involved in light responsiveness
DlIDD1	AE-box	1094	1120	26	cis-acting regulatory element involved in light responsiveness
DlIDD1	ARE	620	646	26	cis-acting regulatory element essential for the anaerobic induction
DlIDD1	ARE	775	801	26	cis-acting regulatory element essential for the anaerobic induction
DlIDD1	ARE	901	927	26	cis-acting regulatory element essential for the anaerobic induction
DlIDD1	ARE	1122	1148	26	cis-acting regulatory element essential for the anaerobic induction
DlIDD1	CAAT-box	604	629	25	common cis-acting element in promoter and enhancer regions
DlIDD1	CAAT-box	614	639	25	common cis-acting element in promoter and enhancer regions
DlIDD1	CAAT-box	665	690	25	common cis-acting element in promoter and enhancer regions
DlIDD1	CAAT-box	1198	1223	25	common cis-acting element in promoter and enhancer regions
DlIDD1	CAAT-box	1277	1302	25	common cis-acting element in promoter and enhancer regions
DlIDD1	CGTCA-motif	53	78	25	cis-acting regulatory element involved in the MeJA-responsiveness
DlIDD1	GARE-motif	756	783	27	gibberellin-responsive element
DlIDD1	G-box	283	310	27	part of a light responsive element
DlIDD1	G-box	694	722	28	part of a light responsive element
DlIDD1	G-box	805	832	27	part of a light responsive element
DlIDD1	LREs	1430	1459	29	part of a conserved DNA module involved in light responsiveness
DlIDD1	O2-site	258	287	29	cis-acting regulatory element involved in zein metabolism regulation
DlIDD1	TCA-element	1237	1266	29	cis-acting element involved in salicylic acid responsiveness
DlIDD2	ABRE	821	850	29	cis-acting element involved in the abscisic acid responsiveness
DlIDD2	ACE	77	102	25	core promoter element around -30 of transcription start
DlIDD2	ACE	245	271	26	core promoter element around -30 of transcription start
DlIDD2	ACE	314	340	26	core promoter element around -30 of transcription start
DlIDD2	ACE	414	440	26	core promoter element around -30 of transcription start
DlIDD2	ACE	518	544	26	core promoter element around -30 of transcription start
DlIDD2	ACE	557	583	26	core promoter element around -30 of transcription start
DlIDD2	ACE	573	598	25	core promoter element around -30 of transcription start
DlIDD2	ACE	629	655	26	core promoter element around -30 of transcription start
DlIDD2	ACE	960	987	27	core promoter element around -30 of transcription start
DlIDD2	ACE	1069	1096	27	part of a light responsive element
DlIDD2	ACE	1408	1434	26	core promoter element around -30 of transcription start
DlIDD2	ARE	60	86	26	cis-acting regulatory element essential for the anaerobic induction
DlIDD2	AuxRR-core	442	468	26	auxin-responsive element
DlIDD2	CAAT-box	86	111	25	common cis-acting element in promoter and enhancer regions
DlIDD2	CAAT-box	208	233	25	common cis-acting element in promoter and enhancer regions
DlIDD2	CAAT-box	350	375	25	common cis-acting element in promoter and enhancer regions
DlIDD2	CAAT-box	496	521	25	common cis-acting element in promoter and enhancer regions
DlIDD2	CAAT-box	593	618	25	common cis-acting element in promoter and enhancer regions
DlIDD2	CAAT-box	876	901	25	common cis-acting element in promoter and enhancer regions
DlIDD2	CAAT-box	1039	1064	25	common cis-acting element in promoter and enhancer regions
DlIDD2	CAAT-box	1093	1118	25	common cis-acting element in promoter and enhancer regions
DlIDD2	CAAT-box	1103	1128	25	common cis-acting element in promoter and enhancer regions
DlIDD2	CAAT-box	1144	1169	25	common cis-acting element in promoter and enhancer regions
DlIDD2	CAAT-box	1256	1281	25	common cis-acting element in promoter and enhancer regions
DlIDD2	CAAT-box	1326	1351	25	common cis-acting element in promoter and enhancer regions
DlIDD2	CAAT-box	1370	1395	25	common cis-acting element in promoter and enhancer regions
DlIDD2	CAAT-box	1391	1416	25	common cis-acting element in promoter and enhancer regions
DlIDD2	G-box	534	560	26	cis-acting regulatory element
DlIDD2	G-box	1436	1464	28	part of a light responsive element
DlIDD2	LREs	773	801	28	part of a module for light response
DlIDD2	LREs	1120	1146	26	part of a conserved DNA module involved in light responsiveness
DlIDD2	LTR	1473	1499	26	cis-acting element involved in low-temperature responsiveness
DlIDD3	ABRE	1140	1165	25	cis-acting element involved in the abscisic acid responsiveness
DlIDD3	ACE	-9	16	25	core promoter element around -30 of transcription start
DlIDD3	ACE	76	102	26	core promoter element around -30 of transcription start
DlIDD3	ACE	195	221	26	core promoter element around -30 of transcription start
DlIDD3	ACE	276	302	26	core promoter element around -30 of transcription start
DlIDD3	ACE	518	542	24	core promoter element around -30 of transcription start
DlIDD3	ACE	593	619	26	core promoter element around -30 of transcription start
DlIDD3	ACE	688	712	24	core promoter element around -30 of transcription start
DlIDD3	ACE	1031	1055	24	core promoter element around -30 of transcription start
DlIDD3	ACE	1087	1111	24	core promoter element around -30 of transcription start
DlIDD3	ACE	1124	1148	24	core promoter element around -30 of transcription start
DlIDD3	ACE	1249	1278	29	core promoter element around -30 of transcription start
DlIDD3	ACE	1445	1471	26	core promoter element around -30 of transcription start
DlIDD3	ACE	1464	1491	27	core promoter element around -30 of transcription start
DlIDD3	AE-box	769	795	26	cis-acting regulatory element involved in light responsiveness
DlIDD3	AuxRR-core	443	469	26	auxin-responsive element
DlIDD3	AuxRR-core	610	636	26	auxin-responsive element
DlIDD3	CAAT-box	911	936	25	common cis-acting element in promoter and enhancer regions
DlIDD3	CAAT-box	1053	1078	25	common cis-acting element in promoter and enhancer regions
DlIDD3	CAAT-box	1337	1362	25	common cis-acting element in promoter and enhancer regions
DlIDD3	CAT-box	571	597	26	cis-acting regulatory element related to meristem expression
DlIDD3	CGTCA-motif	1061	1086	25	cis-acting regulatory element involved in the MeJA-responsiveness
DlIDD3	GARE-motif	350	377	27	gibberellin-responsive element
DlIDD3	G-box	556	582	26	light responsive element
DlIDD3	G-box	1165	1191	26	light responsive element
DlIDD3	I-box	1354	1380	26	cis-acting regulatory element involved in light responsiveness
DlIDD3	LREs	369	395	26	part of a conserved DNA module involved in light responsiveness
DlIDD3	LREs	744	770	26	part of a conserved DNA module involved in light responsiveness
DlIDD3	MBS	230	256	26	MYBHv1 binding site
DlIDD3	MBS	400	426	26	MYBHv1 binding site
DlIDD3	MBS	885	911	26	MYBHv1 binding site
DlIDD3	RY-element	930	958	28	cis-acting regulatory element involved in seed-specific regulation
DlIDD3	TCA-element	755	784	29	cis-acting element involved in salicylic acid responsiveness
DlIDD4	ABRE	830	860	30	cis-acting element involved in the abscisic acid responsiveness
DlIDD4	ACE	145	169	24	core promoter element around -30 of transcription start
DlIDD4	ACE	190	215	25	core promoter element around -30 of transcription start
DlIDD4	ACE	232	256	24	core promoter element around -30 of transcription start
DlIDD4	ACE	277	301	24	core promoter element around -30 of transcription start
DlIDD4	ACE	314	340	26	part of a conserved DNA module involved in light responsiveness
DlIDD4	ACE	435	459	24	core promoter element around -30 of transcription start
DlIDD4	ACE	527	551	24	core promoter element around -30 of transcription start
DlIDD4	ACE	649	675	26	core promoter element around -30 of transcription start
DlIDD4	AE-box	574	601	27	light responsive element
DlIDD4	ARE	789	815	26	cis-acting regulatory element essential for the anaerobic induction
DlIDD4	ARE	1425	1451	26	cis-acting regulatory element essential for the anaerobic induction
DlIDD4	CAAT-box	139	164	25	common cis-acting element in promoter and enhancer regions
DlIDD4	CAAT-box	328	353	25	common cis-acting element in promoter and enhancer regions
DlIDD4	CAAT-box	386	411	25	common cis-acting element in promoter and enhancer regions
DlIDD4	CAAT-box	986	1011	25	common cis-acting element in promoter and enhancer regions
DlIDD4	CAAT-box	1202	1227	25	common cis-acting element in promoter and enhancer regions
DlIDD4	CAT-box	260	286	26	cis-acting regulatory element related to meristem expression
DlIDD4	Circadian	1012	1041	29	cis-acting regulatory element involved in circadian control
DlIDD4	GARE-motif	943	970	27	gibberellin-responsive element
DlIDD4	G-box	455	482	27	part of a light responsive element
DlIDD4	G-box	812	838	26	cis-acting regulatory element involved in light responsiveness
DlIDD4	G-box	1003	1029	26	cis-acting regulatory element involved in light responsiveness
DlIDD4	G-box	1077	1103	26	cis-acting regulatory element
DlIDD4	G-box	1123	1153	30	part of a light response element
DlIDD4	GC-motif	1133	1159	26	enhancer-like element involved in anoxic specific inducibility
DlIDD4	LREs	8	36	28	part of a conserved DNA module involved in light responsiveness
DlIDD4	LTR	541	567	26	cis-acting element involved in low-temperature responsiveness
DlIDD4	MBS	691	717	26	MYBHv1 binding site
DlIDD4	MBS	973	999	26	MYBHv1 binding site
DlIDD4	MSA-like	404	433	29	cis-acting element involved in cell cycle regulation
DlIDD4	P-box	357	384	27	gibberellin-responsive element
DlIDD4	P-box	929	956	27	gibberellin-responsive element
DlIDD4	TCA-element	1269	1299	30	cis-acting element involved in salicylic acid responsiveness
DlIDD5	ABRE	1167	1196	29	cis-acting element involved in the abscisic acid responsiveness
DlIDD5	ACE	500	528	28	core promoter element around -30 of transcription start
DlIDD5	ACE	551	575	24	core promoter element around -30 of transcription start
DlIDD5	ACE	797	821	24	core promoter element around -30 of transcription start
DlIDD5	ACE	916	942	26	core promoter element around -30 of transcription start
DlIDD5	ACE	979	1003	24	core promoter element around -30 of transcription start
DlIDD5	ACE	1005	1033	28	core promoter element around -30 of transcription start
DlIDD5	ACE	1329	1355	26	part of a conserved DNA module involved in light responsiveness
DlIDD5	ACE	1458	1486	28	part of a light responsive element
DlIDD5	ARE	84	110	26	cis-acting regulatory element essential for the anaerobic induction
DlIDD5	ARE	540	566	26	cis-acting regulatory element essential for the anaerobic induction
DlIDD5	AuxRR-core	694	721	27	cis-acting regulatory element involved in auxin responsiveness
DlIDD5	CAAT-box	128	153	25	common cis-acting element in promoter and enhancer regions
DlIDD5	CAAT-box	273	298	25	common cis-acting element in promoter and enhancer regions
DlIDD5	CAAT-box	330	355	25	common cis-acting element in promoter and enhancer regions
DlIDD5	CAAT-box	341	366	25	common cis-acting element in promoter and enhancer regions
DlIDD5	CAAT-box	390	415	25	common cis-acting element in promoter and enhancer regions
DlIDD5	CAAT-box	403	428	25	common cis-acting element in promoter and enhancer regions
DlIDD5	CAAT-box	591	616	25	common cis-acting element in promoter and enhancer regions
DlIDD5	CAAT-box	725	750	25	common cis-acting element in promoter and enhancer regions
DlIDD5	CAAT-box	821	846	25	common cis-acting element in promoter and enhancer regions
DlIDD5	CAAT-box	1153	1178	25	common cis-acting element in promoter and enhancer regions
DlIDD5	CAAT-box	1354	1379	25	common cis-acting element in promoter and enhancer regions
DlIDD5	Circadian	886	915	29	cis-acting regulatory element involved in circadian control
DlIDD5	G-box	1055	1081	26	cis-acting regulatory element involved in light responsiveness
DlIDD5	GC-motif	561	587	26	enhancer-like element involved in anoxic specific inducibility
DlIDD5	LTR	1381	1407	26	cis-acting element involved in low-temperature responsiveness
DlIDD5	MBS	741	767	26	MYB binding site involved in drought-inducibility
DlIDD5	MBS	1449	1475	26	MYB binding site involved in drought-inducibility
DlIDD5	TGACG-motif	1136	1161	25	cis-acting regulatory element involved in the MeJA-responsiveness
DlIDD6	ABRE	461	486	25	cis-acting element involved in the abscisic acid responsiveness
DlIDD6	ACE	43	67	24	core promoter element around -30 of transcription start
DlIDD6	ACE	50	77	27	core promoter element around -30 of transcription start
DlIDD6	ACE	170	196	26	core promoter element around -30 of transcription start
DlIDD6	ACE	281	305	24	core promoter element around -30 of transcription start
DlIDD6	ACE	367	391	24	core promoter element around -30 of transcription start
DlIDD6	ACE	796	820	24	core promoter element around -30 of transcription start
DlIDD6	ACE	1128	1154	26	part of a conserved DNA module involved in light responsiveness
DlIDD6	ACE	1303	1327	24	core promoter element around -30 of transcription start
DlIDD6	ACE	1365	1391	26	core promoter element around -30 of transcription start
DlIDD6	ARE	560	586	26	cis-acting regulatory element essential for the anaerobic induction
DlIDD6	CAAT-box	140	165	25	common cis-acting element in promoter and enhancer regions
DlIDD6	CAAT-box	242	267	25	common cis-acting element in promoter and enhancer regions
DlIDD6	CAAT-box	476	501	25	common cis-acting element in promoter and enhancer regions
DlIDD6	CAAT-box	840	870	30	common cis-acting element in promoter and enhancer regions
DlIDD6	CAAT-box	1146	1171	25	common cis-acting element in promoter and enhancer regions
DlIDD6	CAT-box	344	370	26	cis-acting regulatory element related to meristem expression
DlIDD6	CGTCA-motif	1139	1164	25	cis-acting regulatory element involved in the MeJA-responsiveness
DlIDD6	GARE-motif	822	849	27	gibberellin-responsive element
DlIDD6	GARE-motif	1462	1489	27	cis-acting element involved in gibberellin-responsiveness
DlIDD6	GT1-motif	1351	1378	27	part of a light responsive element
DlIDD6	LTR	583	609	26	cis-acting element involved in low-temperature responsiveness
DlIDD6	MBS	315	342	27	MYB binding site involved in light responsiveness
DlIDD6	TCA-element	529	558	29	cis-acting element involved in salicylic acid responsiveness
DlIDD7	ACE	441	465	24	core promoter element around -30 of transcription start
DlIDD7	ACE	468	492	24	core promoter element around -30 of transcription start
DlIDD7	ACE	479	503	24	core promoter element around -30 of transcription start
DlIDD7	ACE	1106	1135	29	core promoter element around -30 of transcription start
DlIDD7	ACE	1198	1224	26	core promoter element around -30 of transcription start
DlIDD7	ACE	1314	1344	30	part of a light responsive element
DlIDD7	ACE	1375	1399	24	core promoter element around -30 of transcription start
DlIDD7	ACE	1413	1437	24	core promoter element around -30 of transcription start
DlIDD7	AE-box	866	892	26	light responsive element
DlIDD7	AE-box	921	947	26	light responsive element
DlIDD7	AE-box	1390	1416	26	light responsive element
DlIDD7	CAAT-box	42	67	25	common cis-acting element in promoter and enhancer regions
DlIDD7	CAAT-box	520	545	25	common cis-acting element in promoter and enhancer regions
DlIDD7	CAAT-box	1045	1070	25	common cis-acting element in promoter and enhancer regions
DlIDD7	CAAT-box	1420	1445	25	common cis-acting element in promoter and enhancer regions
DlIDD7	CAAT-box	1440	1467	27	common cis-acting element in promoter and enhancer regions
DlIDD7	CAT-box	804	830	26	cis-acting regulatory element related to meristem expression
DlIDD7	CGTCA-motif	90	115	25	cis-acting regulatory element involved in the MeJA-responsiveness
DlIDD7	GARE-motif	887	914	27	gibberellin-responsive element
DlIDD7	G-box	65	91	26	cis-acting regulatory element involved in light responsiveness
DlIDD7	G-box	105	134	29	part of a light responsive element
DlIDD7	G-box	834	864	30	part of a light responsive element
DlIDD7	GC-motif	52	78	26	enhancer-like element involved in anoxic specific inducibility
DlIDD7	I-box	395	424	29	cis-acting element involved in light responsiveness
DlIDD7	I-box	502	532	30	cis-acting regulatory element involved in light responsiveness
DlIDD7	TCA-element	992	1021	29	cis-acting element involved in salicylic acid responsiveness
DlIDD8	ABRE	1009	1034	25	cis-acting element involved in the abscisic acid responsiveness
DlIDD8	ACE	119	145	26	core promoter element around -30 of transcription start
DlIDD8	ACE	203	227	24	core promoter element around -30 of transcription start
DlIDD8	ACE	507	533	26	part of a conserved DNA module involved in light responsiveness
DlIDD8	ACE	538	562	24	core promoter element around -30 of transcription start
DlIDD8	ACE	959	988	29	part of a light responsive element
DlIDD8	ACE	1075	1101	26	part of a conserved DNA module involved in light responsiveness
DlIDD8	ACE	1172	1196	24	core promoter element around -30 of transcription start
DlIDD8	ACE	1263	1287	24	core promoter element around -30 of transcription start
DlIDD8	ACE	1327	1351	24	core promoter element around -30 of transcription start
DlIDD8	ARE	518	544	26	cis-acting regulatory element essential for the anaerobic induction
DlIDD8	AuxRR-core	161	188	27	cis-acting regulatory element involved in auxin responsiveness
DlIDD8	AuxRR-core	359	385	26	auxin-responsive element
DlIDD8	CAAT-box	7	32	25	common cis-acting element in promoter and enhancer regions
DlIDD8	CAAT-box	154	179	25	common cis-acting element in promoter and enhancer regions
DlIDD8	CAAT-box	172	197	25	common cis-acting element in promoter and enhancer regions
DlIDD8	CAAT-box	218	243	25	common cis-acting element in promoter and enhancer regions
DlIDD8	CAAT-box	234	259	25	common cis-acting element in promoter and enhancer regions
DlIDD8	CAAT-box	253	278	25	common cis-acting element in promoter and enhancer regions
DlIDD8	CAAT-box	274	299	25	common cis-acting element in promoter and enhancer regions
DlIDD8	CAAT-box	582	607	25	common cis-acting element in promoter and enhancer regions
DlIDD8	CAAT-box	618	643	25	common cis-acting element in promoter and enhancer regions
DlIDD8	CAAT-box	685	710	25	common cis-acting element in promoter and enhancer regions
DlIDD8	CAAT-box	923	948	25	common cis-acting element in promoter and enhancer regions
DlIDD8	CAAT-box	1159	1184	25	common cis-acting element in promoter and enhancer regions
DlIDD8	CAAT-box	1248	1273	25	common cis-acting element in promoter and enhancer regions
DlIDD8	CAT-box	1402	1428	26	cis-acting regulatory element related to meristem expression
DlIDD8	Circadian	306	335	29	cis-acting regulatory element involved in circadian control
DlIDD8	Circadian	1101	1130	29	cis-acting regulatory element involved in circadian control
DlIDD8	GARE-motif	1384	1411	27	gibberellin-responsive element
DlIDD8	G-box	1231	1257	26	light responsive element
DlIDD8	I-box	401	434	33	part of a light responsive module
DlIDD8	I-box	719	745	26	cis-acting regulatory element involved in light responsiveness
DlIDD8	I-box	986	1015	29	cis-acting element involved in light responsiveness
DlIDD8	MBS	317	348	31	protein binding site
DlIDD8	MBS	783	809	26	MYBHv1 binding site
DlIDD8	RY-element	421	448	27	cis-regulatory element involved in endosperm expression
DlIDD8	RY-element	791	819	28	cis-acting regulatory element involved in seed-specific regulation
DlIDD8	TGA-element	1107	1138	31	part of an auxin-responsive element
DlIDD9	ABRE	1141	1166	25	cis-acting element involved in the abscisic acid responsiveness
DlIDD9	ACE	-9	17	26	core promoter element around -30 of transcription start
DlIDD9	ACE	77	103	26	core promoter element around -30 of transcription start
DlIDD9	ACE	196	222	26	core promoter element around -30 of transcription start
DlIDD9	ACE	277	303	26	core promoter element around -30 of transcription start
DlIDD9	ACE	519	543	24	core promoter element around -30 of transcription start
DlIDD9	ACE	594	620	26	core promoter element around -30 of transcription start
DlIDD9	ACE	689	713	24	core promoter element around -30 of transcription start
DlIDD9	ACE	1087	1113	26	core promoter element around -30 of transcription start
DlIDD9	ACE	1125	1149	24	core promoter element around -30 of transcription start
DlIDD9	ACE	1249	1278	29	core promoter element around -30 of transcription start
DlIDD9	ACE	1445	1471	26	core promoter element around -30 of transcription start
DlIDD9	ACE	1464	1491	27	core promoter element around -30 of transcription start
DlIDD9	AuxRR-core	611	637	26	auxin-responsive element
DlIDD9	CAAT-box	912	937	25	common cis-acting element in promoter and enhancer regions
DlIDD9	CAAT-box	1054	1079	25	common cis-acting element in promoter and enhancer regions
DlIDD9	CAAT-box	1337	1362	25	common cis-acting element in promoter and enhancer regions
DlIDD9	CGTCA-motif	1062	1087	25	cis-acting regulatory element involved in the MeJA-responsiveness
DlIDD9	G-box	557	583	26	light responsive element
DlIDD9	G-box	1166	1192	26	light responsive element
DlIDD9	I-box	770	796	26	cis-acting regulatory element involved in light responsiveness
DlIDD9	I-box	1354	1380	26	cis-acting regulatory element involved in light responsiveness
DlIDD9	LREs	370	396	26	part of a conserved DNA module involved in light responsiveness
DlIDD9	LREs	581	607	26	part of a conserved DNA module involved in light responsiveness
DlIDD9	LREs	745	771	26	part of a conserved DNA module involved in light responsiveness
DlIDD9	MBS	231	257	26	MYBHv1 binding site
DlIDD9	MBS	401	427	26	MYBHv1 binding site
DlIDD9	MBS	886	912	26	MYBHv1 binding site
DlIDD9	P-box	351	378	27	gibberellin-responsive element
DlIDD9	P-box	987	1014	27	gibberellin-responsive element
DlIDD9	RY-element	931	959	28	cis-acting regulatory element involved in seed-specific regulation
DlIDD9	TGA-element	444	470	26	auxin-responsive element
DlIDD10	ACE	8	34	26	core promoter element around -30 of transcription start
DlIDD10	ACE	22	46	24	core promoter element around -30 of transcription start
DlIDD10	ACE	74	98	24	core promoter element around -30 of transcription start
DlIDD10	ACE	99	125	26	core promoter element around -30 of transcription start
DlIDD10	ACE	227	255	28	core promoter element around -30 of transcription start
DlIDD10	ACE	293	319	26	core promoter element around -30 of transcription start
DlIDD10	ACE	452	478	26	core promoter element around -30 of transcription start
DlIDD10	ACE	489	515	26	core promoter element around -30 of transcription start
DlIDD10	ACE	505	531	26	core promoter element around -30 of transcription start
DlIDD10	ACE	517	543	26	core promoter element around -30 of transcription start
DlIDD10	ACE	858	884	26	core promoter element around -30 of transcription start
DlIDD10	ACE	1209	1233	24	core promoter element around -30 of transcription start
DlIDD10	ACE	1252	1278	26	core promoter element around -30 of transcription start
DlIDD10	ACE	1270	1294	24	core promoter element around -30 of transcription start
DlIDD10	AuxRR-core	559	585	26	auxin-responsive element
DlIDD10	CAAT-box	87	112	25	common cis-acting element in promoter and enhancer regions
DlIDD10	CAAT-box	477	502	25	common cis-acting element in promoter and enhancer regions
DlIDD10	CAAT-box	877	902	25	common cis-acting element in promoter and enhancer regions
DlIDD10	CAAT-box	885	910	25	common cis-acting element in promoter and enhancer regions
DlIDD10	CAAT-box	1073	1098	25	common cis-acting element in promoter and enhancer regions
DlIDD10	CGTCA-motif	1089	1114	25	cis-acting regulatory element involved in the MeJA-responsiveness
DlIDD10	G-box	136	162	26	light responsive element
DlIDD10	G-box	183	209	26	cis-acting regulatory element involved in light responsiveness
DlIDD10	G-box	389	415	26	light responsive element
DlIDD10	G-box	633	659	26	cis-acting regulatory element involved in light responsiveness
DlIDD10	G-box	1015	1042	27	light responsive element
DlIDD10	GT1-motif	1473	1500	27	part of a light responsive element
DlIDD10	I-box	153	179	26	cis-acting regulatory element involved in light responsiveness
DlIDD10	I-box	745	771	26	cis-acting regulatory element involved in light responsiveness
DlIDD10	I-box	766	799	33	part of a light responsive module
DlIDD10	LREs	128	154	26	part of a conserved DNA module involved in light responsiveness
DlIDD10	LREs	1173	1201	28	part of a module for light response
DlIDD10	MBS	691	721.5	30.5	MYB binding site involved in flavonoid biosynthetic genes regulation
DlIDD10	MBS	1131	1157	26	MYB binding site involved in drought-inducibility
DlIDD10	RY-element	305	333	28	cis-acting regulatory element involved in seed-specific regulation
DlIDD10	TC-rich repeats	1343	1372	29	cis-acting element involved in defense and stress responsiveness
DlIDD11	ABRE	242	267	25	cis-acting element involved in the abscisic acid responsiveness
DlIDD11	ACE	42	68	26	core promoter element around -30 of transcription start
DlIDD11	ACE	63	90	27	core promoter element around -30 of transcription start
DlIDD11	ACE	285	309	24	core promoter element around -30 of transcription start
DlIDD11	ACE	306	332	26	core promoter element around -30 of transcription start
DlIDD11	ACE	867	895	28	core promoter element around -30 of transcription start
DlIDD11	ACE	891	917	26	core promoter element around -30 of transcription start
DlIDD11	ACE	972	998	26	core promoter element around -30 of transcription start
DlIDD11	ACE	1268	1294	26	core promoter element around -30 of transcription start
DlIDD11	ACE	1278	1304	26	core promoter element around -30 of transcription start
DlIDD11	ACE	1304	1330	26	core promoter element around -30 of transcription start
DlIDD11	ACE	1315	1339	24	core promoter element around -30 of transcription start
DlIDD11	ACE	1436	1462	26	core promoter element around -30 of transcription start
DlIDD11	AE-box	1024	1050	26	cis-acting regulatory element
DlIDD11	CAAT-box	154	179	25	common cis-acting element in promoter and enhancer regions
DlIDD11	CAAT-box	260	285	25	common cis-acting element in promoter and enhancer regions
DlIDD11	CAAT-box	422	447	25	common cis-acting element in promoter and enhancer regions
DlIDD11	CAAT-box	531	556	25	common cis-acting element in promoter and enhancer regions
DlIDD11	CAAT-box	631	656	25	common cis-acting element in promoter and enhancer regions
DlIDD11	CAAT-box	652	677	25	common cis-acting element in promoter and enhancer regions
DlIDD11	CAAT-box	733	758	25	common cis-acting element in promoter and enhancer regions
DlIDD11	CAAT-box	903	928	25	common cis-acting element in promoter and enhancer regions
DlIDD11	CAAT-box	985	1010	25	common cis-acting element in promoter and enhancer regions
DlIDD11	CAAT-box	1006	1031	25	common cis-acting element in promoter and enhancer regions
DlIDD11	CAAT-box	1404	1429	25	common cis-acting element in promoter and enhancer regions
DlIDD11	G-box	124	153.5	29.5	part of a light responsive element
DlIDD11	G-box	142	170	28	part of a light responsive element
DlIDD11	G-box	403	429	26	cis-acting regulatory element
DlIDD11	G-box	556	582	26	cis-acting regulatory element
DlIDD11	G-box	768	794	26	cis-acting regulatory element involved in light responsiveness
DlIDD11	GC-motif	478	504	26	enhancer-like element involved in anoxic specific inducibility
DlIDD11	GC-motif	1164	1190	26	enhancer-like element involved in anoxic specific inducibility
DlIDD11	GT1-motif	624	653	29	cis-acting element involved in light responsiveness
DlIDD11	GT1-motif	1185	1215	30	part of a light responsive element
DlIDD11	LTR	1387	1413	26	cis-acting element involved in low-temperature responsiveness
DlIDD11	MBS	1234	1261	27	MYB binding site involved in light responsiveness
DlIDD11	TATC-box	1345	1372	27	gibberellin-responsive element
DlIDD11	TC-rich repeats	1031	1060	29	cis-acting element involved in defense and stress responsiveness
DlIDD11	TGACG-motif	718	743	25	cis-acting regulatory element involved in the MeJA-responsiveness
DlIDD12	ACE	332	359	27	core promoter element around -30 of transcription start
DlIDD12	ACE	397	423	26	core promoter element around -30 of transcription start
DlIDD12	ACE	722	749	27	core promoter element around -30 of transcription start
DlIDD12	ACE	756	782	26	core promoter element around -30 of transcription start
DlIDD12	ACE	789	815	26	core promoter element around -30 of transcription start
DlIDD12	ACE	952	976	24	core promoter element around -30 of transcription start
DlIDD12	ACE	1256	1283	27	part of a light responsive element
DlIDD12	ACE	1329	1353	24	core promoter element around -30 of transcription start
DlIDD12	ACE	1367	1393	26	part of a conserved DNA module involved in light responsiveness
DlIDD12	ACE	1389	1413	24	core promoter element around -30 of transcription start
DlIDD12	CAAT-box	100	125	25	common cis-acting element in promoter and enhancer regions
DlIDD12	CAAT-box	143	168	25	common cis-acting element in promoter and enhancer regions
DlIDD12	CAAT-box	185	210	25	common cis-acting element in promoter and enhancer regions
DlIDD12	CAAT-box	306	331	25	common cis-acting element in promoter and enhancer regions
DlIDD12	CAAT-box	1211	1236	25	common cis-acting element in promoter and enhancer regions
DlIDD12	CAT-box	293	319	26	cis-acting regulatory element related to meristem expression
DlIDD12	LREs	340	366	26	part of a conserved DNA module involved in light responsiveness
DlIDD12	LREs	506	535	29	part of a conserved DNA module involved in light responsiveness
DlIDD12	LREs	1281	1309	28	part of a module for light response
DlIDD12	TCA-element	622	653	31	cis-acting element involved in salicylic acid responsiveness
DlIDD12	TGACG-motif	645	670	25	cis-acting regulatory element involved in the MeJA-responsiveness
DlIDD12	TGA-element	281	307	26	auxin-responsive element
DlIDD13	ACE	295	323	28	part of a conserved DNA module involved in light responsiveness
DlIDD13	ACE	612	638	26	core promoter element around -30 of transcription start
DlIDD13	ACE	680	706	26	core promoter element around -30 of transcription start
DlIDD13	ACE	820	846	26	core promoter element around -30 of transcription start
DlIDD13	ACE	895	921	26	core promoter element around -30 of transcription start
DlIDD13	ACE	918	943	25	core promoter element around -30 of transcription start
DlIDD13	ACE	1296	1324	28	part of a light responsive element
DlIDD13	AE-box	1108	1135	27	light responsive element
DlIDD13	ARE	1044	1070	26	cis-acting regulatory element essential for the anaerobic induction
DlIDD13	AuxRR-core	906	933	27	cis-acting regulatory element involved in auxin responsiveness
DlIDD13	CAAT-box	426	451	25	common cis-acting element in promoter and enhancer regions
DlIDD13	CAAT-box	697	722	25	common cis-acting element in promoter and enhancer regions
DlIDD13	CAAT-box	748	773	25	common cis-acting element in promoter and enhancer regions
DlIDD13	CAAT-box	859	884	25	common cis-acting element in promoter and enhancer regions
DlIDD13	CAAT-box	957	982	25	common cis-acting element in promoter and enhancer regions
DlIDD13	CAAT-box	975	1000	25	common cis-acting element in promoter and enhancer regions
DlIDD13	CAAT-box	1017	1042	25	common cis-acting element in promoter and enhancer regions
DlIDD13	CAAT-box	1077	1102	25	common cis-acting element in promoter and enhancer regions
DlIDD13	CAAT-box	1091	1116	25	common cis-acting element in promoter and enhancer regions
DlIDD13	CAAT-box	1190	1215	25	common cis-acting element in promoter and enhancer regions
DlIDD13	CAAT-box	1234	1259	25	common cis-acting element in promoter and enhancer regions
DlIDD13	CAAT-box	1374	1399	25	common cis-acting element in promoter and enhancer regions
DlIDD13	Circadian	61	90	29	cis-acting regulatory element involved in circadian control
DlIDD13	GT1-motif	100	126	26	cis-acting regulatory element involved in light responsiveness
DlIDD13	RY-element	1	28	27	cis-regulatory element involved in endosperm expression
DlIDD13	TC-rich repeats	1127	1156	29	cis-acting element involved in defense and stress responsiveness
DlIDD14	ACE	28	58	30	core promoter element around -30 of transcription start
DlIDD14	ACE	468	493	25	core promoter element around -30 of transcription start
DlIDD14	ACE	533	559	26	core promoter element around -30 of transcription start
DlIDD14	ACE	553	579	26	core promoter element around -30 of transcription start
DlIDD14	ACE	573	598	25	core promoter element around -30 of transcription start
DlIDD14	ACE	600	628	28	core promoter element around -30 of transcription start
DlIDD14	ACE	723	749	26	core promoter element around -30 of transcription start
DlIDD14	ACE	733	757	24	core promoter element around -30 of transcription start
DlIDD14	ACE	846	875	29	core promoter element around -30 of transcription start
DlIDD14	ACE	890	919	29	core promoter element around -30 of transcription start
DlIDD14	ACE	1158	1185	27	part of a light responsive element
DlIDD14	ACE	1197	1221	24	core promoter element around -30 of transcription start
DlIDD14	ACE	1356	1383	27	core promoter element around -30 of transcription start
DlIDD14	AE-box	53	79	26	cis-acting regulatory element
DlIDD14	AE-box	793	819	26	light responsive element
DlIDD14	AE-box	1174	1200	26	cis-acting regulatory element involved in light responsiveness
DlIDD14	AE-box	1481	1507	26	cis-acting regulatory element involved in light responsiveness
DlIDD14	ARE	135	161	26	cis-acting regulatory element essential for the anaerobic induction
DlIDD14	ARE	650	676	26	cis-acting regulatory element essential for the anaerobic induction
DlIDD14	ARE	1013	1039	26	cis-acting regulatory element essential for the anaerobic induction
DlIDD14	AuxRR-core	828	854	26	auxin-responsive element
DlIDD14	CAAT-box	126	151	25	common cis-acting element in promoter and enhancer regions
DlIDD14	CAAT-box	1094	1119	25	common cis-acting element in promoter and enhancer regions
DlIDD14	G-box	814	840	26	light responsive element
DlIDD14	GT1-motif	203	232	29	cis-acting element involved in light responsiveness
DlIDD14	GT1-motif	217	243	26	cis-acting regulatory element involved in light responsiveness
DlIDD14	LREs	502	530	28	part of a conserved DNA module involved in light responsiveness
DlIDD14	LTR	1448	1474	26	cis-acting element involved in low-temperature responsiveness
DlIDD14	MBS	934	964.5	30.5	MYB binding site involved in flavonoid biosynthetic genes regulation
DlIDD14	P-box	1365	1392	27	gibberellin-responsive element
DlIDD14	TC-rich repeats	1145	1174	29	cis-acting element involved in defense and stress responsiveness
DlIDD14	TGACG-motif	236	261	25	cis-acting regulatory element involved in the MeJA-responsiveness
DlIDD14	TGA-element	40	67	27	cis-acting regulatory element involved in auxin responsiveness
DlIDD14	WUN-motif	667	696	29	wound-responsive element
DlIDD15	ABRE	341	370	29	cis-acting element involved in the abscisic acid responsiveness
DlIDD15	ACE	630	656	26	core promoter element around -30 of transcription start
DlIDD15	ACE	838	864	26	core promoter element around -30 of transcription start
DlIDD15	ACE	903	927	24	core promoter element around -30 of transcription start
DlIDD15	ACE	1172	1196	24	core promoter element around -30 of transcription start
DlIDD15	ACE	1203	1227	24	core promoter element around -30 of transcription start
DlIDD15	ACE	1281	1307	26	core promoter element around -30 of transcription start
DlIDD15	ARE	1008	1034	26	cis-acting regulatory element essential for the anaerobic induction
DlIDD15	ARE	1137	1163	26	cis-acting regulatory element essential for the anaerobic induction
DlIDD15	CAAT-box	480	505	25	common cis-acting element in promoter and enhancer regions
DlIDD15	CAAT-box	582	607	25	common cis-acting element in promoter and enhancer regions
DlIDD15	CAAT-box	700	725	25	common cis-acting element in promoter and enhancer regions
DlIDD15	CAAT-box	923	948	25	common cis-acting element in promoter and enhancer regions
DlIDD15	CAAT-box	1160	1185	25	common cis-acting element in promoter and enhancer regions
DlIDD15	CAT-box	725	751	26	cis-acting regulatory element related to meristem expression
DlIDD15	CAT-box	771	797	26	cis-acting regulatory element related to meristem expression
DlIDD15	CGTCA-motif	561	586	25	cis-acting regulatory element involved in the MeJA-responsiveness
DlIDD15	GARE-motif	1122	1149	27	gibberellin-responsive element
DlIDD15	GC-motif	218	244	26	enhancer-like element involved in anoxic specific inducibility
DlIDD15	GT1-motif	82	108	26	light responsive element
DlIDD15	GT1-motif	125	151	26	cis-acting regulatory element involved in light responsiveness
DlIDD15	GT1-motif	176	202	26	cis-acting regulatory element involved in light responsiveness
DlIDD15	GT1-motif	380	406	26	cis-acting regulatory element involved in light responsiveness
DlIDD15	GT1-motif	407	433	26	cis-acting regulatory element involved in light responsiveness
DlIDD15	GT1-motif	507	533	26	cis-acting regulatory element involved in light responsiveness
DlIDD15	I-box	262	288	26	cis-acting regulatory element
DlIDD15	I-box	307	333	26	cis-acting regulatory element
DlIDD15	I-box	1114	1140	26	cis-acting regulatory element
DlIDD15	LREs	948	976	28	part of a conserved DNA module involved in light responsiveness
DlIDD15	LREs	1094	1120	26	part of a conserved DNA module involved in light responsiveness
DlIDD15	LTR	1320	1346	26	cis-acting element involved in low-temperature responsiveness
DlIDD15	MBS	448	474	26	MYBHv1 binding site
DlIDD15	MBS	1022	1048	26	MYB binding site involved in drought-inducibility
DlIDD15	MBS	1387	1413	26	MYB binding site involved in drought-inducibility
DlIDD15	RY-element	887	915	28	cis-acting regulatory element involved in seed-specific regulation
DlIDD16	ACE	61	85	24	core promoter element around -30 of transcription start
DlIDD16	ACE	73	101	28	core promoter element around -30 of transcription start
DlIDD16	ACE	129	153	24	core promoter element around -30 of transcription start
DlIDD16	ACE	141	168	27	core promoter element around -30 of transcription start
DlIDD16	ACE	210	235	25	core promoter element around -30 of transcription start
DlIDD16	ACE	315	345	30	core promoter element around -30 of transcription start
DlIDD16	ACE	428	453	25	core promoter element around -30 of transcription start
DlIDD16	ACE	494	518	24	core promoter element around -30 of transcription start
DlIDD16	ACE	518	542	24	core promoter element around -30 of transcription start
DlIDD16	ACE	539	566	27	core promoter element around -30 of transcription start
DlIDD16	ACE	596	624	28	part of a light responsive element
DlIDD16	ACE	664	690	26	part of a light responsive element
DlIDD16	ACE	729	758	29	core promoter element around -30 of transcription start
DlIDD16	ACE	849	875	26	core promoter element around -30 of transcription start
DlIDD16	ACE	1004	1030	26	core promoter element around -30 of transcription start
DlIDD16	ACE	1098	1124	26	core promoter element around -30 of transcription start
DlIDD16	ACE	1189	1215	26	core promoter element around -30 of transcription start
DlIDD16	ARE	52	78	26	cis-acting regulatory element essential for the anaerobic induction
DlIDD16	ARE	693	719	26	cis-acting regulatory element essential for the anaerobic induction
DlIDD16	ARE	1113	1139	26	cis-acting regulatory element essential for the anaerobic induction
DlIDD16	AT-rich element	313	343	30	binding site of AT-rich DNA binding protein (ATBP-1)
DlIDD16	CAAT-box	342	367	25	common cis-acting element in promoter and enhancer regions
DlIDD16	CAAT-box	504	529	25	common cis-acting element in promoter and enhancer regions
DlIDD16	CAAT-box	559	584	25	common cis-acting element in promoter and enhancer regions
DlIDD16	CAAT-box	915	940	25	common cis-acting element in promoter and enhancer regions
DlIDD16	CAAT-box	989	1014	25	common cis-acting element in promoter and enhancer regions
DlIDD16	CGTCA-motif	-9	16	25	cis-acting regulatory element involved in the MeJA-responsiveness
DlIDD16	CGTCA-motif	1304	1329	25	cis-acting regulatory element involved in the MeJA-responsiveness
DlIDD16	GT1-motif	161	187	26	cis-acting regulatory element involved in light responsiveness
DlIDD16	GT1-motif	475	501	26	cis-acting regulatory element involved in light responsiveness
DlIDD16	GT1-motif	974	1001	27	part of a light responsive element
DlIDD16	GT1-motif	1210	1236	26	cis-acting regulatory element involved in light responsiveness
DlIDD16	I-box	1219	1245	26	cis-acting regulatory element
DlIDD16	RY-element	382	410	28	cis-acting regulatory element involved in seed-specific regulation
DlIDD16	RY-element	702	730	28	cis-acting regulatory element involved in seed-specific regulation
DlIDD16	TGACG-motif	464	489	25	cis-acting regulatory element involved in the MeJA-responsiveness
DlIDD17	ABRE	201	226	25	cis-acting element involved in the abscisic acid responsiveness
DlIDD17	ABRE	394	423	29	cis-acting element involved in the abscisic acid responsiveness
DlIDD17	ABRE	1326	1352	26	cis-acting element involved in the abscisic acid responsiveness
DlIDD17	ABRE	1399	1424	25	cis-acting element involved in the abscisic acid responsiveness
DlIDD17	ACE	10	36	26	core promoter element around -30 of transcription start
DlIDD17	ACE	37	63	26	core promoter element around -30 of transcription start
DlIDD17	ACE	64	90	26	core promoter element around -30 of transcription start
DlIDD17	ACE	95	119	24	core promoter element around -30 of transcription start
DlIDD17	ACE	144	168	24	core promoter element around -30 of transcription start
DlIDD17	ACE	241	265	24	core promoter element around -30 of transcription start
DlIDD17	ACE	255	284	29	part of a light responsive element
DlIDD17	ACE	543	567	24	core promoter element around -30 of transcription start
DlIDD17	ACE	611	635	24	core promoter element around -30 of transcription start
DlIDD17	ACE	995	1024	29	core promoter element around -30 of transcription start
DlIDD17	ACE	1113	1140	27	core promoter element around -30 of transcription start
DlIDD17	ACE	1130	1159	29	core promoter element around -30 of transcription start
DlIDD17	CAAT-box	664	689	25	common cis-acting element in promoter and enhancer regions
DlIDD17	CAAT-box	702	727	25	common cis-acting element in promoter and enhancer regions
DlIDD17	CAAT-box	781	806	25	common cis-acting element in promoter and enhancer regions
DlIDD17	CAAT-box	913	938	25	common cis-acting element in promoter and enhancer regions
DlIDD17	CAAT-box	921	946	25	common cis-acting element in promoter and enhancer regions
DlIDD17	CAAT-box	1088	1113	25	common cis-acting element in promoter and enhancer regions
DlIDD17	CAAT-box	1246	1271	25	common cis-acting element in promoter and enhancer regions
DlIDD17	CAAT-box	1408	1433	25	common cis-acting element in promoter and enhancer regions
DlIDD17	CAAT-box	1476	1501	25	common cis-acting element in promoter and enhancer regions
DlIDD17	CAT-box	304	330	26	cis-acting regulatory element related to meristem expression
DlIDD17	G-box	327	357	30	part of a light responsive element
DlIDD17	GC-motif	1287	1313	26	enhancer-like element involved in anoxic specific inducibility
DlIDD17	GT1-motif	678	708	30	part of a light responsive element
DlIDD17	GT1-motif	1037	1066.5	29.5	part of a light responsive element
DlIDD17	MBS	691	717	26	MYB binding site involved in drought-inducibility
DlIDD17	TCA-element	1119	1148	29	cis-acting element involved in salicylic acid responsiveness
DlIDD18	ACE	95	121	26	core promoter element around -30 of transcription start
DlIDD18	ACE	116	143	27	core promoter element around -30 of transcription start
DlIDD18	ACE	632	658	26	core promoter element around -30 of transcription start
DlIDD18	ACE	813	839	26	part of a conserved DNA module involved in light responsiveness
DlIDD18	ACE	857	883	26	core promoter element around -30 of transcription start
DlIDD18	ACE	937	963	26	core promoter element around -30 of transcription start
DlIDD18	ACE	949	973	24	core promoter element around -30 of transcription start
DlIDD18	ACE	1050	1074	24	core promoter element around -30 of transcription start
DlIDD18	ACE	1147	1173	26	part of a conserved DNA module involved in light responsiveness
DlIDD18	ACE	1419	1445	26	core promoter element around -30 of transcription start
DlIDD18	CAAT-box	59	84	25	common cis-acting element in promoter and enhancer regions
DlIDD18	CAAT-box	70	95	25	common cis-acting element in promoter and enhancer regions
DlIDD18	CAAT-box	144	169	25	common cis-acting element in promoter and enhancer regions
DlIDD18	CAAT-box	247	272	25	common cis-acting element in promoter and enhancer regions
DlIDD18	CAAT-box	549	574	25	common cis-acting element in promoter and enhancer regions
DlIDD18	CAAT-box	795	820	25	common cis-acting element in promoter and enhancer regions
DlIDD18	CAAT-box	1165	1190	25	common cis-acting element in promoter and enhancer regions
DlIDD18	CAAT-box	1246	1271	25	common cis-acting element in promoter and enhancer regions
DlIDD18	CAAT-box	1486	1511	25	common cis-acting element in promoter and enhancer regions
DlIDD18	Circadian	1319	1348	29	cis-acting regulatory element involved in circadian control
DlIDD18	GC-motif	709	735	26	enhancer-like element involved in anoxic specific inducibility
DlIDD18	GT1-motif	0	26	26	cis-acting regulatory element involved in light responsiveness
DlIDD18	LREs	9	37	28	part of a module for light response
DlIDD18	LREs	1127	1153	26	part of a conserved DNA module involved in light responsiveness
DlIDD18	LTR	337	363	26	cis-acting element involved in low-temperature responsiveness
DlIDD18	LTR	1006	1032	26	cis-acting element involved in low-temperature responsiveness
DlIDD18	MBS	165	191	26	MYB binding site involved in drought-inducibility
DlIDD18	O2-site	363	391	28	cis-acting regulatory element involved in zein metabolism regulation
DlIDD18	O2-site	699	728	29	cis-acting regulatory element involved in zein metabolism regulation
DlIDD18	P-box	398	425	27	gibberellin-responsive element
DlIDD18	TCA-element	292	321	29	cis-acting element involved in salicylic acid responsiveness
DlIDD19	ACE	9	36	27	core promoter element around -30 of transcription start
DlIDD19	ACE	39	66	27	core promoter element around -30 of transcription start
DlIDD19	ACE	736	760	24	core promoter element around -30 of transcription start
DlIDD19	ACE	953	977	24	core promoter element around -30 of transcription start
DlIDD19	ACE	979	1007	28	core promoter element around -30 of transcription start
DlIDD19	ACE	993	1021	28	part of a light responsive element
DlIDD19	ACE	1260	1287	27	core promoter element around -30 of transcription start
DlIDD19	AE-box	1182	1208	26	cis-acting regulatory element involved in light responsiveness
DlIDD19	AE-box	1205	1231	26	cis-acting regulatory element involved in light responsiveness
DlIDD19	ARE	560	586	26	cis-acting regulatory element essential for the anaerobic induction
DlIDD19	ARE	859	885	26	cis-acting regulatory element essential for the anaerobic induction
DlIDD19	CAAT-box	84	109	25	common cis-acting element in promoter and enhancer regions
DlIDD19	CAAT-box	624	649	25	common cis-acting element in promoter and enhancer regions
DlIDD19	CAAT-box	1022	1047	25	common cis-acting element in promoter and enhancer regions
DlIDD19	CAAT-box	1160	1185	25	common cis-acting element in promoter and enhancer regions
DlIDD19	CAAT-box	1303	1328	25	common cis-acting element in promoter and enhancer regions
DlIDD19	CGTCA-motif	819	844	25	cis-acting regulatory element involved in the MeJA-responsiveness
DlIDD19	G-box	140	166	26	light responsive element
DlIDD19	G-box	226	252	26	light responsive element
DlIDD19	G-box	273	299	26	light responsive element
DlIDD19	G-box	297	323	26	light responsive element
DlIDD19	G-box	321	347	26	light responsive element
DlIDD19	G-box	1371	1397	26	cis-acting regulatory element involved in light responsiveness
DlIDD19	GC-motif	131	157	26	enhancer-like element involved in anoxic specific inducibility
DlIDD19	GC-motif	443	469	26	enhancer-like element involved in anoxic specific inducibility
DlIDD19	GT1-motif	354	380	26	light responsive element
DlIDD19	GT1-motif	548	574	26	cis-acting regulatory element involved in light responsiveness
DlIDD19	GT1-motif	1107	1133	26	cis-acting regulatory element involved in light responsiveness
DlIDD19	I-box	1333	1359	26	cis-acting regulatory element
DlIDD19	I-box	1410	1436	26	light responsive element
DlIDD19	TC-rich repeats	121	150	29	cis-acting element involved in defense and stress responsiveness
DlIDD19	TGACG-motif	196	221	25	cis-acting regulatory element involved in the MeJA-responsiveness
DlIDD19	TGACG-motif	422	447	25	cis-acting regulatory element involved in the MeJA-responsiveness
DlIDD19	TGACG-motif	1216	1241	25	cis-acting regulatory element involved in the MeJA-responsiveness
DlIDD19	TGA-element	100	126	26	auxin-responsive element
DlIDD20	ABRE	376	401	25	cis-acting element involved in the abscisic acid responsiveness
DlIDD20	ACE	30	57	27	core promoter element around -30 of transcription start
DlIDD20	ACE	558	585	27	part of a light responsive element
DlIDD20	ACE	784	810	26	core promoter element around -30 of transcription start
DlIDD20	ACE	868	894	26	core promoter element around -30 of transcription start
DlIDD20	ACE	882	906	24	core promoter element around -30 of transcription start
DlIDD20	ACE	1144	1168	24	core promoter element around -30 of transcription start
DlIDD20	ACE	1218	1242	24	core promoter element around -30 of transcription start
DlIDD20	ACE	1261	1287	26	core promoter element around -30 of transcription start
DlIDD20	AT-rich element	114	144	30	binding site of AT-rich DNA binding protein (ATBP-1)
DlIDD20	CAAT-box	163	188	25	common cis-acting element in promoter and enhancer regions
DlIDD20	CAAT-box	471	496	25	common cis-acting element in promoter and enhancer regions
DlIDD20	CAAT-box	732	757	25	common cis-acting element in promoter and enhancer regions
DlIDD20	CGTCA-motif	1050	1075	25	cis-acting regulatory element involved in the MeJA-responsiveness
DlIDD20	GARE-motif	318	345	27	gibberellin-responsive element
DlIDD20	G-box	1356	1383	27	part of a light responsive element
DlIDD20	I-box	1458	1484	26	light responsive element
DlIDD20	MBS	79	105	26	MYB binding site involved in drought-inducibility
DlIDD20	O2-site	283	311	28	cis-acting regulatory element involved in zein metabolism regulation
DlIDD20	O2-site	513	542	29	cis-acting regulatory element involved in zein metabolism regulation
DlIDD20	TCA-element	210	239	29	cis-acting element involved in salicylic acid responsiveness
DlIDD20	TCA-element	615	644	29	cis-acting element involved in salicylic acid responsiveness
DlIDD21	ABRE	743	772	29	cis-acting element involved in the abscisic acid responsiveness
DlIDD21	ACE	1092	1118	26	core promoter element around -30 of transcription start
DlIDD21	ACE	1133	1162	29	core promoter element around -30 of transcription start
DlIDD21	ACE	1408	1434	26	core promoter element around -30 of transcription start
DlIDD21	ARE	246	272	26	cis-acting regulatory element essential for the anaerobic induction
DlIDD21	CAAT-box	-8	17	25	common cis-acting element in promoter and enhancer regions
DlIDD21	CAAT-box	277	302	25	common cis-acting element in promoter and enhancer regions
DlIDD21	CAAT-box	616	641	25	common cis-acting element in promoter and enhancer regions
DlIDD21	CAAT-box	672	697	25	common cis-acting element in promoter and enhancer regions
DlIDD21	CAAT-box	685	710	25	common cis-acting element in promoter and enhancer regions
DlIDD21	CAAT-box	758	783	25	common cis-acting element in promoter and enhancer regions
DlIDD21	CAAT-box	765	790	25	common cis-acting element in promoter and enhancer regions
DlIDD21	CAAT-box	862	887	25	common cis-acting element in promoter and enhancer regions
DlIDD21	CAAT-box	890	915	25	common cis-acting element in promoter and enhancer regions
DlIDD21	CAAT-box	972	997	25	common cis-acting element in promoter and enhancer regions
DlIDD21	CAAT-box	1023	1048	25	common cis-acting element in promoter and enhancer regions
DlIDD21	CAAT-box	1084	1109	25	common cis-acting element in promoter and enhancer regions
DlIDD21	CAAT-box	1259	1284	25	common cis-acting element in promoter and enhancer regions
DlIDD21	CAAT-box	1326	1351	25	common cis-acting element in promoter and enhancer regions
DlIDD21	CAAT-box	1370	1395	25	common cis-acting element in promoter and enhancer regions
DlIDD21	CAAT-box	1391	1416	25	common cis-acting element in promoter and enhancer regions
DlIDD21	GT1-motif	1436	1464	28	part of a light responsive element
DlIDD21	LREs	257	286	29	part of a conserved DNA module involved in light responsiveness
DlIDD21	LTR	1473	1499	26	cis-acting element involved in low-temperature responsiveness
DlIDD22	ACE	436	461	25	core promoter element around -30 of transcription start
DlIDD22	ACE	650	676	26	core promoter element around -30 of transcription start
DlIDD22	ACE	699	727	28	part of a light responsive element
DlIDD22	ACE	1019	1045	26	core promoter element around -30 of transcription start
DlIDD22	ACE	1095	1121	26	core promoter element around -30 of transcription start
DlIDD22	ACE	1166	1192	26	core promoter element around -30 of transcription start
DlIDD22	ACE	1430	1459	29	part of a conserved DNA module involved in light responsiveness
DlIDD22	ARE	625	651	26	cis-acting regulatory element essential for the anaerobic induction
DlIDD22	ARE	784	810	26	cis-acting regulatory element essential for the anaerobic induction
DlIDD22	ARE	910	936	26	cis-acting regulatory element essential for the anaerobic induction
DlIDD22	ARE	1129	1155	26	cis-acting regulatory element essential for the anaerobic induction
DlIDD22	CAAT-box	609	634	25	common cis-acting element in promoter and enhancer regions
DlIDD22	CAAT-box	619	644	25	common cis-acting element in promoter and enhancer regions
DlIDD22	CAAT-box	670	695	25	common cis-acting element in promoter and enhancer regions
DlIDD22	CAAT-box	1198	1223	25	common cis-acting element in promoter and enhancer regions
DlIDD22	CAT-box	1332	1358	26	cis-acting regulatory element related to meristem expression
DlIDD22	CGTCA-motif	65	90	25	cis-acting regulatory element involved in the MeJA-responsiveness
DlIDD22	GARE-motif	765	792	27	gibberellin-responsive element
DlIDD22	G-box	289	316	27	part of a light responsive element
DlIDD22	G-box	379	405	26	cis-acting regulatory element involved in light responsiveness
DlIDD22	GT1-motif	324	350	26	cis-acting regulatory element involved in light responsiveness
DlIDD22	O2-site	264	293	29	cis-acting regulatory element involved in zein metabolism regulation
DlIDD22	TCA-element	1237	1266	29	cis-acting element involved in salicylic acid responsiveness
DlIDD22	TGA-element	1043	1069	26	auxin-responsive element
DlIDD23	ACE	2	28	26	core promoter element around -30 of transcription start
DlIDD23	ACE	99	126	27	part of a light responsive element
DlIDD23	ACE	144	168	24	core promoter element around -30 of transcription start
DlIDD23	ACE	184	208	24	core promoter element around -30 of transcription start
DlIDD23	ACE	237	265	28	part of a light responsive element
DlIDD23	ACE	288	316	28	part of a light responsive element
DlIDD23	ACE	532	556	24	core promoter element around -30 of transcription start
DlIDD23	ACE	616	641	25	core promoter element around -30 of transcription start
DlIDD23	ACE	1126	1152	26	core promoter element around -30 of transcription start
DlIDD23	ACE	1232	1258	26	core promoter element around -30 of transcription start
DlIDD23	AE-box	1164	1193	29	cis-acting element involved in light responsiveness
DlIDD23	AE-box	1370	1396	26	cis-acting regulatory element involved in light responsiveness
DlIDD23	ARE	349	375	26	cis-acting regulatory element essential for the anaerobic induction
DlIDD23	ARE	748	774	26	cis-acting regulatory element essential for the anaerobic induction
DlIDD23	ARE	1347	1373	26	cis-acting regulatory element essential for the anaerobic induction
DlIDD23	CAAT-box	194	219	25	common cis-acting element in promoter and enhancer regions
DlIDD23	CAAT-box	459	484	25	common cis-acting element in promoter and enhancer regions
DlIDD23	CAAT-box	508	533	25	common cis-acting element in promoter and enhancer regions
DlIDD23	CAAT-box	853	878	25	common cis-acting element in promoter and enhancer regions
DlIDD23	CAAT-box	913	938	25	common cis-acting element in promoter and enhancer regions
DlIDD23	CAAT-box	939	964	25	common cis-acting element in promoter and enhancer regions
DlIDD23	CAAT-box	1187	1212	25	common cis-acting element in promoter and enhancer regions
DlIDD23	CAAT-box	1452	1477	25	common cis-acting element in promoter and enhancer regions
DlIDD23	CAT-box	549	575	26	cis-acting regulatory element related to meristem expression
DlIDD23	GC-motif	1331	1357	26	enhancer-like element involved in anoxic specific inducibility
DlIDD23	GT1-motif	783	813	30	part of a light responsive element
DlIDD23	GT1-motif	1008	1034	26	part of a light responsive element
DlIDD23	GT1-motif	1051	1078	27	part of a light responsive element
DlIDD23	GT1-motif	1442	1468	26	cis-acting regulatory element involved in light responsiveness
DlIDD23	LREs	702	730	28	part of a module for light response
DlIDD23	LTR	1432	1458	26	cis-acting element involved in low-temperature responsiveness
DlIDD23	MBS	728	754	26	MYB binding site involved in drought-inducibility
DlIDD23	TCA-element	896	925	29	cis-acting element involved in salicylic acid responsiveness
DlIDD24	ACE	39	66	27	core promoter element around -30 of transcription start
DlIDD24	ACE	104	130	26	core promoter element around -30 of transcription start
DlIDD24	ACE	213	242	29	part of a conserved DNA module involved in light responsiveness
DlIDD24	ACE	429	456	27	core promoter element around -30 of transcription start
DlIDD24	ACE	495	521	26	core promoter element around -30 of transcription start
DlIDD24	ACE	560	589	29	core promoter element around -30 of transcription start
DlIDD24	ACE	660	684	24	core promoter element around -30 of transcription start
DlIDD24	ACE	1044	1073	29	core promoter element around -30 of transcription start
DlIDD24	ACE	1049	1075	26	core promoter element around -30 of transcription start
DlIDD24	ACE	1067	1091	24	core promoter element around -30 of transcription start
DlIDD24	ACE	1290	1317	27	part of a light responsive element
DlIDD24	ACE	1340	1367	27	core promoter element around -30 of transcription start
DlIDD24	ACE	1392	1418	26	part of a light responsive element
DlIDD24	AE-box	834	860	26	cis-acting regulatory element involved in light responsiveness
DlIDD24	CAAT-box	11	36	25	common cis-acting element in promoter and enhancer regions
DlIDD24	CAAT-box	894	919	25	common cis-acting element in promoter and enhancer regions
DlIDD24	CAT-box	-2	24	26	cis-acting regulatory element related to meristem expression
DlIDD24	CGTCA-motif	308	333	25	cis-acting regulatory element involved in the MeJA-responsiveness
DlIDD24	GT1-motif	934	961	27	part of a light responsive element
DlIDD24	LREs	959	987	28	part of a module for light response
DlIDD24	LREs	1309	1337	28	part of a module for light response
DlIDD24	TCA-element	329	360	31	cis-acting element involved in salicylic acid responsiveness
DlIDD24	TGACG-motif	352	377	25	cis-acting regulatory element involved in the MeJA-responsiveness
DlIDD25	ABRE	335	360	25	cis-acting element involved in the abscisic acid responsiveness
DlIDD25	ABRE	690	715	25	cis-acting element involved in the abscisic acid responsiveness
DlIDD25	ABRE	813	838	25	cis-acting element involved in the abscisic acid responsiveness
DlIDD25	ABRE	1341	1366	25	cis-acting element involved in the abscisic acid responsiveness
DlIDD25	ACE	44	69	25	core promoter element around -30 of transcription start
DlIDD25	ACE	220	244	24	core promoter element around -30 of transcription start
DlIDD25	ACE	252	276	24	core promoter element around -30 of transcription start
DlIDD25	ACE	844	872	28	core promoter element around -30 of transcription start
DlIDD25	CAAT-box	503	528	25	common cis-acting element in promoter and enhancer regions
DlIDD25	CAAT-box	730	755	25	common cis-acting element in promoter and enhancer regions
DlIDD25	CAAT-box	853	878	25	common cis-acting element in promoter and enhancer regions
DlIDD25	CAAT-box	1001	1026	25	common cis-acting element in promoter and enhancer regions
DlIDD25	CAAT-box	1173	1198	25	common cis-acting element in promoter and enhancer regions
DlIDD25	CAT-box	751	777	26	cis-acting regulatory element related to meristem expression
DlIDD25	CAT-box	874	900	26	cis-acting regulatory element related to meristem expression
DlIDD25	CGTCA-motif	1412	1437	25	cis-acting regulatory element involved in the MeJA-responsiveness
DlIDD25	G-box	940	966	26	cis-acting regulatory element
DlIDD25	G-box	1051	1077	26	cis-acting regulatory element
DlIDD25	GC-motif	428	454	26	enhancer-like element involved in anoxic specific inducibility
DlIDD25	GC-motif	762	788	26	enhancer-like element involved in anoxic specific inducibility
DlIDD25	GC-motif	882	908	26	enhancer-like element involved in anoxic specific inducibility
DlIDD25	GC-motif	1247	1273	26	enhancer-like element involved in anoxic specific inducibility
DlIDD25	I-box	352	378	26	light responsive element
DlIDD25	I-box	624	650	26	cis-acting regulatory element
DlIDD25	I-box	1137	1163	26	light responsive element
DlIDD25	I-box	1323	1349	26	light responsive element
DlIDD25	TGACG-motif	264	289	25	cis-acting regulatory element involved in the MeJA-responsiveness
DlIDD25	TGACG-motif	1021	1046	25	cis-acting regulatory element involved in the MeJA-responsiveness
DlIDD26	ACE	38	64	26	core promoter element around -30 of transcription start
DlIDD26	ACE	81	110	29	part of a light responsive element
DlIDD26	ACE	140	167	27	part of a light responsive element
DlIDD26	ACE	353	380	27	core promoter element around -30 of transcription start
DlIDD26	ACE	982	1006	24	core promoter element around -30 of transcription start
DlIDD26	ACE	1073	1100	27	part of a light responsive element
DlIDD26	ACE	1098	1124	26	part of a light responsive element
DlIDD26	ACE	1192	1216	24	core promoter element around -30 of transcription start
DlIDD26	ACE	1469	1496	27	part of a light responsive element
DlIDD26	AE-box	869	895	26	cis-acting regulatory element involved in light responsiveness
DlIDD26	ARE	1084	1110	26	cis-acting regulatory element essential for the anaerobic induction
DlIDD26	CAAT-box	92	117	25	common cis-acting element in promoter and enhancer regions
DlIDD26	CAAT-box	166	191	25	common cis-acting element in promoter and enhancer regions
DlIDD26	CAAT-box	234	259	25	common cis-acting element in promoter and enhancer regions
DlIDD26	CAAT-box	244	269	25	common cis-acting element in promoter and enhancer regions
DlIDD26	CAAT-box	510	535	25	common cis-acting element in promoter and enhancer regions
DlIDD26	CAAT-box	590	615	25	common cis-acting element in promoter and enhancer regions
DlIDD26	CAAT-box	692	717	25	common cis-acting element in promoter and enhancer regions
DlIDD26	CAAT-box	940	965	25	common cis-acting element in promoter and enhancer regions
DlIDD26	CAAT-box	1002	1027	25	common cis-acting element in promoter and enhancer regions
DlIDD26	CAAT-box	1033	1058	25	common cis-acting element in promoter and enhancer regions
DlIDD26	CAAT-box	1140	1165	25	common cis-acting element in promoter and enhancer regions
DlIDD26	CAAT-box	1369	1394	25	common cis-acting element in promoter and enhancer regions
DlIDD26	CAT-box	705	731	26	cis-acting regulatory element related to meristem expression
DlIDD26	GC-motif	274	300	26	enhancer-like element involved in anoxic specific inducibility
DlIDD26	GC-motif	1431	1457	26	enhancer-like element involved in anoxic specific inducibility
DlIDD26	GT1-motif	280	306	26	part of a light responsive element
DlIDD26	GT1-motif	300	328	28	part of a light responsive element
DlIDD26	I-box	1315	1341	26	cis-acting regulatory element involved in light responsiveness
DlIDD26	I-box	1393	1419	26	cis-acting regulatory element involved in light responsiveness
DlIDD26	I-box	1416	1442	26	cis-acting regulatory element involved in light responsiveness
DlIDD26	O2-site	179	208	29	cis-acting regulatory element involved in zein metabolism regulation
DlIDD26	TGACG-motif	723	748	25	cis-acting regulatory element involved in the MeJA-responsiveness
DlIDD27	ACE	27	53	26	core promoter element around -30 of transcription start
DlIDD27	ACE	132	156	24	core promoter element around -30 of transcription start
DlIDD27	ACE	138	165	27	core promoter element around -30 of transcription start
DlIDD27	ACE	668	695	27	part of a light responsive element
DlIDD27	ACE	1302	1326	24	core promoter element around -30 of transcription start
DlIDD27	ACE	1343	1369	26	core promoter element around -30 of transcription start
DlIDD27	CAAT-box	15	44	29	common cis-acting element in promoter and enhancer regions
DlIDD27	CAAT-box	64	89	25	common cis-acting element in promoter and enhancer regions
DlIDD27	CAAT-box	275	300	25	common cis-acting element in promoter and enhancer regions
DlIDD27	CAAT-box	581	606	25	common cis-acting element in promoter and enhancer regions
DlIDD27	CAAT-box	837	862	25	common cis-acting element in promoter and enhancer regions
DlIDD27	CAAT-box	1141	1166	25	common cis-acting element in promoter and enhancer regions
DlIDD27	CAAT-box	1220	1245	25	common cis-acting element in promoter and enhancer regions
DlIDD27	G-box	1438	1465	27	part of a light responsive element
DlIDD27	I-box	485	511	26	cis-acting regulatory element involved in light responsiveness
DlIDD27	LTR	363	389	26	cis-acting element involved in low-temperature responsiveness
DlIDD27	MBS	187	213	26	MYB binding site involved in drought-inducibility
DlIDD27	O2-site	393	421	28	cis-acting regulatory element involved in zein metabolism regulation
DlIDD27	O2-site	623	652	29	cis-acting regulatory element involved in zein metabolism regulation
DlIDD27	TATC-box	428	455	27	gibberellin-responsive element
DlIDD27	TCA-element	322	351	29	cis-acting element involved in salicylic acid responsiveness
DlIDD27	TCA-element	719	748	29	cis-acting element involved in salicylic acid responsiveness
DlIDD27	TCA-element	1249	1278	29	cis-acting element involved in salicylic acid responsiveness
DlIDD27	TGACG-motif	1134	1159	25	cis-acting regulatory element involved in the MeJA-responsiveness
DlIDD28	ABRE	559	585	26	cis-acting element involved in the abscisic acid responsiveness
DlIDD28	ABRE	764	789	25	cis-acting element involved in the abscisic acid responsiveness
DlIDD28	ABRE	866	891	25	cis-acting element involved in the abscisic acid responsiveness
DlIDD28	ABRE	1392	1418	26	cis-acting element involved in the abscisic acid responsiveness
DlIDD28	ABRE	1415	1440	25	cis-acting element involved in the abscisic acid responsiveness
DlIDD28	ACE	35	62	27	core promoter element around -30 of transcription start
DlIDD28	ACE	241	268	27	core promoter element around -30 of transcription start
DlIDD28	ACE	303	331	28	part of a light responsive element
DlIDD28	ACE	341	368	27	core promoter element around -30 of transcription start
DlIDD28	ACE	979	1003	24	core promoter element around -30 of transcription start
DlIDD28	ACE	1070	1097	27	part of a light responsive element
DlIDD28	ACE	1140	1166	26	core promoter element around -30 of transcription start
DlIDD28	ACE	1189	1213	24	core promoter element around -30 of transcription start
DlIDD28	ACE	1474	1501	27	core promoter element around -30 of transcription start
DlIDD28	ARE	1081	1107	26	cis-acting regulatory element essential for the anaerobic induction
DlIDD28	CAAT-box	95	120	25	common cis-acting element in promoter and enhancer regions
DlIDD28	CAAT-box	505	530	25	common cis-acting element in promoter and enhancer regions
DlIDD28	CAAT-box	585	610	25	common cis-acting element in promoter and enhancer regions
DlIDD28	CAAT-box	937	962	25	common cis-acting element in promoter and enhancer regions
DlIDD28	CAAT-box	955	980	25	common cis-acting element in promoter and enhancer regions
DlIDD28	CAAT-box	999	1024	25	common cis-acting element in promoter and enhancer regions
DlIDD28	CAAT-box	1005	1030	25	common cis-acting element in promoter and enhancer regions
DlIDD28	CAAT-box	1030	1055	25	common cis-acting element in promoter and enhancer regions
DlIDD28	CAAT-box	1368	1393	25	common cis-acting element in promoter and enhancer regions
DlIDD28	CAT-box	700	726	26	cis-acting regulatory element related to meristem expression
DlIDD28	CGTCA-motif	718	743	25	cis-acting regulatory element involved in the MeJA-responsiveness
DlIDD28	GARE-motif	140	167	27	cis-acting element involved in gibberellin-responsiveness
DlIDD28	G-box	84	113	29	part of a light responsive element
DlIDD28	GC-motif	1430	1456	26	enhancer-like element involved in anoxic specific inducibility
DlIDD28	GT1-motif	148	175	27	part of a light responsive element
DlIDD28	GT1-motif	283	309	26	part of a light responsive element
DlIDD28	GT1-motif	1316	1345	29	part of a light responsive element
DlIDD28	I-box	1314	1340	26	cis-acting regulatory element involved in light responsiveness
DlIDD29	ABRE	1163	1192	29	cis-acting element involved in the abscisic acid responsiveness
DlIDD29	ACE	183	207	24	core promoter element around -30 of transcription start
DlIDD29	ACE	208	234	26	core promoter element around -30 of transcription start
DlIDD29	ACE	370	396	26	part of a conserved DNA module involved in light responsiveness
DlIDD29	ACE	536	560	24	core promoter element around -30 of transcription start
DlIDD29	ACE	780	804	24	core promoter element around -30 of transcription start
DlIDD29	ACE	785	812	27	core promoter element around -30 of transcription start
DlIDD29	ACE	875	902	27	core promoter element around -30 of transcription start
DlIDD29	ACE	900	926	26	core promoter element around -30 of transcription start
DlIDD29	ACE	961	985	24	core promoter element around -30 of transcription start
DlIDD29	ACE	987	1015	28	core promoter element around -30 of transcription start
DlIDD29	ACE	1325	1351	26	part of a conserved DNA module involved in light responsiveness
DlIDD29	ACE	1350	1376	26	part of a conserved DNA module involved in light responsiveness
DlIDD29	ARE	525	551	26	cis-acting regulatory element essential for the anaerobic induction
DlIDD29	CAAT-box	4	29	25	common cis-acting element in promoter and enhancer regions
DlIDD29	CAAT-box	60	85	25	common cis-acting element in promoter and enhancer regions
DlIDD29	CAAT-box	87	112	25	common cis-acting element in promoter and enhancer regions
DlIDD29	CAAT-box	320	345	25	common cis-acting element in promoter and enhancer regions
DlIDD29	CAAT-box	430	455	25	common cis-acting element in promoter and enhancer regions
DlIDD29	CAAT-box	493	518	25	common cis-acting element in promoter and enhancer regions
DlIDD29	CAAT-box	576	601	25	common cis-acting element in promoter and enhancer regions
DlIDD29	CAAT-box	674	699	25	common cis-acting element in promoter and enhancer regions
DlIDD29	CAAT-box	710	735	25	common cis-acting element in promoter and enhancer regions
DlIDD29	CAAT-box	804	829	25	common cis-acting element in promoter and enhancer regions
DlIDD29	CAAT-box	1149	1174	25	common cis-acting element in promoter and enhancer regions
DlIDD29	CGTCA-motif	616	641	25	cis-acting regulatory element involved in the MeJA-responsiveness
DlIDD29	Circadian	237	266	29	cis-acting regulatory element involved in circadian control
DlIDD29	G-box	288	314	26	cis-acting regulatory element involved in light responsiveness
DlIDD29	GC-motif	546	572	26	enhancer-like element involved in anoxic specific inducibility
DlIDD29	GT1-motif	1452	1480	28	part of a light responsive element
DlIDD29	I-box	1049	1075	26	cis-acting regulatory element involved in light responsiveness
DlIDD29	LTR	1375	1401	26	cis-acting element involved in low-temperature responsiveness
DlIDD29	MBS	726	752	26	MYB binding site involved in drought-inducibility
DlIDD29	MBS	1443	1469	26	MYB binding site involved in drought-inducibility
DlIDD29	TCA-element	310	339	29	cis-acting element involved in salicylic acid responsiveness
DlIDD29	TCA-element	455	484	29	cis-acting element involved in salicylic acid responsiveness
DlIDD29	TGACG-motif	1132	1157	25	cis-acting regulatory element involved in the MeJA-responsiveness
DlIDD30	ABRE	128	153	25	cis-acting element involved in the abscisic acid responsiveness
DlIDD30	ACE	312	338	26	core promoter element around -30 of transcription start
DlIDD30	ACE	534	560	26	core promoter element around -30 of transcription start
DlIDD30	ACE	580	606	26	part of a conserved DNA module involved in light responsiveness
DlIDD30	CAAT-box	113	138	25	common cis-acting element in promoter and enhancer regions
DlIDD30	CAAT-box	413	438	25	common cis-acting element in promoter and enhancer regions
DlIDD30	CAAT-box	430	455	25	common cis-acting element in promoter and enhancer regions
DlIDD30	CAAT-box	554	579	25	common cis-acting element in promoter and enhancer regions
DlIDD30	CAAT-box	648	673	25	common cis-acting element in promoter and enhancer regions
DlIDD30	LTR	663	689	26	cis-acting element involved in low-temperature responsiveness
DlIDD30	MBS	94	124.5	30.5	MYB binding site involved in flavonoid biosynthetic genes regulation
DlIDD30	MBS	674	700	26	MYB binding site involved in drought-inducibility
DlIDD31	ACE	681	708	27	core promoter element around -30 of transcription start
DlIDD31	ACE	696	720	24	core promoter element around -30 of transcription start
DlIDD31	ACE	727	753	26	core promoter element around -30 of transcription start
DlIDD31	ACE	969	995	26	core promoter element around -30 of transcription start
DlIDD31	ACE	1130	1156	26	core promoter element around -30 of transcription start
DlIDD31	ACE	1328	1355	27	core promoter element around -30 of transcription start
DlIDD31	ARE	1075	1101	26	cis-acting regulatory element essential for the anaerobic induction
DlIDD31	CAAT-box	840	865	25	common cis-acting element in promoter and enhancer regions
DlIDD31	CAAT-box	1400	1425	25	common cis-acting element in promoter and enhancer regions
DlIDD31	GARE-motif	993	1020	27	cis-acting element involved in gibberellin-responsiveness
DlIDD31	G-box	1232	1261	29	part of a light responsive element
DlIDD31	G-box	1362	1389	27	part of a light responsive element
DlIDD31	GT1-motif	1172	1199	27	part of a light responsive element
DlIDD31	GT1-motif	1432	1459	27	part of a light responsive element
DlIDD31	MBS	827	854	27	MYB binding site involved in light responsiveness
DlIDD31	P-box	1016	1043	27	gibberellin-responsive element
DlIDD32	ACE	145	169	24	core promoter element around -30 of transcription start
DlIDD32	ACE	319	343	24	core promoter element around -30 of transcription start
DlIDD32	ACE	495	521	26	core promoter element around -30 of transcription start
DlIDD32	ACE	523	547	24	core promoter element around -30 of transcription start
DlIDD32	ACE	723	747	24	core promoter element around -30 of transcription start
DlIDD32	ACE	802	828	26	core promoter element around -30 of transcription start
DlIDD32	ACE	1091	1115	24	core promoter element around -30 of transcription start
DlIDD32	ACE	1113	1139	26	core promoter element around -30 of transcription start
DlIDD32	ACE	1449	1475	26	core promoter element around -30 of transcription start
DlIDD32	ACE	1468	1495	27	core promoter element around -30 of transcription start
DlIDD32	AE-box	1144	1170	26	light responsive element
DlIDD32	CAAT-box	356	381	25	common cis-acting element in promoter and enhancer regions
DlIDD32	CAAT-box	767	792	25	common cis-acting element in promoter and enhancer regions
DlIDD32	CAAT-box	982	1007	25	common cis-acting element in promoter and enhancer regions
DlIDD32	CAAT-box	1057	1082	25	common cis-acting element in promoter and enhancer regions
DlIDD32	CAAT-box	1291	1316	25	common cis-acting element in promoter and enhancer regions
DlIDD32	CAAT-box	1340	1365	25	common cis-acting element in promoter and enhancer regions
DlIDD32	GARE-motif	112	139	27	cis-acting element involved in gibberellin-responsiveness
DlIDD32	GT1-motif	16	42	26	cis-acting regulatory element involved in light responsiveness
DlIDD32	GT1-motif	45	71	26	part of a light responsive element
DlIDD32	GT1-motif	540	567	27	part of a light responsive element
DlIDD32	GT1-motif	934	960	26	cis-acting regulatory element involved in light responsiveness
DlIDD32	GT1-motif	1226	1252	26	cis-acting regulatory element involved in light responsiveness
DlIDD32	GT1-motif	1357	1383	26	cis-acting regulatory element involved in light responsiveness
DlIDD32	I-box	68	96	28	cis-acting regulatory element involved in light responsiveness
DlIDD32	I-box	477	503	26	cis-acting regulatory element involved in light responsiveness
DlIDD32	I-box	1193	1222	29	cis-acting element involved in light responsiveness
DlIDD32	LREs	207	233	26	part of a conserved DNA module involved in light responsiveness
DlIDD32	LREs	785	811	26	part of a conserved DNA module involved in light responsiveness
DlIDD32	LTR	591	617	26	cis-acting element involved in low-temperature responsiveness
DlIDD32	MBS	645	671	26	MYBHv1 binding site
DlIDD32	MBS	816	842	26	MYBHv1 binding site
DlIDD32	O2-site	1206	1235	29	cis-acting regulatory element involved in zein metabolism regulation
DlIDD32	TGACG-motif	236	261	25	cis-acting regulatory element involved in the MeJA-responsiveness
DlIDD32	TGACG-motif	1065	1090	25	cis-acting regulatory element involved in the MeJA-responsiveness
DlIDD33	ABRE	928	953	25	cis-acting element involved in the abscisic acid responsiveness
DlIDD33	ABRE	1214	1239	25	cis-acting element involved in the abscisic acid responsiveness
DlIDD33	ACE	132	156	24	core promoter element around -30 of transcription start
DlIDD33	ACE	210	236	26	core promoter element around -30 of transcription start
DlIDD33	ACE	380	409	29	core promoter element around -30 of transcription start
DlIDD33	ACE	430	456	26	core promoter element around -30 of transcription start
DlIDD33	ACE	469	495	26	core promoter element around -30 of transcription start
DlIDD33	ACE	625	651	26	core promoter element around -30 of transcription start
DlIDD33	ACE	721	745	24	core promoter element around -30 of transcription start
DlIDD33	ACE	800	826	26	core promoter element around -30 of transcription start
DlIDD33	ACE	1079	1103	24	core promoter element around -30 of transcription start
DlIDD33	ACE	1101	1127	26	core promoter element around -30 of transcription start
DlIDD33	ACE	1218	1246	28	core promoter element around -30 of transcription start
DlIDD33	ACE	1248	1277	29	core promoter element around -30 of transcription start
DlIDD33	ACE	1438	1464	26	core promoter element around -30 of transcription start
DlIDD33	ACE	1464	1491	27	core promoter element around -30 of transcription start
DlIDD33	AE-box	1132	1158	26	light responsive element
DlIDD33	AE-box	1181	1210	29	cis-acting element involved in light responsiveness
DlIDD33	ARE	500	526	26	cis-acting regulatory element essential for the anaerobic induction
DlIDD33	CAAT-box	85	110	25	common cis-acting element in promoter and enhancer regions
DlIDD33	CAAT-box	204	229	25	common cis-acting element in promoter and enhancer regions
DlIDD33	CAAT-box	273	298	25	common cis-acting element in promoter and enhancer regions
DlIDD33	CAAT-box	323	348	25	common cis-acting element in promoter and enhancer regions
DlIDD33	CAAT-box	514	539	25	common cis-acting element in promoter and enhancer regions
DlIDD33	CAAT-box	865	890	25	common cis-acting element in promoter and enhancer regions
DlIDD33	CAAT-box	970	995	25	common cis-acting element in promoter and enhancer regions
DlIDD33	CAAT-box	1045	1070	25	common cis-acting element in promoter and enhancer regions
DlIDD33	CAAT-box	1329	1354	25	common cis-acting element in promoter and enhancer regions
DlIDD33	CAT-box	62	88	26	cis-acting regulatory element related to meristem expression
DlIDD33	CGTCA-motif	31	56	25	cis-acting regulatory element involved in the MeJA-responsiveness
DlIDD33	CGTCA-motif	605	630	25	cis-acting regulatory element involved in the MeJA-responsiveness
DlIDD33	GT1-motif	1346	1372	26	cis-acting regulatory element involved in light responsiveness
DlIDD33	LREs	783	809	26	part of a conserved DNA module involved in light responsiveness
DlIDD33	MBS	643	669	26	MYBHv1 binding site
DlIDD33	MBS	814	840	26	MYBHv1 binding site
DlIDD33	O2-site	1194	1223	29	cis-acting regulatory element involved in zein metabolism regulation
DlIDD34	ACE	62	86	24	core promoter element around -30 of transcription start
DlIDD34	ACE	77	103	26	core promoter element around -30 of transcription start
DlIDD34	ACE	235	259	24	core promoter element around -30 of transcription start
DlIDD34	ACE	503	528	25	core promoter element around -30 of transcription start
DlIDD34	ACE	656	682	26	core promoter element around -30 of transcription start
DlIDD34	ACE	757	783	26	core promoter element around -30 of transcription start
DlIDD34	ACE	809	835	26	core promoter element around -30 of transcription start
DlIDD34	ACE	943	967	24	core promoter element around -30 of transcription start
DlIDD34	ACE	980	1004	24	core promoter element around -30 of transcription start
DlIDD34	ACE	987	1011	24	core promoter element around -30 of transcription start
DlIDD34	ACE	1321	1347	26	core promoter element around -30 of transcription start
DlIDD34	ACE	1339	1366	27	core promoter element around -30 of transcription start
DlIDD34	ACE	1415	1441	26	core promoter element around -30 of transcription start
DlIDD34	ARE	132	158	26	cis-acting regulatory element essential for the anaerobic induction
DlIDD34	CAAT-box	548	573	25	common cis-acting element in promoter and enhancer regions
DlIDD34	CAAT-box	628	653	25	common cis-acting element in promoter and enhancer regions
DlIDD34	CAAT-box	896	921	25	common cis-acting element in promoter and enhancer regions
DlIDD34	CAAT-box	916	941	25	common cis-acting element in promoter and enhancer regions
DlIDD34	CAAT-box	1217	1242	25	common cis-acting element in promoter and enhancer regions
DlIDD34	CGTCA-motif	315	340	25	cis-acting regulatory element involved in the MeJA-responsiveness
DlIDD34	GARE-motif	263	290	27	cis-acting element involved in gibberellin-responsiveness
DlIDD34	G-box	404	430	26	cis-acting regulatory element
DlIDD34	GC-motif	1271	1297	26	enhancer-like element involved in anoxic specific inducibility
DlIDD34	GT1-motif	995	1021	26	cis-acting regulatory element involved in light responsiveness
DlIDD34	GT1-motif	1107	1133	26	cis-acting regulatory element involved in light responsiveness
DlIDD34	GT1-motif	1242	1268	26	cis-acting regulatory element involved in light responsiveness
DlIDD34	LREs	124	150	26	part of a conserved DNA module involved in light responsiveness
DlIDD34	LREs	1397	1423	26	part of a conserved DNA module involved in light responsiveness
DlIDD34	TGACG-motif	686	711	25	cis-acting regulatory element involved in the MeJA-responsiveness
DlIDD35	ABRE	1091	1116	25	cis-acting element involved in the abscisic acid responsiveness
DlIDD35	ACE	368	392	24	core promoter element around -30 of transcription start
DlIDD35	ACE	383	409	26	core promoter element around -30 of transcription start
DlIDD35	ACE	430	456	26	part of a conserved DNA module involved in light responsiveness
DlIDD35	ACE	443	469	26	core promoter element around -30 of transcription start
DlIDD35	ACE	541	565	24	core promoter element around -30 of transcription start
DlIDD35	ACE	671	695	24	core promoter element around -30 of transcription start
DlIDD35	ACE	793	819	26	core promoter element around -30 of transcription start
DlIDD35	ACE	927	951	24	core promoter element around -30 of transcription start
DlIDD35	ACE	964	988	24	core promoter element around -30 of transcription start
DlIDD35	ACE	971	995	24	core promoter element around -30 of transcription start
DlIDD35	ACE	1303	1329	26	core promoter element around -30 of transcription start
DlIDD35	ACE	1321	1348	27	core promoter element around -30 of transcription start
DlIDD35	ACE	1383	1410	27	core promoter element around -30 of transcription start
DlIDD35	ACE	1397	1423	26	core promoter element around -30 of transcription start
DlIDD35	AE-box	710	736	26	cis-acting regulatory element
DlIDD35	CAAT-box	44	69	25	common cis-acting element in promoter and enhancer regions
DlIDD35	CAAT-box	142	167	25	common cis-acting element in promoter and enhancer regions
DlIDD35	CAAT-box	880	905	25	common cis-acting element in promoter and enhancer regions
DlIDD35	CAAT-box	900	925	25	common cis-acting element in promoter and enhancer regions
DlIDD35	CAAT-box	1199	1224	25	common cis-acting element in promoter and enhancer regions
DlIDD35	CGTCA-motif	621	646	25	cis-acting regulatory element involved in the MeJA-responsiveness
DlIDD35	GARE-motif	569	596	27	cis-acting element involved in gibberellin-responsiveness
DlIDD35	GC-motif	1253	1279	26	enhancer-like element involved in anoxic specific inducibility
DlIDD35	GT1-motif	1224	1250	26	cis-acting regulatory element involved in light responsiveness
DlIDD35	LREs	257	283	26	part of a conserved DNA module involved in light responsiveness
DlIDD35	LTR	52	78	26	cis-acting element involved in low-temperature responsiveness
DlIDD35	MBS	287	313	26	MYBHv1 binding site
DlIDD35	TCA-element	267	296	29	cis-acting element involved in salicylic acid responsiveness
DlIDD36	ACE	122	148	26	core promoter element around -30 of transcription start
DlIDD36	ACE	143	170	27	core promoter element around -30 of transcription start
DlIDD36	ACE	880	906	26	core promoter element around -30 of transcription start
DlIDD36	ACE	960	986	26	core promoter element around -30 of transcription start
DlIDD36	ACE	972	996	24	core promoter element around -30 of transcription start
DlIDD36	ACE	1073	1097	24	core promoter element around -30 of transcription start
DlIDD36	ACE	1276	1300	24	core promoter element around -30 of transcription start
DlIDD36	ACE	1349	1373	24	core promoter element around -30 of transcription start
DlIDD36	ACE	1425	1451	26	core promoter element around -30 of transcription start
DlIDD36	CAAT-box	97	122	25	common cis-acting element in promoter and enhancer regions
DlIDD36	CAAT-box	171	196	25	common cis-acting element in promoter and enhancer regions
DlIDD36	CAAT-box	274	299	25	common cis-acting element in promoter and enhancer regions
DlIDD36	CAAT-box	576	601	25	common cis-acting element in promoter and enhancer regions
DlIDD36	CAAT-box	822	847	25	common cis-acting element in promoter and enhancer regions
DlIDD36	CAAT-box	1188	1213	25	common cis-acting element in promoter and enhancer regions
DlIDD36	CAAT-box	1268	1293	25	common cis-acting element in promoter and enhancer regions
DlIDD36	CAAT-box	1486	1511	25	common cis-acting element in promoter and enhancer regions
DlIDD36	GARE-motif	425	452	27	gibberellin-responsive element
DlIDD36	GT1-motif	661	688	27	part of a light responsive element
DlIDD36	LREs	1150	1176	26	part of a conserved DNA module involved in light responsiveness
DlIDD36	LREs	1170	1196	26	part of a conserved DNA module involved in light responsiveness
DlIDD36	LTR	364	390	26	cis-acting element involved in low-temperature responsiveness
DlIDD36	MBS	130	156	26	MYB binding site involved in drought-inducibility
DlIDD36	MBS	192	218	26	MYB binding site involved in drought-inducibility
DlIDD36	MBS	739	765	26	MYBHv1 binding site
DlIDD36	O2-site	390	418	28	cis-acting regulatory element involved in zein metabolism regulation
DlIDD36	O2-site	726	755	29	cis-acting regulatory element involved in zein metabolism regulation
DlIDD36	TCA-element	319	348	29	cis-acting element involved in salicylic acid responsiveness
DlIDD37	ABRE	26	55	29	cis-acting element involved in the abscisic acid responsiveness
DlIDD37	ABRE	100	130	30	cis-acting element involved in the abscisic acid responsiveness
DlIDD37	ABRE	253	280	27	cis-acting element involved in the abscisic acid responsiveness
DlIDD37	ACE	61	88	27	core promoter element around -30 of transcription start
DlIDD37	ACE	409	436	27	core promoter element around -30 of transcription start
DlIDD37	ACE	724	752	28	core promoter element around -30 of transcription start
DlIDD37	ACE	768	794	26	core promoter element around -30 of transcription start
DlIDD37	ACE	775	799	24	core promoter element around -30 of transcription start
DlIDD37	ACE	786	815	29	core promoter element around -30 of transcription start
DlIDD37	ACE	825	851	26	core promoter element around -30 of transcription start
DlIDD37	ACE	905	931	26	core promoter element around -30 of transcription start
DlIDD37	ACE	1050	1076	26	core promoter element around -30 of transcription start
DlIDD37	ACE	1220	1244	24	core promoter element around -30 of transcription start
DlIDD37	ACE	1254	1280	26	core promoter element around -30 of transcription start
DlIDD37	ACE	1262	1286	24	core promoter element around -30 of transcription start
DlIDD37	ACE	1286	1311	25	core promoter element around -30 of transcription start
DlIDD37	ACE	1389	1415	26	core promoter element around -30 of transcription start
DlIDD37	ARE	534	560	26	cis-acting regulatory element essential for the anaerobic induction
DlIDD37	ARE	874	900	26	cis-acting regulatory element essential for the anaerobic induction
DlIDD37	CAAT-box	265	290	25	common cis-acting element in promoter and enhancer regions
DlIDD37	CAAT-box	459	484	25	common cis-acting element in promoter and enhancer regions
DlIDD37	CAAT-box	1110	1135	25	common cis-acting element in promoter and enhancer regions
DlIDD37	CAAT-box	1368	1393	25	common cis-acting element in promoter and enhancer regions
DlIDD37	CAT-box	584	610	26	cis-acting regulatory element related to meristem expression
DlIDD37	GARE-motif	391	418	27	gibberellin-responsive element
DlIDD37	G-box	300	326	26	light responsive element
DlIDD37	GC-motif	332	358	26	enhancer-like element involved in anoxic specific inducibility
DlIDD37	GT1-motif	466	492	26	cis-acting regulatory element involved in light responsiveness
DlIDD37	GT1-motif	1173	1199	26	cis-acting regulatory element involved in light responsiveness
DlIDD37	LREs	1347	1376	29	part of a conserved DNA module involved in light responsiveness
DlIDD37	LTR	39	65	26	cis-acting element involved in low-temperature responsiveness
DlIDD37	LTR	692	718	26	cis-acting element involved in low-temperature responsiveness
DlIDD37	MBS	1037	1063	26	MYBHv1 binding site
DlIDD37	TGACG-motif	380	405	25	cis-acting regulatory element involved in the MeJA-responsiveness
DlIDD37	TGA-element	1405	1431	26	auxin-responsive element
DlIDD38	ABRE	820	845	25	cis-acting element involved in the abscisic acid responsiveness
DlIDD38	ABRE	1008	1033	25	cis-acting element involved in the abscisic acid responsiveness
DlIDD38	ACE	153	177	24	core promoter element around -30 of transcription start
DlIDD38	ACE	226	251	25	core promoter element around -30 of transcription start
DlIDD38	ACE	240	264	24	core promoter element around -30 of transcription start
DlIDD38	ACE	285	309	24	core promoter element around -30 of transcription start
DlIDD38	ACE	443	467	24	core promoter element around -30 of transcription start
DlIDD38	ACE	535	559	24	core promoter element around -30 of transcription start
DlIDD38	ACE	657	683	26	core promoter element around -30 of transcription start
DlIDD38	ACE	1198	1224	26	core promoter element around -30 of transcription start
DlIDD38	AE-box	690	720	30	cis-acting regulatory element involved in light responsiveness
DlIDD38	ARE	1425	1451	26	cis-acting regulatory element essential for the anaerobic induction
DlIDD38	CAAT-box	22	47	25	common cis-acting element in promoter and enhancer regions
DlIDD38	CAAT-box	336	361	25	common cis-acting element in promoter and enhancer regions
DlIDD38	CAAT-box	394	419	25	common cis-acting element in promoter and enhancer regions
DlIDD38	CAAT-box	990	1015	25	common cis-acting element in promoter and enhancer regions
DlIDD38	CAAT-box	1174	1199	25	common cis-acting element in promoter and enhancer regions
DlIDD38	CAT-box	268	294	26	cis-acting regulatory element related to meristem expression
DlIDD38	Circadian	1016	1045	29	cis-acting regulatory element involved in circadian control
DlIDD38	GARE-motif	933	960	27	gibberellin-responsive element
DlIDD38	G-box	582	609	27	light responsive element
DlIDD38	G-box	1128	1158	30	part of a light response element
DlIDD38	GT1-motif	463	490	27	part of a light responsive element
DlIDD38	GT1-motif	909	936	27	part of a light responsive element
DlIDD38	LREs	14	42	28	part of a conserved DNA module involved in light responsiveness
DlIDD38	LREs	322	348	26	part of a conserved DNA module involved in light responsiveness
DlIDD38	LTR	549	575	26	cis-acting element involved in low-temperature responsiveness
DlIDD38	MBS	414	440	26	MYBHv1 binding site
DlIDD38	MBS	699	725	26	MYBHv1 binding site
DlIDD38	MBS	801	827	26	MYBHv1 binding site
DlIDD38	MBS	977	1003	26	MYBHv1 binding site
DlIDD38	TATC-box	947	974	27	gibberellin-responsive element
DlIDD38	TCA-element	1269	1299	30	cis-acting element involved in salicylic acid responsiveness
DlIDD39	ABRE	285	310	25	cis-acting element involved in the abscisic acid responsiveness
DlIDD39	ABRE	692	717	25	cis-acting element involved in the abscisic acid responsiveness
DlIDD39	ABRE	848	873	25	cis-acting element involved in the abscisic acid responsiveness
DlIDD39	ACE	348	375	27	core promoter element around -30 of transcription start
DlIDD39	ACE	423	449	26	core promoter element around -30 of transcription start
DlIDD39	ACE	444	471	27	core promoter element around -30 of transcription start
DlIDD39	ACE	756	780	24	core promoter element around -30 of transcription start
DlIDD39	ACE	891	915	24	core promoter element around -30 of transcription start
DlIDD39	ACE	912	938	26	core promoter element around -30 of transcription start
DlIDD39	ACE	1276	1300	24	core promoter element around -30 of transcription start
DlIDD39	ACE	1333	1362	29	core promoter element around -30 of transcription start
DlIDD39	ACE	1373	1398	25	core promoter element around -30 of transcription start
DlIDD39	ACE	1383	1407	24	core promoter element around -30 of transcription start
DlIDD39	ACE	1439	1465	26	core promoter element around -30 of transcription start
DlIDD39	AE-box	89	115	26	cis-acting regulatory element involved in light responsiveness
DlIDD39	AE-box	1008	1034	26	cis-acting regulatory element
DlIDD39	ARE	1112	1138	26	cis-acting regulatory element essential for the anaerobic induction
DlIDD39	AuxRR-core	176	203	27	cis-acting regulatory element involved in auxin responsiveness
DlIDD39	CAAT-box	19	44	25	common cis-acting element in promoter and enhancer regions
DlIDD39	CAAT-box	166	191	25	common cis-acting element in promoter and enhancer regions
DlIDD39	CAAT-box	269	294	25	common cis-acting element in promoter and enhancer regions
DlIDD39	CAAT-box	527	552	25	common cis-acting element in promoter and enhancer regions
DlIDD39	CAAT-box	581	606	25	common cis-acting element in promoter and enhancer regions
DlIDD39	CAAT-box	866	891	25	common cis-acting element in promoter and enhancer regions
DlIDD39	CAAT-box	1256	1281	25	common cis-acting element in promoter and enhancer regions
DlIDD39	CAAT-box	1306	1331	25	common cis-acting element in promoter and enhancer regions
DlIDD39	GC-motif	1082	1108	26	enhancer-like element involved in anoxic specific inducibility
DlIDD39	GC-motif	1235	1261	26	enhancer-like element involved in anoxic specific inducibility
DlIDD39	MBS	405	431	26	MYBHv1 binding site
DlIDD40	ACE	4	28	24	core promoter element around -30 of transcription start
DlIDD40	ACE	70	97	27	core promoter element around -30 of transcription start
DlIDD40	ACE	93	117	24	core promoter element around -30 of transcription start
DlIDD40	ACE	137	161	24	core promoter element around -30 of transcription start
DlIDD40	ACE	171	195	24	core promoter element around -30 of transcription start
DlIDD40	ACE	560	586	26	core promoter element around -30 of transcription start
DlIDD40	ACE	589	614	25	core promoter element around -30 of transcription start
DlIDD40	ACE	595	619	24	core promoter element around -30 of transcription start
DlIDD40	ACE	611	635	24	core promoter element around -30 of transcription start
DlIDD40	ACE	627	652	25	core promoter element around -30 of transcription start
DlIDD40	ACE	735	759	24	core promoter element around -30 of transcription start
DlIDD40	ACE	1363	1390	27	part of a light responsive element
DlIDD40	AE-box	1346	1372	26	cis-acting regulatory element involved in light responsiveness
DlIDD40	ARE	287	313	26	cis-acting regulatory element essential for the anaerobic induction
DlIDD40	ARE	383	409	26	cis-acting regulatory element essential for the anaerobic induction
DlIDD40	ARE	1243	1269	26	cis-acting regulatory element essential for the anaerobic induction
DlIDD40	AT-rich element	295	325	30	binding site of AT-rich DNA binding protein (ATBP-1)
DlIDD40	CAAT-box	341	366	25	common cis-acting element in promoter and enhancer regions
DlIDD40	CAAT-box	487	512	25	common cis-acting element in promoter and enhancer regions
DlIDD40	CAAT-box	707	732	25	common cis-acting element in promoter and enhancer regions
DlIDD40	gapA promoter	1167	1199	32	part of gapA in (gapA-CMA1) involved with light responsiveness
DlIDD40	G-box	104	135	31	cis-acting regulatory element involved in light responsiveness
DlIDD40	G-box	107	133	26	cis-acting regulatory element involved in light responsiveness
DlIDD40	G-box	719	745	26	cis-acting regulatory element involved in light responsiveness
DlIDD40	G-box	865	891	26	light responsive element
DlIDD40	G-box	1453	1480	27	part of a light responsive element
DlIDD40	GT1-motif	784	813	29	cis-acting regulatory element involved in light responsiveness
DlIDD40	GT1-motif	848	874	26	cis-acting regulatory element involved in light responsiveness
DlIDD40	GT1-motif	1274	1300	26	cis-acting regulatory element involved in light responsiveness
DlIDD40	I-box	200	226	26	cis-acting regulatory element involved in light responsiveness
DlIDD40	I-box	768	794	26	cis-acting regulatory element involved in light responsiveness
DlIDD40	I-box	838	864	26	light responsive element
DlIDD40	I-box	1042	1068	26	cis-acting regulatory element involved in light responsiveness
DlIDD40	I-box	1144	1177	33	part of a light responsive module
DlIDD40	LTR	1336	1362	26	cis-acting element involved in low-temperature responsiveness
DlIDD40	MBS	35	61	26	MYB binding site involved in drought-inducibility
DlIDD40	MBS	1113	1139	26	MYBHv1 binding site
DlIDD41	ACE	56	83	27	core promoter element around -30 of transcription start
DlIDD41	ACE	86	113	27	core promoter element around -30 of transcription start
DlIDD41	ACE	748	772	24	core promoter element around -30 of transcription start
DlIDD41	ACE	965	989	24	core promoter element around -30 of transcription start
DlIDD41	ACE	991	1019	28	core promoter element around -30 of transcription start
DlIDD41	ACE	1272	1298	26	core promoter element around -30 of transcription start
DlIDD41	AE-box	269	295	26	light responsive element
DlIDD41	AE-box	1119	1145	26	cis-acting regulatory element involved in light responsiveness
DlIDD41	AE-box	1388	1414	26	cis-acting regulatory element involved in light responsiveness
DlIDD41	ARE	871	897	26	cis-acting regulatory element essential for the anaerobic induction
DlIDD41	AuxRR-core	147	173	26	auxin-responsive element
DlIDD41	CAAT-box	21	46	25	common cis-acting element in promoter and enhancer regions
DlIDD41	CAAT-box	131	156	25	common cis-acting element in promoter and enhancer regions
DlIDD41	CAAT-box	636	661	25	common cis-acting element in promoter and enhancer regions
DlIDD41	CAAT-box	1172	1197	25	common cis-acting element in promoter and enhancer regions
DlIDD41	CAAT-box	1314	1339	25	common cis-acting element in promoter and enhancer regions
DlIDD41	CGTCA-motif	441	466	25	cis-acting regulatory element involved in the MeJA-responsiveness
DlIDD41	CGTCA-motif	831	856	25	cis-acting regulatory element involved in the MeJA-responsiveness
DlIDD41	CGTCA-motif	1219	1244	25	cis-acting regulatory element involved in the MeJA-responsiveness
DlIDD41	G-box	1005	1033	28	part of a light responsive element
DlIDD41	GC-motif	319	345	26	enhancer-like element involved in anoxic specific inducibility
DlIDD41	GC-motif	462	488	26	enhancer-like element involved in anoxic specific inducibility
DlIDD41	GC-motif	1364	1390	26	enhancer-like element involved in anoxic specific inducibility
DlIDD41	GT1-motif	340	366	26	light responsive element
DlIDD41	GT1-motif	1344	1370	26	light responsive element
DlIDD41	I-box	567	593	26	cis-acting regulatory element involved in light responsiveness
DlIDD41	I-box	1194	1220	26	cis-acting regulatory element involved in light responsiveness
DlIDD41	I-box	1427	1453	26	light responsive element
DlIDD41	RY-element	1154	1181	27	cis-regulatory element involved in endosperm expression
DlIDD41	TC-rich repeats	168	197	29	cis-acting element involved in defense and stress responsiveness
DlIDD41	TGACG-motif	239	264	25	cis-acting regulatory element involved in the MeJA-responsiveness
DlIDD41	TGACG-motif	1228	1253	25	cis-acting regulatory element involved in the MeJA-responsiveness
DlIDD42	ABRE	1011	1040	29	cis-acting element involved in the abscisic acid responsiveness
DlIDD42	ABRE	1163	1192	29	cis-acting element involved in the abscisic acid responsiveness
DlIDD42	ACE	69	95	26	core promoter element around -30 of transcription start
DlIDD42	ACE	94	122	28	core promoter element around -30 of transcription start
DlIDD42	ACE	138	162	24	core promoter element around -30 of transcription start
DlIDD42	ACE	190	216	26	part of a light responsive element
DlIDD42	ACE	204	231	27	core promoter element around -30 of transcription start
DlIDD42	ACE	216	240	24	core promoter element around -30 of transcription start
DlIDD42	ACE	265	292	27	core promoter element around -30 of transcription start
DlIDD42	ACE	291	315	24	core promoter element around -30 of transcription start
DlIDD42	ACE	700	724	24	core promoter element around -30 of transcription start
DlIDD42	ACE	728	753	25	core promoter element around -30 of transcription start
DlIDD42	ACE	750	774	24	core promoter element around -30 of transcription start
DlIDD42	ACE	755	779	24	core promoter element around -30 of transcription start
DlIDD42	ACE	765	791	26	core promoter element around -30 of transcription start
DlIDD42	ACE	811	836	25	core promoter element around -30 of transcription start
DlIDD42	ACE	872	896	24	core promoter element around -30 of transcription start
DlIDD42	AE-box	237	268	31	cis-acting regulatory element involved in light responsiveness
DlIDD42	ARE	1369	1395	26	cis-acting regulatory element essential for the anaerobic induction
DlIDD42	AT-rich element	425	455	30	binding site of AT-rich DNA binding protein (ATBP-1)
DlIDD42	AuxRR-core	324	350	26	auxin-responsive element
DlIDD42	CAAT-box	480	505	25	common cis-acting element in promoter and enhancer regions
DlIDD42	CAAT-box	626	651	25	common cis-acting element in promoter and enhancer regions
DlIDD42	CAAT-box	676	701	25	common cis-acting element in promoter and enhancer regions
DlIDD42	CAAT-box	844	869	25	common cis-acting element in promoter and enhancer regions
DlIDD42	gapA promoter	1292	1324	32	part of gapA in (gapA-CMA1) involved with light responsiveness
DlIDD42	G-box	24	50	26	part of a light responsive element
DlIDD42	G-box	856	882	26	cis-acting regulatory element involved in light responsiveness
DlIDD42	G-box	905	931	26	cis-acting regulatory element involved in light responsiveness
DlIDD42	G-box	985	1011	26	cis-acting regulatory element involved in light responsiveness
DlIDD42	G-box	1002	1028	26	light responsive element
DlIDD42	G-box	1400	1426	26	cis-acting regulatory element involved in light responsiveness
DlIDD42	I-box	975	1001	26	light responsive element
DlIDD42	I-box	1269	1302	33	part of a light responsive module
DlIDD42	I-box	1472	1498	26	cis-acting regulatory element involved in light responsiveness
DlIDD42	LTR	1462	1488	26	cis-acting element involved in low-temperature responsiveness
DlIDD42	MBS	169	195	26	MYB binding site involved in drought-inducibility
DlIDD42	MBS	1238	1264	26	MYBHv1 binding site
DlIDD42	TCA-element	13	42	29	cis-acting element involved in salicylic acid responsiveness
DlIDD42	TGACG-motif	920	945	25	cis-acting regulatory element involved in the MeJA-responsiveness
DlIDD43	ABRE	1125	1150	25	cis-acting element involved in the abscisic acid responsiveness
DlIDD43	ACE	36	62	26	core promoter element around -30 of transcription start
DlIDD43	ACE	121	150	29	core promoter element around -30 of transcription start
DlIDD43	ACE	400	429	29	part of a light responsive element
DlIDD43	ACE	829	855	26	core promoter element around -30 of transcription start
DlIDD43	ACE	904	930	26	core promoter element around -30 of transcription start
DlIDD43	ACE	927	952	25	core promoter element around -30 of transcription start
DlIDD43	ARE	1052	1078	26	cis-acting regulatory element essential for the anaerobic induction
DlIDD43	AuxRR-core	915	942	27	cis-acting regulatory element involved in auxin responsiveness
DlIDD43	CAAT-box	0	25	25	common cis-acting element in promoter and enhancer regions
DlIDD43	CAAT-box	608	633	25	common cis-acting element in promoter and enhancer regions
DlIDD43	CAAT-box	667	692	25	common cis-acting element in promoter and enhancer regions
DlIDD43	CAAT-box	757	782	25	common cis-acting element in promoter and enhancer regions
DlIDD43	CAAT-box	868	893	25	common cis-acting element in promoter and enhancer regions
DlIDD43	CAAT-box	966	991	25	common cis-acting element in promoter and enhancer regions
DlIDD43	CAAT-box	984	1009	25	common cis-acting element in promoter and enhancer regions
DlIDD43	CAAT-box	1025	1050	25	common cis-acting element in promoter and enhancer regions
DlIDD43	CAAT-box	1085	1110	25	common cis-acting element in promoter and enhancer regions
DlIDD43	CAAT-box	1099	1124	25	common cis-acting element in promoter and enhancer regions
DlIDD43	CAAT-box	1198	1223	25	common cis-acting element in promoter and enhancer regions
DlIDD43	CAAT-box	1375	1400	25	common cis-acting element in promoter and enhancer regions
DlIDD43	CAT-box	738	764	26	cis-acting regulatory element related to meristem expression
DlIDD43	CGTCA-motif	166	191	25	cis-acting regulatory element involved in the MeJA-responsiveness
DlIDD43	G-box	1116	1143	27	light responsive element
DlIDD43	I-box	1305	1332	27	light responsive element
DlIDD43	MBS	147	173	26	MYBHv1 binding site
DlIDD43	MBS	286	312	26	MYB binding site involved in drought-inducibility
DlIDD43	MBS	336	362	26	MYB binding site involved in drought-inducibility
DlIDD43	TCA-element	197	227	30	cis-acting element involved in salicylic acid responsiveness
DlIDD43	TC-rich repeats	1135	1164	29	cis-acting element involved in defense and stress responsiveness
DlIDD43	TGA-element	306	332	26	auxin-responsive element
DlIDD44	ACE	-9	15	24	core promoter element around -30 of transcription start
DlIDD44	ACE	37	63	26	part of a light responsive element
DlIDD44	ACE	45	70	25	core promoter element around -30 of transcription start
DlIDD44	ACE	76	102	26	core promoter element around -30 of transcription start
DlIDD44	ACE	116	140	24	core promoter element around -30 of transcription start
DlIDD44	ACE	444	470	26	core promoter element around -30 of transcription start
DlIDD44	ACE	653	677	24	core promoter element around -30 of transcription start
DlIDD44	ACE	701	727	26	core promoter element around -30 of transcription start
DlIDD44	ACE	845	871	26	core promoter element around -30 of transcription start
DlIDD44	ACE	910	934	24	core promoter element around -30 of transcription start
DlIDD44	ACE	1093	1119	26	part of a conserved DNA module involved in light responsiveness
DlIDD44	ACE	1178	1202	24	core promoter element around -30 of transcription start
DlIDD44	ACE	1270	1296	26	core promoter element around -30 of transcription start
DlIDD44	ACE	1285	1311	26	core promoter element around -30 of transcription start
DlIDD44	AE-box	293	319	26	light responsive element
DlIDD44	ARE	1015	1041	26	cis-acting regulatory element essential for the anaerobic induction
DlIDD44	ARE	1143	1169	26	cis-acting regulatory element essential for the anaerobic induction
DlIDD44	CAAT-box	104	129	25	common cis-acting element in promoter and enhancer regions
DlIDD44	CAAT-box	420	445	25	common cis-acting element in promoter and enhancer regions
DlIDD44	CAAT-box	544	569	25	common cis-acting element in promoter and enhancer regions
DlIDD44	CAAT-box	930	955	25	common cis-acting element in promoter and enhancer regions
DlIDD44	CAAT-box	1166	1191	25	common cis-acting element in promoter and enhancer regions
DlIDD44	GARE-motif	1128	1155	27	gibberellin-responsive element
DlIDD44	G-box	1113	1139	26	cis-acting regulatory element
DlIDD44	I-box	379	405	26	cis-acting regulatory element involved in light responsiveness
DlIDD44	LREs	189	217	28	part of a conserved DNA module involved in light responsiveness
DlIDD44	LREs	800	828	28	part of a module for light response
DlIDD44	LREs	955	983	28	part of a conserved DNA module involved in light responsiveness
DlIDD44	LTR	673	699	26	cis-acting element involved in low-temperature responsiveness
DlIDD44	MBS	1102	1128	26	MYB binding site involved in drought-inducibility
DlIDD44	RY-element	894	922	28	cis-acting regulatory element involved in seed-specific regulation
DlIDD44	TCA-element	332	361	29	cis-acting element involved in salicylic acid responsiveness
DlIDD45	ABRE	1166	1191	25	cis-acting element involved in the abscisic acid responsiveness
DlIDD45	ACE	119	143	24	core promoter element around -30 of transcription start
DlIDD45	ACE	134	158	24	core promoter element around -30 of transcription start
DlIDD45	ACE	309	333	24	core promoter element around -30 of transcription start
DlIDD45	ACE	346	370	24	core promoter element around -30 of transcription start
DlIDD45	ACE	528	554	26	core promoter element around -30 of transcription start
DlIDD45	ACE	556	584	28	core promoter element around -30 of transcription start
DlIDD45	ACE	957	983	26	core promoter element around -30 of transcription start
DlIDD45	ACE	1208	1234	26	core promoter element around -30 of transcription start
DlIDD45	ACE	1423	1447	24	core promoter element around -30 of transcription start
DlIDD45	AE-box	1090	1116	26	light responsive element
DlIDD45	AT-rich element	986	1016	30	binding site of AT-rich DNA binding protein (ATBP-1)
DlIDD45	CAAT-box	494	519	25	common cis-acting element in promoter and enhancer regions
DlIDD45	CAAT-box	970	995	25	common cis-acting element in promoter and enhancer regions
DlIDD45	CAAT-box	1117	1142	25	common cis-acting element in promoter and enhancer regions
DlIDD45	CAAT-box	1343	1368	25	common cis-acting element in promoter and enhancer regions
DlIDD45	CAT-box	261	287	26	cis-acting regulatory element related to meristem expression
DlIDD45	Circadian	369	398	29	cis-acting regulatory element involved in circadian control
DlIDD45	G-box	1178	1204	26	part of a light responsive element
DlIDD45	GT1-motif	647	673	26	part of a light responsive element
DlIDD45	GT1-motif	1194	1220	26	light responsive element
DlIDD45	I-box	737	763	26	light responsive element
DlIDD45	LREs	540	566	26	part of a conserved DNA module involved in light responsiveness
DlIDD45	MBS	600	626	26	MYBHv1 binding site
DlIDD45	MBS	1243	1269	26	MYB binding site involved in drought-inducibility
DlIDD45	P-box	860	887	27	gibberellin-responsive element
DlIDD45	RY-element	1225	1253	28	cis-acting regulatory element involved in seed-specific regulation
DlIDD45	TCA-element	880	910	30	cis-acting element involved in salicylic acid responsiveness
