# Supplementary material for: Genome-Wide Identification of the Dendrocalamus latiflorus IDD Gene Family and Its Functional Role in Bamboo Shoot Development
Source: Genes (Basel). 2025 Aug 30;16(9):1036. doi: 10.3390/genes16091036 (PMC12469270; doi:10.3390/genes16091036)
Supplement: Supplementary file 1 [file genes-16-01036-s001.zip › Table S5.xlsx]

## Sheet: Sheet1
Table S5. RT-qPCR primers in D. latiflorus
Sequence ID	Primer ID	Primer Sequence	Primer Tm	Primer GC	Product Size	Product Tm	Self complementarity	Self 3' complementarity
DlIDD8	DlIDD8_2_F	TGCCCAGGCTTGAGATGC	60.045	61.111	102	91.9	3.00	2.00
DlIDD8	DlIDD8_2_R	GCTGTGCGGCCAGAACTA	60.047	61.111	102	91.9	4.00	2.00
DlIDD16	DlIDD16_2_F	CAGGAGAGCGCGAGGATG	59.973	66.667	105	92	2.00	0.00
DlIDD16	DlIDD16_2_R	TTGGAAGGTCGGCAGCTG	59.967	61.111	105	92	4.00	4.00
DlIDD19	DlIDD19_2_F	CGCTTGAGCCACCGAAGA	60.048	61.111	115	87.5	4.00	0.00
DlIDD19	DlIDD19_2_R	GCCTTTTCAGCCTCCGGT	59.966	61.111	115	87.5	4.00	2.00
DlIDD22	DlIDD22_2_F	TCACTGCTCCACGGCAAG	59.969	61.111	104	89.9	3.00	0.00
DlIDD22	DlIDD22_2_R	GCACCCGAGAAGAACCCC	60.046	66.667	104	89.9	2.00	0.00
DlIDD25	DlIDD25_1_F	GCCGGTCGAGTCGTATGG	59.974	66.667	136	90.6	5.00	3.00
DlIDD25	DlIDD25_1_R	GCCGCAACACCAAGAAGC	60.05	61.111	136	90.6	3.00	2.00
DlIDD41	DlIDD41_2_F	GCCTTTTCAGCCTCCGGT	59.966	61.111	115	87.5	4.00	2.00
DlIDD41	DlIDD41_2_R	CGCTTGAGCCACCGAAGA	60.048	61.111	115	87.5	4.00	0.00
