# Supplementary material for: Genome-Wide Identification of the Dendrocalamus latiflorus IDD Gene Family and Its Functional Role in Bamboo Shoot Development
Source: Genes (Basel). 2025 Aug 30;16(9):1036. doi: 10.3390/genes16091036 (PMC12469270; doi:10.3390/genes16091036)
Supplement: Supplementary file 1 [file genes-16-01036-s001.zip › Table S6.xlsx]

## Sheet: Sheet1
Table S6. q-PCR data
CT value from q-PCR:
	Replicate	DlIDD8	DlIDD16	DlIDD19	DlIDD22	DlIDD25	DlIDD41
dormant stag	1	24.2186	30.9723	30.9201	24.5058	30.0669	26.0706
	2	23.8429	31.0248	31.1589	24.7155	30.2344	26.0971
	3	23.9114	30.913	30.9023	24.9325	30.476	25.9765
shoot	1	22.0502	27.8454	28.9878	21.9216	28.1361	23.3304
	2	21.9247	28.2117	28.8979	22.2823	28.3472	23.393
	3	21.8413	27.966	29.1331	22.0571	28.0637	23.5723
The relative expression calculated by 2^-ΔΔCT:
	Replicate	DlIDD8	DlIDD16	DlIDD19	DlIDD22	DlIDD25	DlIDD41
dormant stag	1	0.76866	0.898624	0.947204	1.04264	1.02833	0.886108
	2	1.19574	1.03895	0.962423	1.08095	1.09776	1.04307
	3	1.088	1.0711	1.09696	0.887279	0.885849	1.08193
shoot	1	1.78346	4.05183	1.86592	3.22721	2.02364	3.05586
	2	1.83585	2.96587	1.87383	2.37148	1.64964	2.76121
	3	1.68996	3.05542	1.38316	2.40866	1.74441	2.11855
